# Supplementary material for: Deep brain stimulation of the subthalamic nucleus preferentially alters the translational profile of striatopallidal neurons in an animal model of Parkinson's disease
Source: Front Cell Neurosci. 2015 Jun 9;9:221. doi: 10.3389/fncel.2015.00221 (PMC4460554; doi:10.3389/fncel.2015.00221)
Supplement: Supplementary file 2 [file Table1.XLSX]

## Sheet: 1wayanova-corrected
Deep brain stimulation of the subthalamic nucleus alters the translational profile of striatopallidal neurons in an animal model of Parkinson’s disease
Visanji, Kamali Sarvestani, Creed, Shams Shoaei, Hamani and Hazrati
Corrected (p<0.1) genes altering between the four groups i.e the D1 and D2 BACTrap mice before and after DBS.
ProbeID	p (Corr)	p	FC ([Drd 1 Sham] vs [Drd 1 Stim])	Log FC ([Drd 1 Sham] vs [Drd 1 Stim])	FC (abs) ([Drd 1 Sham] vs [Drd 1 Stim])	Regulation ([Drd 1 Sham] vs [Drd 1 Stim])	FC ([Drd 1 Sham] vs [Drd 2 Sham])	Log FC ([Drd 1 Sham] vs [Drd 2 Sham])	FC (abs) ([Drd 1 Sham] vs [Drd 2 Sham])	Regulation ([Drd 1 Sham] vs [Drd 2 Sham])	FC ([Drd 1 Stim] vs [Drd 2 Stim])	Log FC ([Drd 1 Stim] vs [Drd 2 Stim])	FC (abs) ([Drd 1 Stim] vs [Drd 2 Stim])	Regulation ([Drd 1 Stim] vs [Drd 2 Stim])	FC ([Drd 2 Sham] vs [Drd 2 Stim])	Log FC ([Drd 2 Sham] vs [Drd 2 Stim])	FC (abs) ([Drd 2 Sham] vs [Drd 2 Stim])	Regulation ([Drd 2 Sham] vs [Drd 2 Stim])	[Drd 1 Sham, 48144](raw)	[Drd 1 Sham, 6869](raw)	[Drd 1 Sham, 6871](raw)	[Drd 1 Stim, 6787](raw)	[Drd 1 Stim, 6789](raw)	[Drd 1 Stim, 6791](raw)	[Drd 2 Sham, 48155](raw)	[Drd 2 Sham, 48181](raw)	[Drd 2 Sham, 48184](raw)	[Drd 2 Stim, 6876](raw)	[Drd 2 Stim, 6877](raw)	[Drd 2 Stim, 6878](raw)	[Drd 1 Sham, 48144](normalized)	[Drd 1 Sham, 6869](normalized)	[Drd 1 Sham, 6871](normalized)	[Drd 1 Stim, 6787](normalized)	[Drd 1 Stim, 6789](normalized)	[Drd 1 Stim, 6791](normalized)	[Drd 2 Sham, 48155](normalized)	[Drd 2 Sham, 48181](normalized)	[Drd 2 Sham, 48184](normalized)	[Drd 2 Stim, 6876](normalized)	[Drd 2 Stim, 6877](normalized)	[Drd 2 Stim, 6878](normalized)	Symbol	Entrez_Gene_ID	Definition	Ontology_Process	Ontology_Component	Ontology_Function	Chromosome
5870154	0.0861192	2.758477E-5	1.1272658	0.17282772	1.1272658	up	-1.0579913	-0.08132776	1.0579913	down	-1.8332223	-0.8743817	1.8332223	down	-1.5371163	-0.62022626	1.5371163	down	2761.8	3583.5	3167.8	2012.8	3221.9	2479.3	4887.1	3528.1	2749.3	4806.9	5541.2	4679.7	-0.05967331	0.0020017624	0.06131935	-0.10989475	-0.20938396	-0.19555664	0.25419998	-0.0020017624	-0.0045671463	0.82538223	0.66254425	0.62038326	Gapdh	14433	Mus musculus glyceraldehyde-3-phosphate dehydrogenase (Gapdh), mRNA.	GO:0006096|GO:0055114|GO:0006006|GO:0007275	GO:0005737|GO:0005739	GO:0016491|GO:0008943|GO:0004365|GO:0051287|GO:0005515	chr6
6960056	0.006078452	4.843388E-7	1.3775986	0.46215564	1.3775986	up	-3.0249329	-1.5969031	3.0249329	down	1.0658758	0.09203927	1.0658758	up	4.441657	2.151098	4.441657	up	149.9	254.5	150.9	104.8	157.0	116.2	671.2	537.5	599.2	115.9	141.5	106.3	0.08972025	0.41765165	0.30367422	-0.18679714	-0.15187979	-0.23674393	1.834856	1.721262	2.0456371	-0.2727208	-0.089720726	-0.48909712	Vps33b	233405	Mus musculus vacuolar protein sorting 33B (yeast) (Vps33b), mRNA.	GO:0015031|GO:0006810|GO:0016192|GO:0006904	GO:0005764|GO:0016020|GO:0005768		chr7
3990347	0.0861192	2.6170434E-5	-1.0655974	-0.09166256	1.0655974	down	-1.0559231	-0.07850472	1.0559231	down	1.0152439	0.021826426	1.0152439	up	1.0060267	0.008668582	1.0060267	up	110.5	115.6	106.3	95.1	135.4	106.8	127.4	116.1	107.0	108.9	119.3	116.0	-0.06354427	-0.07682514	-0.08690739	0.034598827	0.0067658424	0.0063462257	-8.430481E-4	0.0022068024	0.0068736076	-0.012764454	-0.0058465004	8.4257126E-4	Gm606	239789	Mus musculus gene model 606, (NCBI) (Gm606), mRNA.				chr16
3400059	0.09423174	3.7542526E-5	1.0003401	4.905015E-4	1.0003401	up	-1.0648428	-0.090640545	1.0648428	down	-3.2609508	-1.7052927	3.2609508	down	-3.0613365	-1.6141616	3.0613365	down	136.1	148.5	145.2	153.8	155.4	120.2	142.8	154.2	209.3	411.5	514.7	448.3	-0.24190521	-0.31284904	0.08194876	0.18606615	-0.3173561	-0.34298706	-0.32934618	-0.08194876	0.21041107	1.5875726	1.4574752	1.5965533	Mapk4	225724	Mus musculus mitogen-activated protein kinase 4 (Mapk4), mRNA.	GO:0007049|GO:0006468		GO:0016301|GO:0000166|GO:0004674|GO:0016740|GO:0005524|GO:0004707|GO:0004672	chr18
3120113	0.04981716	6.9526272E-6	1.055303	0.07765722	1.055303	up	-14.57691	-3.865613	14.57691	down	-1.0032432	-0.0046714153	1.0032432	down	15.333324	3.9385986	15.333324	up	118.2	115.8	122.4	90.1	129.3	103.5	1908.3	3754.5	1010.7	102.9	120.4	113.0	0.045325756	-0.060670376	0.14843893	-0.034670353	-0.0432868	-0.021920204	3.642168	4.8645124	3.2232523	-0.08126497	0.021920681	-0.026518822	AI324046				GO:0016020|GO:0016021|GO:0005576|GO:0005886	GO:0003823
1780445	0.03719397	3.9515503E-6	-1.0386239	-0.05467335	1.0386239	down	-1.5770091	-0.6571909	1.5770091	down	-1.0180306	-0.025780994	1.0180306	down	1.4914716	0.57673657	1.4914716	up	117.2	135.8	115.2	100.6	140.5	119.8	207.9	201.8	201.5	114.6	128.8	131.0	-0.100119114	0.0034132004	-0.08906555	-0.0034136772	-0.061809063	0.043471336	0.59007406	0.6451025	0.55062485	-0.05289936	-0.0066976547	0.1151886	Klhl6	239743	Mus musculus kelch-like 6 (Drosophila) (Klhl6), mRNA.			GO:0005515	chr16
6940475	0.09580211	4.071272E-5	1.1017753	0.13982996	1.1017753	up	-1.0664139	-0.092767395	1.0664139	down	-1.6840382	-0.7519248	1.6840382	down	-1.4332869	-0.51932746	1.4332869	down	3205.6	4190.0	4118.2	2412.2	3747.8	3309.5	5309.9	4262.9	3473.3	5300.5	6336.3	5377.5	-0.18273449	-0.09308624	0.06533909	-0.19810772	-0.3089056	-0.12295818	0.06782055	-0.03494358	0.03494358	0.6219139	0.53595734	0.46793175	LOC100042427	100042427	PREDICTED: Mus musculus similar to Glyceraldehyde-3-phosphate dehydrogenase (GAPDH), transcript variant 4 (LOC100042427), mRNA.				chr14
6200086	0.0861192	2.9735711E-5	-1.0492532	-0.06936295	1.0492532	down	1.0258936	0.036881126	1.0258936	up	-2.1959572	-1.1348499	2.1959572	down	-2.3637772	-1.241094	2.3637772	down	781.2	1025.0	562.7	535.1	1010.6	778.7	1054.3	927.1	661.1	1587.2	1887.4	1913.4	-0.00836277	0.057217598	-0.35216522	-0.15978813	0.00836277	0.056203842	-0.08066177	-0.017085075	-0.31620693	1.0981808	0.9810257	1.2301216	Neto1	246317	Mus musculus neuropilin (NRP) and tolloid (TLL)-like 1 (Neto1), mRNA.		GO:0016021|GO:0016020	GO:0004872	chr18
1690521	0.004763908	2.5306286E-7	-1.0379857	-0.053786594	1.0379857	down	-1.0650309	-0.09089533	1.0650309	down	-2.4781206	-1.3092464	2.4781206	down	-2.4151917	-1.2721376	2.4151917	down	119.6	127.7	116.5	105.5	145.7	108.7	131.8	119.1	153.1	241.6	335.7	273.2	-0.034145832	-0.023669243	-0.035441875	0.096858025	0.02366972	-0.052424908	-0.033652782	-0.043387413	0.25646925	1.3203182	1.307828	1.3676958	Sorcs2	81840	Mus musculus sortilin-related VPS10 domain containing receptor 2 (Sorcs2), mRNA.		GO:0016021|GO:0016020	GO:0004872	chr5
1690148	0.0861192	2.8150063E-5	1.0045934	0.0066116657	1.0045934	up	1.02681	0.038169384	1.02681	up	-1.451056	-0.5371032	1.451056	down	-1.4831463	-0.5686609	1.4831463	down	129.2	123.4	122.5	101.7	145.2	111.9	130.9	115.4	124.7	151.1	183.1	151.5	0.036810875	-0.11817694	0.00284338	-0.00284338	-0.03186798	-0.06364632	-0.09499645	-0.13997984	0.041945457	0.5803113	0.46782827	0.46481228	Nbn	27354	Mus musculus nibrin (Nbn), mRNA.	GO:0006974|GO:0007126|GO:0006281|GO:0007049|GO:0001701|GO:0001832|GO:0045190|GO:0008283|GO:0000077|GO:0050885	GO:0005694|GO:0005622|GO:0000781|GO:0005634|GO:0005657	GO:0003684
2260520	0.09069205	3.372347E-5	1.522896	0.6068175	1.522896	up	-4.467936	-2.1596086	4.467936	down	-10.815463	-3.4350235	10.815463	down	-1.589527	-0.6685975	1.589527	down	472.8	685.3	1042.8	250.6	668.0	480.4	3399.1	4750.3	2378.2	5017.3	4604.7	4811.8	-1.7647305	-1.605732	-0.5787258	-2.392765	-1.6632013	-1.7136745	0.57872677	1.3172703	0.6336403	1.740468	1.2692823	1.5256796	Penk1	18619	Mus musculus preproenkephalin 1 (Penk1), mRNA.	GO:0007218|GO:0007610|GO:0001662|GO:0019233	GO:0005576	GO:0001515	chr4
6550309	0.04981716	9.730137E-6	1.2892153	0.36649325	1.2892153	up	2.704034	1.4351133	2.704034	up	2.9877326	1.579051	2.9877326	up	1.4244757	0.510431	1.4244757	up	4964.6	7260.8	6207.6	3519.6	5112.0	4337.8	3301.6	2017.2	2116.0	1206.6	1581.6	1870.1	0.7024021	1.0018873	0.8807039	0.5819664	0.38543224	0.51811504	-0.38543224	-0.85745907	-0.47745514	-1.2428713	-1.2479897	-0.7607784	Fxyd6	59095	Mus musculus FXYD domain-containing ion transport regulator 6 (Fxyd6), mRNA.	GO:0006811|GO:0006810	GO:0016020|GO:0016021	GO:0005216	chr9
3940349	0.04981716	9.150102E-6	-1.0674514	-0.09417041	1.0674514	down	-1.6194723	-0.69552374	1.6194723	down	1.1361595	0.18416548	1.1361595	up	1.7237121	0.7855188	1.7237121	up	129.5	150.3	119.0	120.6	148.6	129.7	238.8	215.3	224.9	110.3	134.1	116.8	-0.016924381	0.015375137	-0.10915518	0.15910578	-0.059155464	0.0718565	0.6836357	0.65782976	0.6344013	-0.18534374	-0.015375614	-0.17997026	Abca1	11303	Mus musculus ATP-binding cassette, sub-family A (ABC1), member 1 (Abca1), mRNA.	GO:0006810|GO:0033344|GO:0033344|GO:0033344|GO:0042157|GO:0002790|GO:0006497|GO:0033700|GO:0033700|GO:0042158|GO:0030301|GO:0008203|GO:0006911|GO:0045332	GO:0016021|GO:0016020|GO:0005886|GO:0005886|GO:0005794|GO:0005887|GO:0043231	GO:0005524|GO:0000166|GO:0017111|GO:0016887|GO:0005515|GO:0008509|GO:0005548|GO:0005548|GO:0017127|GO:0017127	chr4
5270343	0.04981716	1.058532E-5	1.3764644	0.4609673	1.3764644	up	5.7912526	2.5338755	5.7912526	up	3.725409	1.8973988	3.725409	up	-1.1293631	-0.17550927	1.1293631	down	630.9	637.2	821.8	449.6	449.0	502.0	130.3	121.0	109.6	116.5	156.2	126.9	1.5063915	1.1599398	1.9707394	1.4103279	0.6239147	1.2199259	-1.0008221	-0.9704528	-0.9932809	-0.93886423	-0.6239147	-0.8752489	Eya1	14048	Mus musculus eyes absent 1 homolog (Drosophila) (Eya1), mRNA.	GO:0007389|GO:0048856|GO:0006355|GO:0006350|GO:0007275|GO:0008152|GO:0042474|GO:0048704|GO:0001658|GO:0042473|GO:0006470|GO:0001656|GO:0001657|GO:0045165|GO:0009887|GO:0042472|GO:0045664|GO:0043066	GO:0005737|GO:0005634	GO:0016787|GO:0000287|GO:0004721|GO:0003824|GO:0005515|GO:0004725	chr1
4900438	0.0861192	2.1653439E-5	-2.0075407	-1.0054293	2.0075407	down	1.0121276	0.017391205	1.0121276	up	8.0576105	3.0103521	8.0576105	up	3.965579	1.9875315	3.965579	up	455.6	616.6	696.6	874.8	1325.4	1029.6	533.0	623.4	772.9	122.1	142.8	147.2	-0.13458061	-0.06413078	0.589344	1.2578773	1.0577259	1.0913172	-0.3187275	0.06412983	0.5930567	-2.0262556	-1.9297829	-1.668097	Ppp1r3c	53412	Mus musculus protein phosphatase 1, regulatory (inhibitor) subunit 3C (Ppp1r3c), mRNA.	GO:0005975|GO:0006605|GO:0005978|GO:0005977	GO:0005575	GO:0005515
4850301	6.137505E-4	1.6301474E-8	-1.0551176	-0.077403784	1.0551176	down	-21.267897	-4.4106054	21.267897	down	-19.040424	-4.2509937	19.040424	down	1.0586369	0.08220792	1.0586369	up	138.7	181.9	126.7	98.6	179.5	179.2	4840.1	3325.9	2228.3	2368.3	3912.5	2346.7	-2.22364	-2.169776	-2.3106909	-2.4416256	-2.1664605	-1.8638096	2.4759178	2.15001	1.901782	1.995779	2.4214973	1.8638096	Drd2	13489	Mus musculus dopamine receptor 2 (Drd2), mRNA.	GO:0030336|GO:0042493|GO:0030432|GO:0007165|GO:0042220|GO:0007608|GO:0009416|GO:0007195|GO:0007195|GO:0040018|GO:0007626|GO:0007626|GO:0007626|GO:0042220|GO:0030534|GO:0007626|GO:0007626|GO:0045776|GO:0030146|GO:0030147|GO:0007626|GO:0007626|GO:0007626|GO:0007626|GO:0008285|GO:0008306|GO:0008542|GO:0008104|GO:0030432|GO:0042417|GO:0007628|GO:0007631|GO:0008306|GO:0008285|GO:0008285|GO:0008285|GO:…	GO:0016021|GO:0005886|GO:0016020|GO:0030424|GO:0030425	GO:0004952|GO:0001670|GO:0001591|GO:0001591|GO:0001670|GO:0001670|GO:0035240|GO:0004872|GO:0004871|GO:0004930	chr9
[truncated: 18 more columns]
