# Supplementary material for: Deep brain stimulation of the subthalamic nucleus preferentially alters the translational profile of striatopallidal neurons in an animal model of Parkinson's disease
Source: Front Cell Neurosci. 2015 Jun 9;9:221. doi: 10.3389/fncel.2015.00221 (PMC4460554; doi:10.3389/fncel.2015.00221)
Supplement: Supplementary file 3 [file Table2.XLSX]

## Sheet: 1wayanova-uncorrected
Deep brain stimulation of the subthalamic nucleus alters the translational profile of striatopallidal neurons in an animal model of Parkinson’s disease
Visanji, Kamali Sarvestani, Creed, Shams Shoaei, Hamani and Hazrati
Uncorrected (p<0.01) genes altering between the four groups i.e the D1 and D2 BACTrap mice before and after DBS.
ProbeID	p	FC ([Drd 1 Sham] vs [Drd 1 Stim])	Log FC ([Drd 1 Sham] vs [Drd 1 Stim])	FC (abs) ([Drd 1 Sham] vs [Drd 1 Stim])	Regulation ([Drd 1 Sham] vs [Drd 1 Stim])	FC ([Drd 1 Sham] vs [Drd 2 Sham])	Log FC ([Drd 1 Sham] vs [Drd 2 Sham])	FC (abs) ([Drd 1 Sham] vs [Drd 2 Sham])	Regulation ([Drd 1 Sham] vs [Drd 2 Sham])	FC ([Drd 1 Stim] vs [Drd 2 Stim])	Log FC ([Drd 1 Stim] vs [Drd 2 Stim])	FC (abs) ([Drd 1 Stim] vs [Drd 2 Stim])	Regulation ([Drd 1 Stim] vs [Drd 2 Stim])	FC ([Drd 2 Sham] vs [Drd 2 Stim])	Log FC ([Drd 2 Sham] vs [Drd 2 Stim])	FC (abs) ([Drd 2 Sham] vs [Drd 2 Stim])	Regulation ([Drd 2 Sham] vs [Drd 2 Stim])	[Drd 1 Sham, 48144](raw)	[Drd 1 Sham, 6869](raw)	[Drd 1 Sham, 6871](raw)	[Drd 1 Stim, 6787](raw)	[Drd 1 Stim, 6789](raw)	[Drd 1 Stim, 6791](raw)	[Drd 2 Sham, 48155](raw)	[Drd 2 Sham, 48181](raw)	[Drd 2 Sham, 48184](raw)	[Drd 2 Stim, 6876](raw)	[Drd 2 Stim, 6877](raw)	[Drd 2 Stim, 6878](raw)	[Drd 1 Sham, 48144](normalized)	[Drd 1 Sham, 6869](normalized)	[Drd 1 Sham, 6871](normalized)	[Drd 1 Stim, 6787](normalized)	[Drd 1 Stim, 6789](normalized)	[Drd 1 Stim, 6791](normalized)	[Drd 2 Sham, 48155](normalized)	[Drd 2 Sham, 48181](normalized)	[Drd 2 Sham, 48184](normalized)	[Drd 2 Stim, 6876](normalized)	[Drd 2 Stim, 6877](normalized)	[Drd 2 Stim, 6878](normalized)	Symbol	Entrez_Gene_ID	Definition	Ontology_Process	Ontology_Component	Ontology_Function	Chromosome	Chromosome Start Index(Avadis)
3060497	0.001911109	1.0728495	0.101447746	1.0728495	up	1.0125022	0.01792495	1.0125022	up	1.6256046	0.7009764	1.6256046	up	1.7224942	0.78449917	1.7224942	up	3148.3	4523.6	2991.4	2442.6	3654.3	2903.9	3702.0	3945.8	3583.6	1698.2	2423.1	1876.5	0.09379578	0.33283806	-0.019974709	0.13495636	-0.05261612	0.019975662	-0.185709	0.14052868	0.3980646	-0.73210144	-0.55889225	-0.7096195	Ctnnb1	12387	Mus musculus catenin (cadherin associated protein), beta 1 (Ctnnb1), mRNA.	GO:0009987|GO:0048593|GO:0060070|GO:0060070|GO:0060070|GO:0032331|GO:0009948|GO:0009954|GO:0009950|GO:0000904|GO:0042733|GO:0030858|GO:0050808|GO:0030900|GO:0035116|GO:0035117|GO:0048469|GO:0048489|GO:0031016|GO:0007155|GO:0030154|GO:0008283|GO:0007160|GO:0030097|GO:0016337|GO:0042127|GO:0030316|GO:0007268|GO:0016055|GO:0006350|GO:0007398|GO:0001569|GO:0007507|GO:0001501|GO:0006355|GO:0030324|GO:…	GO:0043296|GO:0031528|GO:0030018|GO:0005916|GO:0005911|GO:0016323|GO:0030027|GO:0016328|GO:0016328|GO:0005667|GO:0005911|GO:0005912|GO:0005913|GO:0005856|GO:0016020|GO:0005624|GO:0005737|GO:0005634|GO:0005886|GO:0005634|GO:0045177|GO:0045177	GO:0005198|GO:0005488|GO:0016563|GO:0008134|GO:0003690|GO:0003682|GO:0005515|GO:0005515|GO:0005515|GO:0005515|GO:0003700|GO:0003677|GO:0003713|GO:0003682|GO:0045294|GO:0045296	chr9	120869086
5870370	0.0074751447	1.1233295	0.16778119	1.1233295	up	-1.0045214	-0.00650819	1.0045214	down	1.2905972	0.36803883	1.2905972	up	1.4563209	0.54232824	1.4563209	up	6982.4	8108.6	8738.4	5057.9	6892.1	7268.8	10118.6	8363.8	6396.5	5118.1	6066.4	4644.6	0.037873268	-0.025782585	0.17425823	-0.07991886	-0.35425758	0.11718178	0.10143471	0.025782585	0.0786562	-0.33081436	-0.44995022	-0.6403465	Ctnnb1	12387	Mus musculus catenin (cadherin associated protein), beta 1 (Ctnnb1), mRNA.	GO:0009987|GO:0048593|GO:0060070|GO:0060070|GO:0060070|GO:0032331|GO:0009948|GO:0009954|GO:0009950|GO:0000904|GO:0042733|GO:0030858|GO:0050808|GO:0030900|GO:0035116|GO:0035117|GO:0048469|GO:0048489|GO:0031016|GO:0007155|GO:0030154|GO:0008283|GO:0007160|GO:0030097|GO:0016337|GO:0042127|GO:0030316|GO:0007268|GO:0016055|GO:0006350|GO:0007398|GO:0001569|GO:0007507|GO:0001501|GO:0006355|GO:0030324|GO:…	GO:0043296|GO:0031528|GO:0030018|GO:0005916|GO:0005911|GO:0016323|GO:0030027|GO:0016328|GO:0016328|GO:0005667|GO:0005911|GO:0005912|GO:0005913|GO:0005856|GO:0016020|GO:0005624|GO:0005737|GO:0005634|GO:0005886|GO:0005634|GO:0045177|GO:0045177	GO:0005198|GO:0005488|GO:0016563|GO:0008134|GO:0003690|GO:0003682|GO:0005515|GO:0005515|GO:0005515|GO:0005515|GO:0003700|GO:0003677|GO:0003713|GO:0003682|GO:0045294|GO:0045296	chr9	120869468
5670273	0.0014905893	-1.078632	-0.1092027	1.078632	down	-1.018535	-0.026495617	1.018535	down	-1.0314742	-0.04470778	1.0314742	down	-1.0923346	-0.12741487	1.0923346	down	114.9	126.0	115.8	99.4	150.4	118.9	135.9	118.6	108.2	119.5	136.3	128.6	-0.105742455	-0.055039406	-0.059183598	0.001364708	0.05150795	0.054769993	-0.0013651848	-0.063941956	-0.07517147	0.043457508	0.10734081	0.090967655	Lrrn4cl	68852	Mus musculus LRRN4 C-terminal like (Lrrn4cl), mRNA.		GO:0016021|GO:0016020		chr19	8927982
780692	0.009243436	1.1508526	0.202703	1.1508526	up	1.354996	0.43828854	1.354996	up	-2.4328473	-1.2826457	2.4328473	down	-2.8643966	-1.5182313	2.8643966	down	265.4	304.0	253.2	201.8	269.6	245.4	304.8	181.4	199.2	415.7	1186.3	340.6	0.12730217	-0.11149311	0.2826357	-0.01789999	-0.26510715	-0.026657104	0.017899513	-0.5300369	-0.5042834	0.95472527	1.9990711	0.5844765	Ero1l	50527	Mus musculus ERO1-like (S. cerevisiae) (Ero1l), mRNA.	GO:0030968|GO:0022900|GO:0055114|GO:0006810|GO:0006467|GO:0006457|GO:0006457	GO:0005783|GO:0016020|GO:0005789|GO:0030176	GO:0050660|GO:0016671|GO:0005515|GO:0009055|GO:0016491	chr14	45905400
2030338	0.0032001922	-1.9767263	-0.9831131	1.9767263	down	1.0323589	0.045944527	1.0323589	up	2.652725	1.4074751	2.652725	up	1.2999152	0.3784175	1.2999152	up	264.0	300.5	155.3	350.6	411.5	539.7	278.4	203.7	257.2	173.1	165.4	134.9	0.24595451	-0.005279064	-0.32156467	1.0495777	0.48815823	1.3307142	0.029092312	-0.25309467	0.005279541	-0.09549141	-0.5484829	-0.710001	LOC278266
4290241	0.009386555	-1.2090491	-0.27387285	1.2090491	down	-3.5893152	-1.8437086	3.5893152	down	1.062369	0.087284885	1.062369	up	3.1538646	1.6571207	3.1538646	up	158.5	313.5	194.1	189.9	333.5	265.5	892.9	1470.7	505.5	126.0	324.7	310.3	-0.698472	-0.13746357	-0.17394161	-0.1882596	-0.026921272	0.026922226	1.3494215	2.2834435	0.88838387	-0.95853424	0.11971283	0.3887081	Nol14	75416	Mus musculus nucleolar protein 14 (Nol14), mRNA.	GO:0042254|GO:0006364	GO:0005634		chr5	34981228
1170743	0.0028554804	1.2327111	0.30183473	1.2327111	up	1.6526512	0.7247823	1.6526512	up	-1.5504848	-0.63271934	1.5504848	down	-2.0786788	-1.0556669	2.0786788	down	484.3	626.2	297.8	258.9	459.0	387.0	273.6	299.2	345.7	554.4	707.0	438.7	0.40807724	0.40438843	-0.103886604	-0.19692516	-0.0821619	0.0821619	-0.72939205	-0.47590828	-0.26046753	0.73317623	0.6525097	0.315547	Snurf	84704	Mus musculus SNRPN upstream reading frame (Snurf), mRNA.		GO:0030529|GO:0005634	GO:0003676	chr7	67129943
110468	0.009945373	1.0022027	0.003174454	1.0022027	up	1.1182597	0.1612552	1.1182597	up	1.5596105	0.64118576	1.5596105	up	1.3977487	0.48310503	1.3977487	up	5032.5	5510.2	3785.0	3354.2	6123.4	3780.4	4785.3	5291.3	3507.6	2565.6	3195.3	3118.1	0.41068268	0.24676037	-0.09403515	0.20055866	0.34734535	0.0059804916	-0.16113853	0.24676037	-0.005979538	-0.506217	-0.51038456	-0.3530712	2310003F16Rik	67693	Mus musculus RIKEN cDNA 2310003F16 gene (2310003F16Rik), mRNA.				chr2	121283942
380133	0.0017776163	-2.4524248	-1.2942089	2.4524248	down	-1.1037894	-0.14246497	1.1037894	down	9.644801	3.2697515	9.644801	up	4.3409405	2.1180077	4.3409405	up	1010.9	1537.5	341.9	1390.1	2454.7	1928.7	786.2	1050.2	1298.8	140.8	423.9	139.8	0.09963226	0.39048672	-1.2950401	0.9641409	1.0382786	1.0752859	-0.7396412	-0.09963322	0.46174812	-2.5646062	-1.4454908	-2.7214522	Sepp1	20363	Mus musculus selenoprotein P, plasma, 1 (Sepp1), transcript variant 2, mRNA.	GO:0007626|GO:0040007|GO:0019953|GO:0007420|GO:0009791|GO:0001887|GO:0001887	GO:0005576|GO:0005615	GO:0008430	chr15	3230399
4260215	0.004148509	-1.0885123	-0.1223577	1.0885123	down	2.4589157	1.2980223	2.4589157	up	2.2040703	1.1401703	2.2040703	up	-1.2143714	-0.28020972	1.2143714	down	431.4	677.3	438.6	384.8	715.5	504.2	223.7	326.5	157.6	150.0	240.9	343.6	0.12274265	0.4047613	0.30072975	0.34195805	0.47283745	0.38051128	-1.0801077	-0.47298622	-1.5127392	-1.178597	-0.9238653	-0.1227417	Gng2	14702	Mus musculus guanine nucleotide binding protein (G protein), gamma 2 (Gng2), transcript variant 2, mRNA.	GO:0007165|GO:0008283|GO:0007186|GO:0007186	GO:0016020|GO:0005886|GO:0005834	GO:0004871|GO:0003924	chr14	20694780
7210121	0.0058913263	-1.1381608	-0.18670446	1.1381608	down	1.7792107	0.8312373	1.7792107	up	1.8692743	0.9024782	1.8692743	up	-1.0833231	-0.115463585	1.0833231	down	266.4	255.8	285.2	202.7	417.2	320.3	163.3	140.3	172.4	130.7	228.9	131.8	0.45619726	-0.051591396	0.7676997	0.31376743	0.70258856	0.716063	-0.4214573	-0.53049517	-0.3694539	-0.44318628	0.051591396	-0.58342075	Neurod2	18013	Mus musculus neurogenic differentiation 2 (Neurod2), mRNA.	GO:0007399|GO:0030154|GO:0006355|GO:0006350|GO:0007275|GO:0001662|GO:0008306|GO:0045449|GO:0048666	GO:0005634	GO:0003677|GO:0030528	chr11	98188117
5870154	2.758477E-5	1.1272658	0.17282772	1.1272658	up	-1.0579913	-0.08132776	1.0579913	down	-1.8332223	-0.8743817	1.8332223	down	-1.5371163	-0.62022626	1.5371163	down	2761.8	3583.5	3167.8	2012.8	3221.9	2479.3	4887.1	3528.1	2749.3	4806.9	5541.2	4679.7	-0.05967331	0.0020017624	0.06131935	-0.10989475	-0.20938396	-0.19555664	0.25419998	-0.0020017624	-0.0045671463	0.82538223	0.66254425	0.62038326	Gapdh	14433	Mus musculus glyceraldehyde-3-phosphate dehydrogenase (Gapdh), mRNA.	GO:0006096|GO:0055114|GO:0006006|GO:0007275	GO:0005737|GO:0005739	GO:0016491|GO:0008943|GO:0004365|GO:0051287|GO:0005515	chr6	125111974
5390500	0.0017720667	1.0476897	0.06721147	1.0476897	up	1.0566944	0.079558216	1.0566944	up	1.0649338	0.090763725	1.0649338	up	1.0558589	0.07841698	1.0558589	up	131.6	142.0	123.1	101.0	148.1	111.1	136.7	121.2	115.7	108.1	121.9	118.5	0.09914303	0.058285236	0.042452812	0.017448902	0.02443266	-0.04363489	0.0011978149	-0.038793564	-0.0011978149	-0.12787628	-0.07720995	-0.06895828	Olfr1395	258877	Mus musculus olfactory receptor 1395 (Olfr1395), mRNA.	GO:0007186|GO:0007608|GO:0007165	GO:0016020|GO:0016021|GO:0005886	GO:0004930|GO:0004872|GO:0004984|GO:0004871	chr11	48962411
4810440	0.0027182181	-2.8727922	-1.5224537	2.8727922	down	-2.6970956	-1.4314067	2.6970956	down	2.3578598	1.237478	2.3578598	up	2.213656	1.146431	2.213656	up	202.7	399.2	138.3	496.3	834.3	485.7	777.8	575.9	666.4	153.0	459.4	219.1	-1.0973487	-0.5281439	-1.508719	0.6105366	0.60557175	0.21704102	0.40196514	0.18176746	0.5762758	-1.2554045	-0.18176842	-0.8421116	Scn2a1	110876	PREDICTED: Mus musculus sodium channel, voltage-gated, type II, alpha 1 (Scn2a1), mRNA.	GO:0006811|GO:0006810|GO:0006915|GO:0007399|GO:0006814	GO:0016020|GO:0016021|GO:0030424|GO:0005624|GO:0030315|GO:0014704|GO:0001518	GO:0005272|GO:0005244|GO:0005216|GO:0005248
1500706	0.0040060384	1.6037726	0.6814696	1.6037726	up	-1.4638426	-0.5497605	1.4638426	down	-3.2576737	-1.7038422	3.2576737	down	-1.3876195	-0.47261205	1.3876195	down	475.4	704.6	372.3	228.6	429.6	305.6	1525.1	691.8	581.2	660.3	1075.5	1484.0	-0.20474815	-0.008702278	-0.3924036	-1.0005455	-0.7714691	-0.8782482	0.9641266	0.07059765	0.008703232	0.37991047	0.6606188	1.4207344	Stip1	20867	Mus musculus stress-induced phosphoprotein 1 (Stip1), mRNA.		GO:0005737|GO:0005634	GO:0005488	chr19	7095569
5810379	0.009865255	1.0707939	0.09868081	1.0707939	up	1.0848497	0.11749522	1.0848497	up	1.0210477	0.030050278	1.0210477	up	1.0078185	0.011235872	1.0078185	up	123.7	133.8	121.3	94.1	134.4	107.2	132.5	113.4	102.3	110.1	114.4	116.1	0.09042835	0.10141754	0.109041214	0.011828899	-0.010873795	0.0038895607	0.049964428	-0.039879322	-0.061683655	-0.0038895607	-0.07629824	-0.00511837	Hspb9	75482	PREDICTED: Mus musculus heat shock protein, alpha-crystallin-related, B9 (Hspb9), mRNA.	GO:0006950			chr11	100575548
6960056	4.843388E-7	1.3775986	0.46215564	1.3775986	up	-3.0249329	-1.5969031	3.0249329	down	1.0658758	0.09203927	1.0658758	up	4.441657	2.151098	4.441657	up	149.9	254.5	150.9	104.8	157.0	116.2	671.2	537.5	599.2	115.9	141.5	106.3	0.08972025	0.41765165	0.30367422	-0.18679714	-0.15187979	-0.23674393	1.834856	1.721262	2.0456371	-0.2727208	-0.089720726	-0.48909712	Vps33b	233405	Mus musculus vacuolar protein sorting 33B (yeast) (Vps33b), mRNA.	GO:0015031|GO:0006810|GO:0016192|GO:0006904	GO:0005764|GO:0016020|GO:0005768		chr7	87435163
5310382	0.007876797	-2.667841	-1.4156727	2.667841	down	1.0370783	0.052524723	1.0370783	up	3.1475492	1.6542289	3.1475492	up	1.1376301	0.1860315	1.1376301	up	135.3	255.4	118.1	323.0	285.1	565.1	137.5	121.1	216.6	119.9	130.6	123.7	0.054333687	0.57945204	-0.13259888	1.7500234	0.7677951	2.2303863	-0.08726835	-0.13818312	0.56906414	-0.054333687	-0.067091465	-0.09305668	Nnat			GO:0007275|GO:0009749|GO:0032880|GO:0032024	GO:0005737
770364	0.0049422192	1.0905036	0.124994434	1.0905036	up	1.1072543	0.14698663	1.1072543	up	-1.1072783	-0.14701796	1.1072783	down	-1.1242869	-0.16901016	1.1242869	down	124.9	138.2	122.9	93.3	135.6	106.7	131.0	111.5	104.2	124.8	129.1	123.0	0.04432392	0.06945753	0.07363558	-0.06306887	-0.06027174	-0.06422567	-0.029548168	-0.12591839	-0.09807634	0.17673445	0.04720497	0.029548168	Olfr1344	257882	Mus musculus olfactory receptor 1344 (Olfr1344), mRNA.	GO:0007186|GO:0007608	GO:0016021	GO:0004872|GO:0004984	chr7	6393398
7100477	0.0018345704	1.0208837	0.029818535	1.0208837	up	-1.7174817	-0.7802947	1.7174817	down	-2.4373283	-1.2853006	2.4373283	down	-1.3900987	-0.47518733	1.3900987	down	392.3	618.8	490.5	302.2	602.5	529.9	1513.6	746.7	795.0	1046.5	1122.6	1370.5	-0.5755768	-0.28157616	-0.09869957	-0.59523296	-0.3515749	-0.09850025	0.8713274	0.0984993	0.415205	0.94685173	0.6361046	1.2276373	Kcnj4	16520	Mus musculus potassium inwardly-rectifying channel, subfamily J, member 4 (Kcnj4), mRNA.	GO:0006810|GO:0006813|GO:0006811	GO:0016021|GO:0016020	GO:0030955|GO:0005216|GO:0005244|GO:0005242	chr15	79314226
2650279	0.0042086774	-1.0994307	-0.1367566	1.0994307	down	1.8857697	0.9151535	1.8857697	up	2.809439	1.490282	2.809439	up	1.3550743	0.438372	1.3550743	up	1516.4	1811.3	915.5	1091.4	2320.7	997.8	1104.9	737.0	681.0	688.2	449.9	446.8	0.81835175	0.7622452	0.14714432	0.77625275	1.1038065	0.25795174	-0.14714527	-0.48071003	-0.38986397	-0.21741962	-1.218626	-0.89678955	LOC547150	547150	PREDICTED: Mus musculus similar to p47 protein (LOC547150), misc RNA.				chr8	19873558
2070440	0.0032058444	-1.102854	-0.14124191	1.102854	down	-8.3154745	-3.0557985	8.3154745	down	-5.8103843	-2.5386336	5.8103843	down	1.2976696	0.3759231	1.2976696	up	740.0	378.2	124.1	317.4	707.0	156.9	4428.9	2875.3	1800.8	1667.4	2637.0	1739.5	-0.5992651	-2.0122166	-3.2177334	-1.4558859	-1.0508299	-2.8987737	1.5072155	1.1075792	0.7233858	0.64499474	0.96615124	0.5992651	P2ry1	18441	Mus musculus purinergic receptor P2Y, G-protein coupled 1 (P2ry1), mRNA.	GO:0007186|GO:0007165|GO:0043270|GO:0043270	GO:0016021|GO:0016020|GO:0005886	GO:0004930|GO:0004872|GO:0004871|GO:0016494|GO:0045028
6900039	0.0068188477	-1.0193405	-0.027636051	1.0193405	down	1.0582998	0.08174833	1.0582998	up	-1.1398523	-0.18884692	1.1398523	down	-1.229636	-0.2982313	1.229636	down	139.9	133.4	124.7	110.6	159.5	125.0	142.6	124.5	112.7	136.4	149.0	138.5	0.09958696	-0.11624813	-0.046981335	0.019265652	0.00414896	-0.00414896	-0.043827057	-0.11575365	-0.14930677	0.2862401	0.124180794	0.17538548	Csf3	12985	Mus musculus colony stimulating factor 3 (granulocyte) (Csf3), mRNA.	GO:0006955|GO:0030851	GO:0005576|GO:0005615	GO:0005125|GO:0008083	chr11	98563352
4780332	0.0056185205	2.570532	1.362067	2.570532	up	1.4780949	0.56373894	1.4780949	up	1.0948777	0.13076973	1.0948777	up	1.9040848	0.9290978	1.9040848	up	293.5	287.2	528.3	110.2	142.7	149.3	300.6	261.9	230.7	111.1	125.0	132.5	0.78656244	0.31019497	1.7885652	-0.41063595	-0.5685692	-0.22167349	0.5117316	0.4607005	0.22167349	-0.6298146	-0.5822797	-0.3810935	Lrrc48	74665	Mus musculus leucine rich repeat containing 48 (Lrrc48), mRNA.			GO:0005515	chr11	60210471
3440554	0.0068027065	1.136811	0.18499248	1.136811	up	-1.0588777	-0.0825359	1.0588777	down	-3.023841	-1.5963823	3.023841	down	-2.5120304	-1.328854	2.5120304	down	136.5	160.4	108.7	87.7	128.8	112.3	130.9	165.7	123.7	146.1	545.3	411.3	0.061970234	0.043536663	-0.26682854	-0.30400658	-0.2748022	-0.13749027	-0.17387486	0.3036971	-0.043536186	0.43579626	1.8443537	1.7926979	Fbxl21	213311	Mus musculus F-box and leucine-rich repeat protein 21 (Fbxl21), mRNA. XM_915729 XM_923901 XM_923905 XM_923909 XM_923913	GO:0006511			chr13	56546943
1030435	0.004070186	-1.213614	-0.2793096	1.213614	down	-1.0352077	-0.049920402	1.0352077	down	1.9642246	0.9739599	1.9642246	up	1.6754757	0.74457073	1.6754757	up	3947.5	5132.4	3375.3	3889.0	5339.9	4397.9	5385.7	4261.7	3947.2	2947.5	2508.6	2063.1	0.00850296	0.110219	-0.27307034	0.39732265	0.10257816	0.18367958	-0.00850296	-0.13251972	0.13643551	-0.33824253	-0.9186659	-0.98139095	Dpysl2	12934	Mus musculus dihydropyrimidinase-like 2 (Dpysl2), mRNA.	GO:0030154|GO:0007275|GO:0007399	GO:0030425|GO:0005739|GO:0043025|GO:0005737|GO:0030424	GO:0016787	chr14	67421887
4540053	0.008412673	1.2262248	0.2942235	1.2262248	up	2.0561154	1.0399212	2.0561154	up	1.6413845	0.71491325	1.6413845	up	-1.0215675	-0.030784428	1.0215675	down	560.2	722.6	580.7	328.7	757.7	432.7	248.9	397.3	369.8	179.7	379.3	342.0	0.5159111	0.5168886	0.6940069	0.11692047	0.5738926	0.15332317	-0.94158554	-0.2061348	-0.2452364	-0.878881	-0.3048029	-0.11691952	Lonrf2	381338	Mus musculus LON peptidase N-terminal domain and ring finger 2 (Lonrf2), mRNA.				chr1	38852127
7570014	8.743413E-4	1.042168	0.05958795	1.042168	up	-1.0695744	-0.09703684	1.0695744	down	-1.1124016	-0.15367778	1.1124016	down	1.0020448	0.00294701	1.0020448	up	115.6	125.4	116.9	89.2	133.5	105.3	137.8	130.2	113.7	117.6	131.2	124.4	-0.06755543	-0.031458855	-0.014912128	-0.13147211	-0.08034611	-0.08087206	0.05045986	0.111812115	0.014912128	0.043007374	0.074048996	0.051286697	Mcm3	17215	Mus musculus minichromosome maintenance deficient 3 (S. cerevisiae) (Mcm3), mRNA.	GO:0006355|GO:0006260|GO:0007049|GO:0006350|GO:0006270	GO:0005634	GO:0000166|GO:0003677|GO:0005524|GO:0017111	chr1	20798830
5360500	0.008463585	1.395337	0.48061356	1.395337	up	1.3312503	0.4127819	1.3312503	up	1.2053539	0.2694567	1.2053539	up	1.2633798	0.33728838	1.2633798	up	186.0	240.1	175.3	116.1	162.7	142.3	216.8	120.5	147.9	114.7	122.4	117.0	0.45916605	0.3933921	0.59914017	-0.0035481453	-0.05301714	0.06642294	0.45816612	-0.24836159	0.0035481453	-0.2366209	-0.27166605	-0.2902255	St3gal1	20442	Mus musculus ST3 beta-galactoside alpha-2,3-sialyltransferase 1 (St3gal1), mRNA.	GO:0006486	GO:0005794|GO:0016021|GO:0016020|GO:0005576|GO:0030173	GO:0016740|GO:0016757|GO:0008373|GO:0003836	chr15	66945533
7150669	0.0034134258	-1.1181686	-0.16113773	1.1181686	down	1.0198808	0.02840058	1.0198808	up	-1.5433563	-0.62607116	1.5433563	down	-1.7600415	-0.81560946	1.7600415	down	103.6	143.0	113.9	135.0	138.9	104.0	125.6	112.3	107.2	141.6	206.1	202.9	-0.18238544	0.13979435	-0.014505863	0.46939278	0.014505863	-0.05758238	-0.04938507	-0.074546814	-0.018366814	0.5649462	0.72539854	1.014185	B230216G23Rik
1340209	3.6246813E-4	-1.0758274	-0.10544652	1.0758274	down	1.3448576	0.42745334	1.3448576	up	1.9438939	0.95894945	1.9438939	up	1.3435496	0.42604953	1.3435496	up	2637.5	4255.4	3300.2	2512.6	3556.6	3859.1	3147.1	2938.0	2135.8	1529.6	2091.1	1851.6	0.060149193	0.44686604	0.30877304	0.39345837	0.12723732	0.6114321	-0.20280266	-0.060150146	-0.203619	-0.65248966	-0.5732422	-0.5189886	Uchl5			GO:0006511	GO:0043234|GO:0005829|GO:0005622	GO:0016787|GO:0008233|GO:0008234|GO:0004221
6510170	0.0043266425	1.0005254	7.5769424E-4	1.0005254	up	-1.8815855	-0.9119488	1.8815855	down	-1.6056154	-0.68312633	1.6056154	down	1.1724937	0.22958022	1.1724937	up	195.1	275.9	126.0	140.6	242.3	176.0	484.4	390.8	298.1	233.3	368.4	213.3	-0.16573429	-0.10998011	-0.80318546	-0.44942665	-0.26557493	-0.36617136	0.7622571	0.62847567	0.2662139	0.34688902	0.5113368	0.10998011	Gabrd	14403	Mus musculus gamma-aminobutyric acid (GABA-A) receptor, subunit delta (Gabrd), mRNA.	GO:0006810|GO:0006811	GO:0016021|GO:0016020|GO:0045211|GO:0045202|GO:0005886|GO:0030054	GO:0031404|GO:0005254|GO:0005216|GO:0004872|GO:0030594|GO:0005230|GO:0004890	chr4	154759370
6620397	0.005969069	-1.034159	-0.04845794	1.034159	down	-1.0572366	-0.08029826	1.0572366	down	-1.1520051	-0.20414703	1.1520051	down	-1.1268587	-0.1723067	1.1268587	down	117.3	122.1	111.1	92.4	137.0	116.9	139.3	119.5	111.3	125.4	132.8	135.7	-0.030721664	-0.049968243	-0.07444143	-0.059869766	-0.028349876	0.078462124	0.085763454	-0.0069999695	0.0069999695	0.20722628	0.10968399	0.28577328	Lmbr1l	74775	Mus musculus limb region 1 like (Lmbr1l), mRNA.	GO:0006897	GO:0016021|GO:0016020|GO:0005886	GO:0004872	chr15	98734615
5290523	0.0034499317	-1.6549017	-0.7267456	1.6549017	down	1.1509848	0.20286877	1.1509848	up	2.673677	1.4188251	2.673677	up	1.4036767	0.48921075	1.4036767	up	517.2	513.2	298.8	455.1	918.6	701.4	451.1	428.0	399.3	297.9	326.6	158.5	0.51234436	0.10573578	-0.084877014	0.7092314	0.9794874	1.0247211	-0.07540321	0.01320076	-0.01320076	-0.07367897	-0.3955145	-1.073842	LOC280097
3990215	0.0025680112	1.5143259	0.5986757	1.5143259	up	-1.1222512	-0.16639552	1.1222512	down	-1.3610919	-0.44476447	1.3610919	down	1.2485961	0.32030678	1.2485961	up	335.2	420.0	217.4	184.2	287.8	172.8	392.1	412.7	385.1	235.6	316.7	234.4	0.28213978	0.2029686	-0.119781494	-0.3496666	-0.35519361	-0.7258401	0.1542759	0.3699627	0.3402748	0.022047043	-0.022047997	-0.09640598	Senp3	80886	Mus musculus SUMO/sentrin specific peptidase 3 (Senp3), mRNA.	GO:0019538|GO:0006511|GO:0006508	GO:0005634|GO:0005730	GO:0016787|GO:0008233|GO:0008234|GO:0005515|GO:0004843	chr11	69487056
4850731	0.0041543837	-2.5795135	-1.367099	2.5795135	down	-1.272896	-0.34811464	1.272896	down	2.0256915	1.0184145	2.0256915	up	-1.0003952	-5.699843E-4	1.0003952	down	127.0	136.7	114.7	249.0	289.9	398.9	124.9	203.9	190.3	126.2	162.4	151.8	-0.38266373	-0.3941188	-0.49887037	0.9792299	0.47534943	1.3710651	-0.55226755	0.25652647	0.064432144	-0.24499178	-0.064432144	0.079824924	Nav1	215690	Mus musculus neuron navigator 1 (Nav1), mRNA.	GO:0007399|GO:0030154|GO:0007275|GO:0001578|GO:0001764	GO:0005737|GO:0005856|GO:0015630|GO:0005874	GO:0000166|GO:0005524|GO:0017111	chr1	137335487
4290544	0.001957858	-2.5378237	-1.3435918	2.5378237	down	-1.3272946	-0.4084886	1.3272946	down	1.8938266	0.9213042	1.8938266	up	-1.0096107	-0.013799032	1.0096107	down	126.5	133.6	128.7	242.6	311.2	422.4	146.9	206.7	205.5	138.3	176.1	158.1	-0.48190832	-0.50815535	-0.35169554	0.841136	0.48217392	1.3657064	-0.38014793	0.18100214	0.08285236	-0.074896336	-0.060408592	0.060408592	Nav1	215690	Mus musculus neuron navigator 1 (Nav1), mRNA.	GO:0007399|GO:0030154|GO:0007275|GO:0001578|GO:0001764	GO:0005737|GO:0005856|GO:0015630|GO:0005874	GO:0000166|GO:0005524|GO:0017111	chr1	137335452
3400291	0.00912676	-3.4419873	-1.7832417	3.4419873	down	-16.124428	-4.011176	16.124428	down	-1.4743409	-0.56007016	1.4743409	down	3.1774383	1.6678641	3.1774383	up	118.8	134.9	108.4	535.5	864.2	113.6	2310.3	3648.8	1135.8	195.9	1485.8	597.8	-2.5397625	-2.4619222	-2.637064	0.13410091	0.064302444	-2.4874272	1.344656	2.233594	0.8165293	-1.4646769	0.920166	-0.064302444	C130060K24Rik	243407	Mus musculus RIKEN cDNA C130060K24 gene (C130060K24Rik), mRNA.			GO:0004872	chr6	65407995
2000767	5.303916E-4	1.0286126	0.0406998	1.0286126	up	-1.0052748	-0.0075899735	1.0052748	down	-1.783036	-0.8343358	1.783036	down	-1.7243421	-0.786046	1.7243421	down	119.7	204.9	127.9	110.4	165.9	117.6	131.1	154.4	150.8	204.1	251.0	193.0	-0.25056314	0.17747307	-0.05420637	-0.061215878	-0.025280476	-0.1628995	-0.25948095	0.12967348	0.025280952	0.86849785	0.71014833	0.6749654	Esrrg	26381	Mus musculus estrogen-related receptor gamma (Esrrg), mRNA.	GO:0006355|GO:0006350|GO:0007275|GO:0045893	GO:0005634	GO:0004872|GO:0003677|GO:0046872|GO:0008270|GO:0043565|GO:0003700|GO:0003707|GO:0050682|GO:0005516|GO:0016563|GO:0005496|GO:0004879	chr1	190035032
2350019	0.0043808455	1.2742605	0.34966022	1.2742605	up	1.781577	0.8331548	1.781577	up	2.0335164	1.0239766	2.0335164	up	1.4544584	0.54048204	1.4544584	up	264.8	555.3	293.9	182.9	404.8	290.3	244.8	158.2	260.7	98.9	161.4	144.0	0.2641859	0.97198963	0.6310606	-0.037651062	0.4776621	0.3782444	-0.11300039	-0.5568795	0.03765154	-1.1689014	-0.5652251	-0.51954794	Fhl2	14200	Mus musculus four and a half LIM domains 2 (Fhl2), mRNA.	GO:0006355|GO:0006350|GO:0006357	GO:0005737|GO:0005634	GO:0008270|GO:0046872	chr1	43180289
5360091	0.005787664	1.010109	0.014510949	1.010109	up	1.0092465	0.013278483	1.0092465	up	-1.0820729	-0.113797665	1.0820729	down	-1.0811489	-0.1125652	1.0811489	down	112.7	118.6	111.9	90.1	128.5	105.0	127.9	112.0	100.3	117.2	122.6	121.0	-0.009459972	-0.012403011	0.013558388	-0.022004604	-0.039292812	0.009459972	0.031115532	-0.02405405	-0.05520153	0.13094234	0.06170225	0.09691095	Ttll5	320244	Mus musculus tubulin tyrosine ligase-like family, member 5 (Ttll5), mRNA.	GO:0006350|GO:0006464	GO:0005737|GO:0005634|GO:0005929|GO:0042995	GO:0016874|GO:0004835	chr12	87365206
540093	0.009547556	1.0199553	0.02850596	1.0199553	up	-1.0564357	-0.079205036	1.0564357	down	-1.0370082	-0.052427292	1.0370082	down	1.0390635	0.055283707	1.0390635	up	116.0	117.8	115.2	91.0	130.9	104.3	133.5	122.3	113.0	111.9	117.9	119.8	-0.011620522	-0.06569433	0.013623238	-0.049575806	-0.05703211	-0.042601585	0.052206993	0.062526226	0.059190273	0.011620045	-0.04008007	0.036532402	Apol7c	108956	Mus musculus apolipoprotein L 7c (Apol7c), mRNA.
5130228	0.0040342826	-1.0513504	-0.07224353	1.0513504	down	1.0732528	0.10198991	1.0732528	up	1.0269713	0.03839588	1.0269713	up	-1.0987304	-0.13583755	1.0987304	down	119.0	135.2	114.3	100.8	151.8	115.7	126.4	108.6	104.9	113.9	128.6	124.0	-0.042425156	0.035280704	-0.064804554	0.03523016	0.07725048	0.03230095	-0.095788	-0.17887592	-0.103254795	-0.026812553	0.026812553	0.029593945	Popdc3	78977	Mus musculus popeye domain containing 3 (Popdc3), mRNA.		GO:0016021|GO:0016020		chr10	45037574
3190075	0.0065951115	-1.7621442	-0.817332	1.7621442	down	-7.4003134	-2.8875864	7.4003134	down	-4.638967	-2.2138035	4.638967	down	-1.1046193	-0.14354926	1.1046193	down	1373.3	161.2	378.1	559.2	831.0	832.3	5737.0	3131.3	2666.2	3286.0	3769.2	3922.1	-0.45151043	-3.8784065	-2.1610336	-1.3621464	-1.5497065	-1.1271019	1.141571	0.45151043	0.57872677	0.8538313	0.75394154	0.99468327	Sp9	381373	Mus musculus trans-acting transcription factor 9 (Sp9), mRNA.			GO:0004872|GO:0003677	chr2	73112848
1850736	0.0032372305	-1.075955	-0.10561784	1.075955	down	-1.0667881	-0.09327364	1.0667881	down	-1.099022	-0.13622029	1.099022	down	-1.108466	-0.14856449	1.108466	down	115.7	122.1	119.7	105.0	145.9	117.0	139.8	125.3	117.1	123.1	139.8	137.0	-0.12240982	-0.12252045	-0.030581474	0.04979658	-0.015520096	0.007065296	0.019298077	-0.0070648193	-0.00792408	0.08414936	0.12477636	0.24107695	Pard6b	58220	Mus musculus par-6 (partitioning defective 6) homolog beta (C. elegans) (Pard6b), mRNA.	GO:0007049|GO:0051301	GO:0005737|GO:0030054|GO:0016020|GO:0005886|GO:0005938|GO:0005634|GO:0005923|GO:0045177	GO:0005515	chr2	167924465
4850274	0.0041175736	1.0101717	0.014600435	1.0101717	up	1.0421473	0.05955918	1.0421473	up	-1.2412654	-0.3118116	1.2412654	down	-1.280556	-0.35677034	1.280556	down	136.8	161.7	125.6	100.6	173.1	128.6	148.8	133.2	113.1	136.3	164.1	155.6	0.0163126	5.393028E-4	-0.06919098	-0.14624882	0.059405327	-0.009296894	-5.393028E-4	-0.04510975	-0.18536758	0.24451303	0.20850515	0.38627625	9628654_5
3310131	0.008841653	1.0156711	0.022433281	1.0156711	up	-1.021186	-0.030245623	1.021186	down	-1.0119078	-0.017077923	1.0119078	down	1.0249838	0.035600983	1.0249838	up	114.7	119.0	112.5	91.0	131.3	102.5	128.5	117.1	107.6	108.5	119.5	112.7	0.0037183762	-0.019190788	0.009554386	-0.018179893	-0.021316528	-0.033721447	0.026116848	0.029386997	0.029314995	-0.0037183762	0.011312485	-0.029578209	A630023P12Rik
1850500	0.0064357813	-1.0347749	-0.049317047	1.0347749	down	1.41469	0.500486	1.41469	up	1.6049399	0.68251926	1.6049399	up	1.0963559	0.13271618	1.0963559	up	1288.6	1730.2	1331.7	996.4	2082.7	1176.0	1125.3	1418.6	943.6	776.6	1227.6	798.5	0.1142025	0.21790314	0.17471886	0.17343235	0.4595461	0.02179718	-0.5994282	-0.021798134	-0.37340736	-0.5352936	-0.27884293	-0.5786457	LOC194905
6060681	0.002998956	1.3791051	0.46373242	1.3791051	up	-1.0351056	-0.049777985	1.0351056	down	1.8760558	0.9077028	1.8760558	up	2.678106	1.4212132	2.678106	up	1127.0	1146.8	805.4	392.3	1096.2	720.7	1305.0	1360.8	945.2	226.0	637.6	344.9	0.41297436	0.100112915	-0.012629509	-0.7327471	0.012629509	-0.17062187	0.11262035	0.4124508	0.12472057	-1.67525	-0.7128658	-1.2257318	9430065L19Rik
6900091	0.0072579538	-1.1337916	-0.18115552	1.1337916	down	1.9924124	0.9945164	1.9924124	up	3.4430785	1.783699	3.4430785	up	1.5241735	0.60802716	1.5241735	up	1651.0	2441.7	2105.0	1779.9	2784.0	1828.9	1661.0	559.8	1575.5	689.0	854.9	472.9	0.020256042	0.27749062	0.38109016	0.5486431	0.44427872	0.22938156	-0.49391365	-1.7905436	-0.020255089	-1.1415749	-1.2417946	-1.7454243	Rsn
630195	0.009507743	-1.0674129	-0.094118275	1.0674129	down	1.0330669	0.04693365	1.0330669	up	1.084162	0.11658033	1.084162	up	-1.0171071	-0.024471603	1.0171071	down	115.2	122.8	104.4	94.4	142.2	112.3	118.5	110.6	100.5	104.1	115.6	112.6	0.044776917	0.058063984	-0.06371117	0.07364988	0.12339783	0.124436855	-0.053715706	-0.01862669	-0.029328823	-0.028256416	-0.0037837029	0.0037837029	Copz2	56358	Mus musculus coatomer protein complex, subunit zeta 2 (Copz2), mRNA.	GO:0006810|GO:0016192|GO:0015031|GO:0006886	GO:0005737|GO:0005794|GO:0031410|GO:0016020|GO:0030117|GO:0030137|GO:0030126	GO:0005515	chr11	96722221
160520	0.0011553514	-1.0087028	-0.01250108	1.0087028	down	-1.0232048	-0.033094883	1.0232048	down	-1.145302	-0.19572814	1.145302	down	-1.1290696	-0.17513433	1.1290696	down	127.3	150.9	123.7	102.6	155.7	124.2	150.1	127.2	127.2	130.0	151.3	138.4	-0.058671474	0.0071935654	-0.046082497	-0.06020546	-0.0071935654	0.0073418617	0.07514858	-0.06194353	-0.011480808	0.17029762	0.16415071	0.19267893	D830007B15Rik
3610440	0.0025528441	-1.0038975	-0.005612053	1.0038975	down	-1.4740344	-0.5597702	1.4740344	down	1.0402167	0.056884125	1.0402167	up	1.5273623	0.6110423	1.5273623	up	5712.2	6748.0	4785.9	3631.1	7129.8	5331.7	11007.3	8252.1	7031.9	4968.0	5980.5	5076.2	0.06932163	0.03356743	-0.32042408	-0.2053833	0.038251877	-0.03356743	0.5365877	0.34789371	0.57729435	-0.03356743	-0.14004993	-0.19773388	Psap	19156	Mus musculus prosaposin (Psap), mRNA.	GO:0006629|GO:0006665	GO:0005576|GO:0005764|GO:0005739		chr10	59765111
1440176	0.008492274	-2.5053217	-1.3249959	2.5053217	down	1.077124	0.10718441	1.077124	up	1.8613876	0.8963785	1.8613876	up	-1.4497476	-0.53580177	1.4497476	down	121.9	138.5	131.6	202.5	524.2	309.7	134.4	122.0	113.0	122.7	340.3	130.6	-0.13669634	-0.07241154	0.12171793	0.9326558	1.6722198	1.282722	-0.1340375	-0.13778257	-0.13712311	-0.013653755	1.198462	0.013653755	Wdr59	319481	Mus musculus WD repeat domain 59 (Wdr59), mRNA.				chr8	113974124
130446	0.0020297258	-1.1657937	-0.22131252	1.1657937	down	2.3690414	1.2443035	2.3690414	up	1.7374316	0.79695624	1.7374316	up	-1.5895954	-0.6686597	1.5895954	down	307.9	482.5	331.1	457.9	523.9	289.9	199.9	138.6	163.6	209.2	227.1	240.2	0.17077255	0.4317522	0.4770193	1.1377096	0.5489025	0.056869507	-0.6728225	-1.0511222	-0.9294214	-0.12999249	-0.46052408	-0.05687046	Ubtd2	327900	Mus musculus ubiquitin domain containing 2 (Ubtd2), mRNA.	GO:0006464	GO:0005737		chr11	32418401
5550133	0.007777717	-1.042986	-0.060719818	1.042986	down	-1.0265902	-0.03786041	1.0265902	down	-3.1888413	-1.6730323	3.1888413	down	-3.2397707	-1.6958917	3.2397707	down	129.6	225.1	165.9	177.1	151.4	182.9	136.1	199.7	228.9	321.8	1196.7	365.0	-0.60596514	-0.17945433	0.031763554	0.14500523	-0.6249337	-0.09156799	-0.6837225	-0.031763077	0.07541084	0.99551487	2.390501	1.0615845	Rarb	218772	Mus musculus retinoic acid receptor, beta (Rarb), mRNA.	GO:0006355|GO:0006350|GO:0001657|GO:0045944|GO:0048048|GO:0043065|GO:0000122|GO:0045944|GO:0045944|GO:0008285|GO:0043068|GO:0035116|GO:0055012	GO:0005634	GO:0004872|GO:0003677|GO:0046872|GO:0008270|GO:0003708|GO:0043565|GO:0003700|GO:0003707|GO:0004879|GO:0016563	chr14	17407509
4040035	0.006958574	1.0052564	0.007563591	1.0052564	up	1.0360632	0.051112015	1.0360632	up	1.0629623	0.08809042	1.0629623	up	1.0313557	0.044541996	1.0313557	up	127.7	132.5	123.3	102.5	146.9	115.8	134.5	123.3	112.7	114.9	119.2	119.4	0.053608418	0.003692627	0.054019928	0.045869827	0.021577358	0.021183014	-0.015586376	-0.003692627	-0.022736073	-0.024840832	-0.10272741	-0.048072815	Nkg7	72310	Mus musculus natural killer cell group 7 sequence (Nkg7), mRNA.		GO:0016021|GO:0016020		chr7	50693208
4730538	0.0014155848	-1.3628166	-0.44659138	1.3628166	down	1.5342522	0.6175356	1.5342522	up	1.4599968	0.5459652	1.4599968	up	-1.4321293	-0.5181618	1.4321293	down	978.3	1218.2	1125.0	823.5	2069.6	1475.0	861.2	932.2	667.8	946.9	1280.3	858.4	-0.024234772	-0.03382492	0.19964027	0.14919376	0.7032356	0.6289253	-0.69334507	-0.36441994	-0.6532612	0.024235725	0.03624344	-0.21702003	Rpp21	67676	Mus musculus ribonuclease P 21 subunit (human) (Rpp21), mRNA.	GO:0008033	GO:0005634	GO:0016787|GO:0004526	chr17	36460357
3830373	7.52614E-4	-1.0917711	-0.12667051	1.0917711	down	1.0333866	0.04738013	1.0333866	up	1.0922445	0.1272958	1.0922445	up	-1.0329388	-0.046754837	1.0329388	down	120.6	123.3	116.1	104.5	152.8	119.5	127.8	117.4	102.8	114.2	125.3	114.9	0.009298801	-0.03694153	-0.009298801	0.11640024	0.11853552	0.10813427	-0.047520638	-0.03273201	-0.09882927	0.0094566345	0.017571926	-0.06584597	Kcnmb2	72413	Mus musculus potassium large conductance calcium-activated channel, subfamily M, beta member 2 (Kcnmb2), mRNA.	GO:0006811|GO:0006810|GO:0006813	GO:0016020|GO:0016021	GO:0005216|GO:0015269	chr3	32098584
110079	0.004721933	-1.0001546	-2.229996E-4	1.0001546	down	-1.2502939	-0.3222672	1.2502939	down	1.0358934	0.050875664	1.0358934	up	1.2949711	0.3729199	1.2949711	up	105.6	129.5	116.8	98.7	126.9	105.9	146.5	138.9	170.2	101.7	120.2	112.7	-0.15497398	0.04616356	0.022844791	0.060053825	-0.11164665	-0.033703804	0.20188427	0.2583766	0.42057514	-0.14225388	-0.022845268	-0.07282448	Cd44	12505	Mus musculus CD44 antigen (Cd44), transcript variant 2, mRNA.	GO:0001658|GO:0007155|GO:0002246	GO:0016021|GO:0016020|GO:0009897|GO:0009897|GO:0016323|GO:0009986	GO:0004872|GO:0005540|GO:0005540|GO:0005515|GO:0005488	chr2	102651717
5050471	0.0016861772	-1.9242071	-0.9442641	1.9242071	down	2.1752954	1.1212113	2.1752954	up	4.5371747	2.1817942	4.5371747	up	1.0839654	0.1163187	1.0839654	up	439.5	1374.1	850.5	968.7	1591.4	1814.0	427.5	329.9	488.4	217.2	325.8	454.5	-0.067302704	1.281887	0.95679855	1.521018	1.4355335	2.0476236	-0.485157	-0.67541885	-0.03167534	-0.8335743	-0.73930836	0.03167534	Nrn1	68404	Mus musculus neuritin 1 (Nrn1), mRNA.	GO:0007409	GO:0016020|GO:0005886|GO:0031225		chr13	36817901
6100653	0.003924196	-1.6056808	-0.6831851	1.6056808	down	-1.0339458	-0.048160553	1.0339458	down	1.6844382	0.7522675	1.6844382	up	1.08466	0.11724297	1.08466	up	116.7	193.8	113.5	138.2	289.6	219.2	139.1	127.5	148.1	118.3	118.0	125.6	-0.12725735	0.28122997	-0.13245392	0.3929038	0.8551965	0.8229737	-0.0063409805	0.0038161278	0.16852522	-0.01898098	-0.16293144	-0.0038161278	Galnt5	241391	Mus musculus UDP-N-acetyl-alpha-D-galactosamine:polypeptide N-acetylgalactosaminyltransferase 5 (Galnt5), mRNA.		GO:0005794|GO:0016021|GO:0016020	GO:0030145|GO:0016740|GO:0005529|GO:0005509|GO:0016757|GO:0004653|GO:0005515	chr2	57898109
5420273	2.7313744E-4	-1.5469197	-0.62939835	1.5469197	down	1.3142437	0.39423275	1.3142437	up	2.3628688	1.2405396	2.3628688	up	1.1622404	0.21690845	1.1622404	up	2135.2	3356.9	1892.5	2476.1	3954.7	3993.1	2240.3	2172.2	1709.2	1471.8	1533.8	1670.6	0.2049284	0.55353355	0.048420906	0.8287239	0.7535076	1.1128464	-0.2407198	-0.04842186	-0.08667374	-0.26231766	-0.5733795	-0.19084358	Icosl			GO:0042113|GO:0006955|GO:0045190|GO:0045404|GO:0042104|GO:0042110|GO:0007165	GO:0016021|GO:0016020|GO:0009897|GO:0009897|GO:0005887	GO:0005102|GO:0005515
380500	0.0066596917	1.8872591	0.9162925	1.8872591	up	-1.2459241	-0.31721625	1.2459241	down	-2.2609103	-1.1769037	2.2609103	down	1.0400155	0.056605026	1.0400155	up	974.5	1025.3	670.5	449.7	614.1	322.4	1360.4	1384.9	1028.4	720.8	1163.2	1388.1	0.16602135	-0.09817791	-0.27709198	-0.58180714	-0.91162777	-1.4646912	0.13286304	0.40062618	0.20891094	-0.18093967	0.09817791	0.6553469	B3galnt1	26879	Mus musculus UDP-GalNAc:betaGlcNAc beta 1,3-galactosaminyltransferase, polypeptide 1 (B3galnt1), mRNA.	GO:0009312|GO:0006486	GO:0005794|GO:0016021|GO:0016020	GO:0000287|GO:0016740|GO:0016757|GO:0008499|GO:0008378|GO:0047273	chr3	69662710
6450551	0.0028788461	1.093432	0.1288635	1.093432	up	-1.03517	-0.049867626	1.03517	down	-1.0316612	-0.044969242	1.0316612	down	1.0971508	0.13376188	1.0971508	up	120.6	126.9	120.8	93.3	129.2	97.7	140.9	127.1	112.8	110.0	117.4	115.7	0.03191662	0.022343159	0.0804677	-0.022342682	-0.08664608	-0.14287424	0.12781191	0.1111536	0.045364857	-0.026298046	-0.058582306	-0.03207493	Lrrc67	69312	Mus musculus leucine rich repeat containing 67 (Lrrc67), transcript variant 2, mRNA.			GO:0005515	chr1	9968942
5550670	0.003939416	-1.0805397	-0.11175203	1.0805397	down	1.0451105	0.06365538	1.0451105	up	1.0570816	0.08008671	1.0570816	up	-1.0683029	-0.0953207	1.0683029	down	116.6	117.6	110.1	103.6	141.4	109.3	120.2	108.5	100.0	111.4	117.2	118.2	0.022456646	-0.041464806	-0.025689602	0.16632748	0.076155186	0.048075676	-0.073449135	-0.086649895	-0.07556486	0.031539917	-0.022456646	0.041214943	1700008G05Rik	75497	Mus musculus RIKEN cDNA 1700008G05 gene (1700008G05Rik), mRNA.	GO:0006810		GO:0008289|GO:0005215|GO:0005488	chr3	10247714
1110390	0.0077958526	1.254356	0.3269469	1.254356	up	1.1666111	0.22232375	1.1666111	up	-1.6181965	-0.6943868	1.6181965	down	-1.5050001	-0.58976364	1.5050001	down	1294.6	1569.6	1650.2	868.3	1509.6	989.4	1828.3	1620.7	1039.4	1931.8	1947.7	1953.7	0.018242836	-0.018242836	0.38232708	-0.12581635	-0.12792492	-0.34477234	-0.018652916	0.065032005	-0.33102322	0.63676167	0.3085184	0.5393667	Hist1h2ai	319191	Mus musculus histone cluster 1, H2ai (Hist1h2ai), mRNA.	GO:0006334	GO:0005634|GO:0005694|GO:0000786	GO:0003677	chr13	21808616
4040577	0.0029127246	2.146703	1.1021227	2.146703	up	1.2597321	0.333117	1.2597321	up	-2.965189	-1.568124	2.965189	down	-1.7400374	-0.79911834	1.7400374	down	386.2	276.7	396.8	119.2	224.9	159.8	388.1	258.9	286.2	386.7	503.7	488.2	0.4892664	-0.4448371	0.70368004	-1.0097532	-0.71066713	-0.8378382	0.13780594	-0.25124168	-0.13780594	0.6766987	0.5877361	0.8816786	A230079E18Rik
6350196	0.0074868444	-1.3503524	-0.43333593	1.3503524	down	-1.8767182	-0.908212	1.8767182	down	-1.5849391	-0.66442746	1.5849391	down	-1.140409	-0.18955137	1.140409	down	2281.0	2789.2	1646.1	2532.5	4256.1	1780.1	5921.9	4224.9	3500.9	4051.2	5698.7	4287.7	-0.5909138	-0.6251011	-1.0479784	-0.03305912	-0.031635284	-0.89929104	0.30559635	0.03163433	0.12341213	0.32575035	0.4667635	0.23678303	Meis2	17536	Mus musculus Meis homeobox 2 (Meis2), transcript variant 2, mRNA.	GO:0001654|GO:0006355|GO:0045449|GO:0045944	GO:0005634|GO:0005634	GO:0043565|GO:0043565|GO:0043565|GO:0043565|GO:0003700|GO:0003677	chr2	115688938
5700148	9.3249005E-4	-1.0300902	-0.042770743	1.0300902	down	2.7786644	1.4743916	2.7786644	up	2.7070835	1.4367393	2.7070835	up	-1.057328	-0.080423	1.057328	down	488.0	464.5	342.5	250.5	623.5	491.4	159.0	150.1	184.7	118.4	278.3	133.4	0.85435486	0.37332058	0.52213	0.18003654	0.80732155	0.89075947	-0.9548149	-0.93554354	-0.78301096	-1.2077417	-0.18003607	-1.0443225	Neurod2			GO:0007399|GO:0030154|GO:0006355|GO:0006350|GO:0007275|GO:0001662|GO:0008306|GO:0045449|GO:0048666	GO:0005634	GO:0003677|GO:0030528
7610711	0.0051866462	-1.0248502	-0.0354131	1.0248502	down	1.0241063	0.034365337	1.0241063	up	1.596191	0.6746334	1.596191	up	1.5208259	0.60485494	1.5208259	up	2106.1	2490.8	1782.3	1694.6	2604.2	1708.7	2590.4	2341.1	1976.6	949.6	1685.6	1498.2	0.17475891	0.09656143	-0.056070328	0.2680397	0.13445854	-0.08100891	-0.044945717	0.044944763	0.11215496	-0.8861065	-0.46552658	-0.35077763	Hnrpa1
3990347	2.6170434E-5	-1.0655974	-0.09166256	1.0655974	down	-1.0559231	-0.07850472	1.0559231	down	1.0152439	0.021826426	1.0152439	up	1.0060267	0.008668582	1.0060267	up	110.5	115.6	106.3	95.1	135.4	106.8	127.4	116.1	107.0	108.9	119.3	116.0	-0.06354427	-0.07682514	-0.08690739	0.034598827	0.0067658424	0.0063462257	-8.430481E-4	0.0022068024	0.0068736076	-0.012764454	-0.0058465004	8.4257126E-4	Gm606	239789	Mus musculus gene model 606, (NCBI) (Gm606), mRNA.				chr16	26965707
7050280	0.009533889	1.0973995	0.13408881	1.0973995	up	-2.2473147	-1.1682022	2.2473147	down	-3.8077812	-1.9289505	3.8077812	down	-1.543986	-0.6266597	1.543986	down	173.8	141.8	138.1	128.1	137.0	153.6	381.4	327.9	452.9	343.4	338.1	1160.8	-0.36706972	-0.8730407	-0.55409	-0.61009645	-1.0109358	-0.5754347	0.4275241	0.37748575	0.905396	0.8217721	0.36706972	2.4015431	Bcr	110279	Mus musculus breakpoint cluster region homolog (Bcr), mRNA.	GO:0051726|GO:0007420|GO:0006468|GO:0035023|GO:0007242|GO:0007165	GO:0005622	GO:0016740|GO:0016301|GO:0005085|GO:0004674|GO:0005089|GO:0005096	chr10	74630866
1940300	0.0032352852	1.0379658	0.053758938	1.0379658	up	-1.2636893	-0.33764172	1.2636893	down	-1.0773371	-0.10746988	1.0773371	down	1.2175076	0.28393078	1.2175076	up	127.0	121.8	120.7	95.7	138.5	106.5	177.0	135.5	177.1	120.3	124.8	128.7	0.01630497	-0.12562847	-0.016304493	-0.079708576	-0.08565855	-0.121537685	0.3928342	0.122335434	0.37212753	0.030852795	-0.061593056	0.06624508	Lass1	93898	Mus musculus LAG1 homolog, ceramide synthase 1 (Lass1), mRNA.	GO:0008610|GO:0046513	GO:0016021|GO:0016020|GO:0005783|GO:0005792	GO:0050291
3400059	3.7542526E-5	1.0003401	4.905015E-4	1.0003401	up	-1.0648428	-0.090640545	1.0648428	down	-3.2609508	-1.7052927	3.2609508	down	-3.0613365	-1.6141616	3.0613365	down	136.1	148.5	145.2	153.8	155.4	120.2	142.8	154.2	209.3	411.5	514.7	448.3	-0.24190521	-0.31284904	0.08194876	0.18606615	-0.3173561	-0.34298706	-0.32934618	-0.08194876	0.21041107	1.5875726	1.4574752	1.5965533	Mapk4	225724	Mus musculus mitogen-activated protein kinase 4 (Mapk4), mRNA.	GO:0007049|GO:0006468		GO:0016301|GO:0000166|GO:0004674|GO:0016740|GO:0005524|GO:0004707|GO:0004672	chr18	74088720
6580026	0.009559697	1.0056963	0.008194765	1.0056963	up	1.0179254	0.025631746	1.0179254	up	1.0742446	0.103322506	1.0742446	up	1.061339	0.085885525	1.061339	up	120.3	128.5	120.1	96.7	142.0	111.6	135.9	118.1	108.2	104.8	115.4	116.8	-0.0013122559	0.008334637	0.041000843	0.0013127327	0.013911724	0.008214474	0.03794527	-0.030956268	-0.035861015	-0.12639809	-0.113782406	-0.046348095	scl0002779.1_2
5310240	0.009417014	1.6284479	0.7034976	1.6284479	up	-1.0523165	-0.07356882	1.0523165	down	-3.0877647	-1.6265628	3.0877647	down	-1.8018718	-0.84949636	1.8018718	down	239.1	351.7	323.7	128.8	233.1	216.5	443.6	511.6	209.3	390.9	727.6	568.8	-0.33065414	-0.19927216	0.3188715	-1.0292683	-0.77526855	-0.5170107	0.19927216	0.549901	-0.7395215	0.5728922	0.99839497	0.9868536	Mgat4a	269181	Mus musculus mannoside acetylglucosaminyltransferase 4, isoenzyme A (Mgat4a), mRNA.	GO:0005975	GO:0005794|GO:0016021|GO:0016020|GO:0005576	GO:0016740|GO:0016757|GO:0046872|GO:0016758|GO:0008454	chr1	37501435
990221	0.003272311	1.02679	0.03814125	1.02679	up	-1.1659393	-0.22149275	1.1659393	down	-2.271597	-1.1837069	2.271597	down	-1.8974645	-0.9240729	1.8974645	down	2057.7	1720.4	1292.7	1461.0	1852.1	1184.8	3141.9	1793.8	1759.2	3515.9	3754.3	3682.1	0.13872623	-0.43481255	-0.51353073	0.058989525	-0.375597	-0.6074333	0.24150848	-0.32765865	-0.05898857	0.97395897	0.75333023	0.89979076	2300002D11Rik	69539	Mus musculus RIKEN cDNA 2300002D11 gene (2300002D11Rik), mRNA.
7050400	0.0062755845	-1.0949128	-0.13081598	1.0949128	down	-1.5211681	-0.6051796	1.5211681	down	1.0198991	0.02842649	1.0198991	up	1.4169512	0.5027901	1.4169512	up	116.9	124.8	110.3	94.4	129.2	151.2	189.3	172.1	201.2	111.4	142.6	117.2	-0.011461735	0.0030961037	-0.060489178	-0.0030961037	-0.0852952	0.41198444	0.57249737	0.53359556	0.64059114	-0.005862713	0.25424767	-0.010071278	Hel308	191578	Mus musculus helicase, mus308-like (Drosophila) (Hel308), mRNA.	GO:0006259	GO:0017117	GO:0016787|GO:0004386|GO:0005524|GO:0000166|GO:0003676|GO:0008026|GO:0017116	chr5	101214397
1570477	3.894048E-4	1.0677806	0.094615296	1.0677806	up	1.042251	0.059702713	1.042251	up	-1.1927758	-0.254323	1.1927758	down	-1.1642576	-0.21941042	1.1642576	down	133.4	138.7	121.4	96.6	144.0	110.7	137.7	122.2	116.9	125.4	150.5	136.3	0.11044741	0.024288177	5.750656E-4	-0.05972147	-0.02664566	-0.06216812	-5.750656E-4	-0.039741993	-0.0034804344	0.1409173	0.24187994	0.23163652	9430019C24Rik
1770044	0.005562998	-1.2336116	-0.3028882	1.2336116	down	-1.2546704	-0.32730836	1.2546704	down	1.2081153	0.27275816	1.2081153	up	1.2287388	0.29717827	1.2287388	up	1751.8	2426.1	2018.1	1644.0	2930.1	2503.6	3546.6	2908.7	2203.6	2014.6	2342.5	1916.3	-0.29286385	-0.13210964	-0.07434368	0.03582287	0.11436653	0.25915813	0.21918583	0.17630291	0.0871191	-0.03582287	-0.14886189	-0.22424221	Ghitm	66092	Mus musculus growth hormone inducible transmembrane protein (Ghitm), mRNA.		GO:0016021|GO:0016020
4120243	0.0048548523	-1.0636613	-0.08903885	1.0636613	down	-1.0840276	-0.116401516	1.0840276	down	-1.0525807	-0.0739309	1.0525807	down	-1.0328052	-0.046568234	1.0328052	down	119.1	121.5	112.3	102.5	147.6	108.8	135.3	128.7	118.7	120.2	134.3	128.5	-0.084528446	-0.13184166	-0.13443804	0.014747143	-0.0031142235	-0.09532452	-0.037379265	0.032661438	0.0031142235	0.026242733	0.052247524	0.059610844	Upp1	22271	Mus musculus uridine phosphorylase 1 (Upp1), mRNA.	GO:0009166|GO:0009116|GO:0006220|GO:0046108	GO:0005737	GO:0016740|GO:0016757|GO:0003824|GO:0004850	chr11	9034861
3290088	0.004217403	-1.1477011	-0.19874698	1.1477011	down	-2.8209736	-1.4961932	2.8209736	down	-2.4782233	-1.3093061	2.4782233	down	-1.0082545	-0.011859894	1.0082545	down	144.9	180.5	199.7	198.9	249.7	163.0	412.7	876.4	469.8	472.0	419.2	546.1	-0.953567	-0.98824215	-0.23956728	-0.22250175	-0.558578	-0.8040557	0.2225008	1.4298391	0.65486336	0.9445934	0.34467125	1.0535183	Ttc17	74569	Mus musculus tetratricopeptide repeat domain 17 (Ttc17), mRNA.				chr2	94140984
3890041	0.0075134193	1.3796359	0.4642876	1.3796359	up	-1.1366493	-0.18478712	1.1366493	down	-3.3801775	-1.757099	3.3801775	down	-2.1555028	-1.1080244	2.1555028	down	655.7	541.0	248.3	312.8	295.5	336.2	601.9	471.0	657.7	1289.6	1075.7	926.9	0.590209	-0.054772377	-0.588459	-0.09718132	-0.9732261	-0.3754778	0.054772377	-0.09978771	0.5463543	1.6903753	1.0137224	1.121314	Ddx24	27225	Mus musculus DEAD (Asp-Glu-Ala-Asp) box polypeptide 24 (Ddx24), mRNA.			GO:0016787|GO:0004386|GO:0000166|GO:0003676|GO:0008026|GO:0003723|GO:0005524	chr12	104646369
1820414	0.008065464	1.1164665	0.15894	1.1164665	up	1.1627332	0.21752009	1.1627332	up	1.2814071	0.35772896	1.2814071	up	1.2304183	0.2991489	1.2304183	up	849.4	1189.9	949.2	662.2	919.4	875.0	1240.2	942.0	756.1	561.8	822.7	657.1	0.051532745	0.21556664	0.26438904	0.115852356	-0.20110321	0.13991928	0.088700294	-0.051532745	-0.15823936	-0.41669655	-0.3096199	-0.292202	Tpd52	21985	Mus musculus tumor protein D52 (Tpd52), transcript variant 3, mRNA.			GO:0046982|GO:0042803	chr3	8929734
6940372	0.00858176	-1.0409312	-0.05787468	1.0409312	down	-1.0231211	-0.032976948	1.0231211	down	-1.0863023	-0.11942562	1.0863023	down	-1.1052122	-0.14432335	1.1052122	down	120.5	127.9	119.1	98.9	148.9	118.8	135.5	122.0	119.4	122.6	135.8	135.9	-0.054283142	-0.052599907	-0.029509544	-0.022174835	0.021872997	0.037533283	-0.021872997	-0.038326263	0.022737503	0.08391428	0.08457613	0.22701788	C130032J12Rik
2120431	0.004120238	-1.0155665	-0.022284668	1.0155665	down	-1.1615293	-0.21602552	1.1615293	down	1.0063626	0.009150188	1.0063626	up	1.1510025	0.20289104	1.1510025	up	119.1	114.7	118.4	95.3	133.7	111.7	148.0	131.3	134.3	111.1	117.7	121.4	-0.012639523	-0.14271784	0.018723011	-0.017077923	-0.06534243	0.012639999	0.19514179	0.13839579	0.1779046	-0.03755188	-0.080795765	0.021116734	Cacng4			GO:0006810|GO:0006816|GO:0006811|GO:0019226	GO:0016021|GO:0016020|GO:0005923	GO:0005262|GO:0005216|GO:0005509|GO:0005244|GO:0005198|GO:0005245
4810008	0.0021158862	3.25039	1.7006129	3.25039	up	1.2778085	0.35367173	1.2778085	up	-2.6990435	-1.4324483	2.6990435	down	-1.0610607	-0.08550708	1.0610607	down	421.3	497.4	469.5	125.2	137.3	162.6	784.4	291.5	310.0	354.0	417.9	323.0	0.28882122	0.13389015	0.5979767	-1.2839537	-1.6518626	-1.1453342	0.7259531	-0.42706108	-0.3392191	0.21619415	0.0013751984	-0.0013751984	Dgkq					GO:0016301|GO:0004143
3400747	0.0024249745	1.1851965	0.24512625	1.1851965	up	1.0671434	0.09375413	1.0671434	up	1.1775678	0.23581012	1.1775678	up	1.3078365	0.38718224	1.3078365	up	186.8	236.4	151.0	127.9	198.7	155.0	162.9	200.0	200.9	118.5	141.0	133.1	0.2968297	0.19751024	0.1869607	-0.054078102	0.007180214	-0.007180214	-0.066372395	0.27707195	0.18933868	-0.35113478	-0.21360207	-0.19677162	Igfbp4	16010	Mus musculus insulin-like growth factor binding protein 4 (Igfbp4), mRNA.	GO:0001558	GO:0005576|GO:0005615	GO:0019838|GO:0005520	chr11	98913812
4210706	0.009034115	-1.0181652	-0.025971726	1.0181652	down	-1.5300844	-0.6136112	1.5300844	down	-1.4090998	-0.49477386	1.4090998	down	1.0664865	0.092865616	1.0664865	up	1013.6	1191.8	959.1	829.7	1232.6	922.0	2278.0	1816.2	1408.0	1013.5	2149.2	1524.9	-0.10694885	-0.2049427	-0.14378357	0.027477264	-0.19400024	-0.21123695	0.54372215	0.4612112	0.38022518	-0.027478218	0.6850233	0.44901657	Jakmip1	76071	Mus musculus janus kinase and microtubule interacting protein 1 (Jakmip1), mRNA.	GO:0006810|GO:0015031|GO:0008150	GO:0005737|GO:0005856|GO:0016020|GO:0005874|GO:0030529|GO:0000300	GO:0016301|GO:0003723|GO:0050811	chr5	37516410
2750440	8.620279E-4	1.0692182	0.09655619	1.0692182	up	1.0660055	0.092214905	1.0660055	up	-1.0389867	-0.05517721	1.0389867	down	-1.035865	-0.05083593	1.035865	down	127.9	133.3	120.2	94.0	137.2	108.3	130.8	117.1	108.7	114.6	128.2	120.4	0.10223055	0.055431366	0.050774574	-0.032021046	-0.02481985	-0.024391174	-0.012128353	-0.034966946	-0.021112919	0.016831398	0.055339813	0.012128353	9930010D11Rik
2940192	0.0029223387	-1.7319541	-0.79240066	1.7319541	down	1.0760796	0.10578474	1.0760796	up	2.8967845	1.5344524	2.8967845	up	1.5543022	0.636267	1.5543022	up	655.9	800.3	501.7	755.1	1133.4	1245.4	705.9	1023.8	448.3	334.1	463.7	313.8	0.12992382	0.096559525	-0.096559525	0.7895336	0.58439827	1.133194	-0.20170021	0.55390644	-0.5396366	-0.634367	-0.63862514	-0.8232393	E130301L11Rik
5890719	0.008012187	1.6988167	0.7645302	1.6988167	up	-3.3373694	-1.7387114	3.3373694	down	-3.756228	-1.9092846	3.756228	down	1.5093809	0.59395695	1.5093809	up	936.5	1974.9	1087.5	965.3	1188.2	286.5	8651.3	3873.4	2930.2	2342.5	3264.2	2830.6	-1.063345	-0.31234646	-0.81434727	-0.5830631	-1.0813913	-2.8191748	1.6617975	0.70305634	0.66124153	0.3123455	0.46354294	0.4683361	Fam110b	242297	Mus musculus family with sequence similarity 110, member B (Fam110b), mRNA.		GO:0005737		chr4	5726858
4200075	0.0037211345	-1.732968	-0.79324496	1.732968	down	-1.5374393	-0.6205295	1.5374393	down	2.1003892	1.0706568	2.1003892	up	1.863405	0.8979413	1.863405	up	598.5	1354.4	753.0	974.7	1726.1	1445.2	1905.5	1414.1	1213.6	699.6	657.0	724.4	-0.93329334	-0.049103737	-0.51087856	0.22106266	0.24167347	0.42372322	0.22062302	0.049102783	0.098587036	-0.5975981	-1.0910292	-0.63688374	C330049H01Rik
3130100	0.0050295144	-1.0140402	-0.020114899	1.0140402	down	-1.8624283	-0.89718485	1.8624283	down	1.0535687	0.07528448	1.0535687	up	1.935028	0.95235443	1.935028	up	108.0	126.1	113.8	104.3	127.5	101.0	172.1	329.5	213.7	102.1	119.9	108.5	-0.10237217	0.036285877	0.00512743	0.15800714	-0.083138466	-0.075482845	0.47590065	1.411439	0.7432561	-0.114174366	-0.005126953	-0.10716629	Parg	26430	Mus musculus poly (ADP-ribose) glycohydrolase (Parg), mRNA.	GO:0006974|GO:0016045	GO:0005634|GO:0005829	GO:0016787|GO:0004649	chr14	33110577
4780719	0.009208591	-1.0648757	-0.09068505	1.0648757	down	-1.0213556	-0.03048531	1.0213556	down	-1.0842549	-0.11670399	1.0842549	down	-1.1304551	-0.17690372	1.1304551	down	113.1	136.5	109.4	100.9	142.2	116.9	132.9	121.7	107.2	123.6	134.9	132.6	-0.1276927	0.030675888	-0.1422782	0.023059845	-0.023059368	0.032759666	-0.034790516	-0.025743484	-0.08730507	0.122068405	0.08950853	0.17129517	1700025D03Rik	67944	Mus musculus RIKEN cDNA 1700025D03 gene (1700025D03Rik), mRNA.				chrX	134742796
430398	6.1933283E-4	1.0829266	0.11493556	1.0829266	up	1.0690346	0.09630855	1.0690346	up	-3.178463	-1.6683292	3.178463	down	-3.1376886	-1.6497022	3.1376886	down	118.0	134.0	172.5	126.4	161.6	107.9	119.2	136.7	186.0	381.0	559.3	301.3	-0.30513096	-0.22403145	0.54069185	0.07248545	-0.09199047	-0.3137722	-0.429502	-0.07248545	0.22459126	1.6646628	1.7574801	1.2495675	4933402J24Rik
6350441	0.0039053613	-1.1701394	-0.22668046	1.1701394	down	1.3291559	0.41051036	1.3291559	up	1.6772258	0.74607694	1.6772258	up	1.0783952	0.10888609	1.0783952	up	14596.9	14312.1	14747.9	12060.0	19853.7	14514.5	10038.5	12241.7	9624.0	7447.5	10426.0	10391.8	0.22568607	0.058371544	0.08805752	0.36528873	0.42410564	0.26276207	-0.6558466	-0.14519787	-0.058371544	-0.56433964	-0.33398724	-0.28774738	LOC671641	671641	PREDICTED: Mus musculus similar to ribosomal protein S12 (LOC671641), mRNA.				chr8	37089140
3800605	0.0049642418	-1.3932089	-0.47841153	1.3932089	down	1.0445598	0.06289514	1.0445598	up	1.4126627	0.49841705	1.4126627	up	-1.0301751	-0.042889595	1.0301751	down	119.4	177.7	108.8	133.3	203.1	194.4	133.9	110.7	119.4	116.0	124.1	125.2	-0.062847614	0.22961044	-0.16203022	0.37035227	0.40090418	0.6687107	-0.035577774	-0.17576456	0.027389526	-0.022092342	-0.055283546	0.022091866	Luc7l2					GO:0046872|GO:0008270|GO:0005515
1260398	0.0059901807	-1.0198917	-0.028415998	1.0198917	down	-1.0724341	-0.10088889	1.0724341	down	1.0322623	0.045809586	1.0322623	up	1.0854418	0.11828248	1.0854418	up	119.0	126.1	111.2	98.9	139.0	107.3	140.1	125.3	115.6	111.0	119.9	115.4	-0.0011587143	0.0011582375	-0.06410742	0.04925728	0.0013451576	-0.029462337	0.10443449	0.07457447	0.05954981	-0.02614212	-0.040254593	-0.04989195	Slc5a2	246787	Mus musculus solute carrier family 5 (sodium/glucose cotransporter), member 2 (Slc5a2), mRNA.	GO:0006810|GO:0006811|GO:0008643|GO:0006814	GO:0016020|GO:0016021	GO:0005351|GO:0015293|GO:0031402|GO:0005215	chr7	135414092
4060706	0.009799346	-1.569138	-0.64997226	1.569138	down	-1.2278728	-0.29616117	1.2278728	down	1.1449473	0.1952812	1.1449473	up	-1.1161492	-0.15852991	1.1161492	down	133.6	204.5	120.3	187.9	260.9	209.4	192.5	145.2	210.1	170.9	172.3	163.3	-0.43987083	-0.19467211	-0.56901693	0.35212517	0.17257977	0.22165203	-0.05340433	-0.31751394	0.055841923	0.24542332	-0.13831425	0.05340433	LOC385718
4150463	5.7293446E-4	1.0141667	0.020294845	1.0141667	up	2.718919	1.4430332	2.718919	up	3.2711987	1.7098194	3.2711987	up	1.2201691	0.28708106	1.2201691	up	1138.0	1565.3	1132.9	877.3	1516.6	1102.5	653.0	777.6	308.1	335.2	537.5	253.4	0.40820408	0.5648613	0.4325962	0.47518063	0.46274853	0.40684795	-0.8444691	-0.406847	-1.672122	-1.1693754	-0.96925926	-1.6460466	Mrpl33	66845	Mus musculus mitochondrial ribosomal protein L33 (Mrpl33), nuclear gene encoding mitochondrial protein, mRNA.	GO:0006412	GO:0005622|GO:0005840|GO:0030529|GO:0005739	GO:0003735	chr5	31918791
3120113	6.9526272E-6	1.055303	0.07765722	1.055303	up	-14.57691	-3.865613	14.57691	down	-1.0032432	-0.0046714153	1.0032432	down	15.333324	3.9385986	15.333324	up	118.2	115.8	122.4	90.1	129.3	103.5	1908.3	3754.5	1010.7	102.9	120.4	113.0	0.045325756	-0.060670376	0.14843893	-0.034670353	-0.0432868	-0.021920204	3.642168	4.8645124	3.2232523	-0.08126497	0.021920681	-0.026518822	AI324046				GO:0016020|GO:0016021|GO:0005576|GO:0005886	GO:0003823
4120458	0.005582838	1.0219194	0.03128131	1.0219194	up	-6.6026683	-2.7230492	6.6026683	down	-1.0070473	-0.010131517	1.0070473	down	6.7001753	2.7441988	6.7001753	up	123.8	128.7	120.2	97.3	133.0	116.4	324.9	2673.0	779.9	113.1	126.8	121.1	0.006046295	-0.025265694	0.0071897507	-0.025000572	-0.11125469	0.03038168	1.1567945	4.2738953	2.726428	-0.04817009	-0.006046295	-0.021262646	AI324046				GO:0016020|GO:0016021|GO:0005576|GO:0005886	GO:0003823
3130280	0.0046251137	1.0281351	0.040029842	1.0281351	up	-6.62608	-2.7281556	6.62608	down	1.0168031	0.024040382	1.0168031	up	6.9269767	2.7922258	6.9269767	up	110.8	124.1	107.3	87.8	128.0	101.0	314.2	2458.0	680.8	107.4	108.1	107.6	0.004702568	0.08652544	-0.009043694	-0.025998592	-0.007204056	-0.004702568	1.2750087	4.3182874	2.6733556	0.030474186	-0.09128761	-0.049212933	AI324046				GO:0016020|GO:0016021|GO:0005576|GO:0005886	GO:0003823
1770594	1.19238204E-4	-1.0275207	-0.039167404	1.0275207	down	-10.946455	-3.4523919	10.946455	down	1.0111568	0.016006788	1.0111568	up	10.772126	3.4292312	10.772126	up	111.8	116.9	118.2	95.6	135.8	108.5	783.1	3141.1	1086.6	112.6	119.2	116.1	-0.07940149	-0.09318304	0.037808895	0.009734631	-0.021757603	-0.005250454	2.3698645	4.561942	3.2905931	0.005249977	-0.03999901	-0.030544758	AI324046				GO:0016020|GO:0016021|GO:0005576|GO:0005886	GO:0003823
2630048	0.0014796713	1.4542865	0.54031146	1.4542865	up	1.2705828	0.34549046	1.2705828	up	-3.0058744	-1.5877848	3.0058744	down	-2.6261764	-1.3929638	2.6261764	down	1487.2	1506.1	2187.5	654.1	1792.2	1023.3	1396.5	1603.9	1438.4	3342.4	3353.9	3745.4	0.054023743	-0.23049259	0.61557007	-0.70407486	-0.037302017	-0.4404564	-0.5384598	-0.09621143	0.037301064	1.285552	0.9701948	1.3257742	Scg2	20254	Mus musculus secretogranin II (Scg2), mRNA.	GO:0000165|GO:0001525	GO:0005576	GO:0005125|GO:0005509	chr1	79431993
3400605	0.004092655	-1.0042602	-0.0061330795	1.0042602	down	-1.2409086	-0.31139693	1.2409086	down	1.993138	0.99504155	1.993138	up	2.46281	1.3003054	2.46281	up	386.2	530.6	288.4	254.3	505.6	432.0	764.4	567.9	407.9	225.4	159.9	155.5	0.035754204	0.11019039	-0.17852879	-0.25683498	0.02510643	0.2175436	0.5700083	0.3567047	-0.02510643	-0.49013042	-1.3578854	-1.1512938	Hace1	209462	Mus musculus HECT domain and ankyrin repeat containing, E3 ubiquitin protein ligase 1 (Hace1), mRNA.	GO:0006511|GO:0006464	GO:0005737|GO:0005783|GO:0005622	GO:0016874|GO:0016881	chr10	45431684
670543	0.0056898193	1.5376182	0.6206973	1.5376182	up	1.6002095	0.6782608	1.6002095	up	-1.327158	-0.40834016	1.327158	down	-1.3811822	-0.4659036	1.3811822	down	3603.2	3565.2	4792.1	1578.7	3231.2	2272.0	3327.2	2355.0	2335.4	3078.8	3715.6	3100.5	0.40733528	0.099300385	0.6931534	-0.3616724	-0.099300385	-0.20133018	-0.20707321	-0.4738512	-0.15406895	0.24879837	0.18917179	0.12474728	Mtap7d1	245877	Mus musculus microtubule-associated protein 7 domain containing 1 (Mtap7d1), mRNA.				chr4	125909459
60368	0.003257045	-1.3877515	-0.47274923	1.3877515	down	-3.7762616	-1.9169587	3.7762616	down	1.4992285	0.58422023	1.4992285	up	4.0796056	2.0284297	4.0796056	up	195.3	217.6	116.3	211.0	190.2	257.4	644.9	448.6	1019.5	119.0	171.0	141.3	0.1423235	-0.14232302	-0.65433025	0.52460957	-0.26761532	0.5069237	1.4373865	1.1322165	2.5269432	-0.56596184	-0.17521715	-0.24756384	C4a	625018	Mus musculus complement component 4A (Rodgers blood group) (C4a), mRNA.		GO:0005576		chr17	34953397
4230358	0.0023706856	-1.0152901	-0.02189207	1.0152901	down	-1.0393739	-0.055714767	1.0393739	down	-1.0694367	-0.09685103	1.0694367	down	-1.0446563	-0.063028336	1.0446563	down	117.5	120.5	113.7	92.5	141.2	108.4	134.8	120.6	110.0	118.7	131.6	123.0	-0.027752876	-0.06671667	-0.03988552	-0.05763197	0.013219357	-0.024266243	0.03278923	0.006793499	-0.006793499	0.077605724	0.09609032	0.048178196	Ugt2b34	100727	Mus musculus UDP glucuronosyltransferase 2 family, polypeptide B34 (Ugt2b34), mRNA.			GO:0016740|GO:0016757	chr5	87319348
6520195	0.003637514	-2.012882	-1.0092626	2.012882	down	1.0033394	0.0048096925	1.0033394	up	2.649894	1.4059347	2.649894	up	1.3120861	0.3918624	1.3120861	up	248.5	465.4	203.0	388.2	565.1	718.6	306.0	398.5	278.2	175.1	200.8	219.6	0.0027370453	0.5242586	-0.061235905	1.0552301	0.8100052	1.6283121	-0.0027360916	0.47986126	-0.025794506	-0.23231173	-0.46120977	-0.030735016	LOC433711	433711	PREDICTED: Mus musculus hypothetical gene supported by AK078800 (LOC433711), misc RNA.				chr4	58661430
6350681	0.001156499	-1.1929411	-0.2545228	1.1929411	down	1.0512996	0.07217391	1.0512996	up	-3.3627238	-1.7496303	3.3627238	down	-4.217322	-2.076327	4.217322	down	114.8	163.9	127.6	184.5	167.6	105.0	126.9	121.2	133.1	648.5	340.4	547.5	-0.26487207	0.016551971	-0.016551971	0.7397318	0.031104565	-0.27214003	-0.26183224	-0.1901455	-0.029416084	2.4490461	1.1570377	2.1415033	Rell2	225392	Mus musculus RELT-like 2 (Rell2), mRNA.		GO:0016021|GO:0016020|GO:0005886		chr18	38118780
4560220	0.0023918215	1.4133312	0.49909955	1.4133312	up	1.5214982	0.6054926	1.5214982	up	-1.4411827	-0.5272533	1.4411827	down	-1.5514814	-0.63364637	1.5514814	down	228.5	297.4	178.1	130.4	192.7	172.3	176.0	130.6	176.2	176.0	218.6	244.5	0.34679604	0.2916584	0.20762014	-0.27120018	-0.27288055	-0.1071434	-0.20813894	-0.5339799	-0.22828436	0.24019575	0.1071434	0.58319664	Ppa2	74776	Mus musculus pyrophosphatase (inorganic) 2 (Ppa2), nuclear gene encoding mitochondrial protein, mRNA.	GO:0006796	GO:0005739|GO:0005737	GO:0046872|GO:0016787|GO:0000287|GO:0004427	chr3	133002232
3830372	0.0021761793	1.0141438	0.020262241	1.0141438	up	-1.8575895	-0.89343166	1.8575895	down	-1.1868271	-0.24710974	1.1868271	down	1.5873102	0.66658413	1.5873102	up	113.1	125.8	118.6	93.5	135.5	106.9	278.7	235.7	212.1	111.7	197.1	119.3	-0.074034214	-0.0029153824	0.033355713	-0.033478737	-0.035393238	-0.035508633	1.0177803	0.9221158	0.696805	-0.017803192	0.6518359	0.0029158592	Alg8	381903	Mus musculus asparagine-linked glycosylation 8 homolog (yeast, alpha-1,3-glucosyltransferase) (Alg8), mRNA.		GO:0016020|GO:0016021|GO:0005783	GO:0016757|GO:0016740	chr7	104540401
610681	0.009956229	1.1220505	0.1661377	1.1220505	up	1.3090743	0.38854694	1.3090743	up	-1.3491396	-0.4320396	1.3491396	down	-1.5740145	-0.65444887	1.5740145	down	4785.7	4511.6	4052.8	3187.5	4787.5	2827.9	4198.5	3986.6	2777.4	4206.5	5985.9	5360.0	0.31454563	-0.030174255	-0.0035104752	0.1454153	0.0035104752	-0.36647797	-0.331851	-0.19465351	-0.3582754	0.27202797	0.39338684	0.41315174	Atp5j2	57423	Mus musculus ATP synthase, H+ transporting, mitochondrial F0 complex, subunit f, isoform 2 (Atp5j2), nuclear gene encoding mitochondrial protein, mRNA.	GO:0006810|GO:0015992|GO:0006811|GO:0006754	GO:0045263|GO:0016020|GO:0005739|GO:0005743	GO:0046872|GO:0015078	chr5	145945437
110121	0.0045265155	1.4590751	0.54505414	1.4590751	up	-1.3204203	-0.40099716	1.3204203	down	-1.5840635	-0.6636302	1.5840635	down	1.2162342	0.2824211	1.2162342	up	3695.9	2960.3	2843.1	1737.0	2032.0	2081.2	5279.8	4567.7	3575.7	2826.6	3836.3	3451.0	0.25049305	-0.37280178	-0.15260696	-0.4164915	-0.96675587	-0.5268307	0.29666996	0.30836868	0.32303715	-0.05781269	0.057813644	0.0808115	Ctsb	13030	Mus musculus cathepsin B (Ctsb), mRNA.	GO:0006508|GO:0050790	GO:0005764|GO:0005739	GO:0016787|GO:0008233|GO:0008234|GO:0004197	chr14	63761829
3990427	0.008691515	-2.32528	-1.2174044	2.32528	down	-1.0676308	-0.0944128	1.0676308	down	5.9992995	2.584794	5.9992995	up	2.7545233	1.4618026	2.7545233	up	457.8	1767.0	591.9	1332.4	2018.5	1801.5	1201.5	494.3	1417.7	322.6	246.0	291.1	-0.69104004	0.94556427	-0.19357014	1.2582827	1.099493	1.3553915	0.19357014	-0.8159914	0.96661377	-1.0000887	-1.7970243	-1.2441025	0610010I05Rik
610468	0.00782591	1.0511025	0.071903385	1.0511025	up	1.0313063	0.044472855	1.0313063	up	-1.1430528	-0.19289207	1.1430528	down	-1.1215248	-0.16546154	1.1215248	down	121.0	140.5	118.4	93.6	134.7	111.5	125.9	121.2	116.6	120.9	137.7	132.6	-0.0041389465	0.08337021	0.0041384697	-0.058083057	-0.06985426	-0.0044031143	-0.08736467	-0.004388809	0.041704655	0.09475231	0.1528244	0.19875908	4930481F22Rik	668110	Mus musculus RIKEN cDNA 4930481F22 gene (4930481F22Rik), transcript variant 1, mRNA.	GO:0007126			chr8	116177944
5870255	0.009257456	1.072094	0.100431286	1.072094	up	1.1154625	0.15764205	1.1154625	up	1.0277941	0.039551258	1.0277941	up	-1.0123159	-0.017659504	1.0123159	down	123.0	138.8	119.5	95.0	134.0	105.9	118.6	109.3	109.4	109.1	115.9	113.1	0.09573555	0.14863491	0.09636402	0.039440632	-0.0011844635	0.0011844635	-0.095891	-0.07964659	0.04334593	-0.0036439896	-0.04300785	-0.032561302	Tbc1d10a	103724	Mus musculus TBC1 domain family, member 10a (Tbc1d10a), mRNA.	GO:0032313	GO:0005622	GO:0005097	chr11	4115251
5570014	0.0025154187	-1.0408665	-0.057785034	1.0408665	down	-1.0109031	-0.015644709	1.0109031	down	-1.0814912	-0.11302201	1.0814912	down	-1.113547	-0.15516233	1.113547	down	112.4	122.3	109.0	94.0	139.2	108.2	127.3	114.8	104.6	123.3	131.1	121.2	-0.050067425	-0.007047653	-0.060855865	0.00704813	0.034816265	0.013519764	-0.012563229	-0.024297237	-0.03417635	0.2017684	0.12991524	0.06276655	LOC214456
450092	0.0045789736	-1.5154771	-0.599772	1.5154771	down	1.465942	0.5518281	1.465942	up	-1.7156242	-0.77873355	1.7156242	down	-3.8114333	-1.9303336	3.8114333	down	243.1	646.1	401.9	387.3	826.0	564.0	290.4	278.9	340.8	840.6	808.5	1636.9	-1.07021	-0.007112503	-0.15826607	0.0071134567	0.3542986	0.20231533	-1.1121507	-1.0372086	-0.7417135	0.85501003	0.3714304	1.6734877	Rilpl1	75695	Mus musculus Rab interacting lysosomal protein-like 1 (Rilpl1), mRNA.		GO:0005737		chr5	124943358
6560100	0.008201529	1.2428101	0.31360593	1.2428101	up	-1.3670636	-0.45108035	1.3670636	down	1.0138651	0.019865677	1.0138651	up	1.7225573	0.784552	1.7225573	up	489.4	682.8	392.8	290.2	520.2	409.8	1176.8	610.7	712.6	291.2	559.4	348.2	0.12535763	0.23160362	-0.029254913	-0.29305267	-0.19140148	-0.12865734	0.8774071	0.18545055	0.6180897	-0.4142332	0.029254913	-0.28773022	Rnpc2
6840431	0.0025980375	-1.1567074	-0.21002403	1.1567074	down	-1.8893176	-0.9178653	1.8893176	down	-3.5299766	-1.8196586	3.5299766	down	-2.1611772	-1.1118174	2.1611772	down	242.0	275.3	329.2	156.5	564.8	364.6	581.8	488.5	694.1	1116.4	1325.3	941.0	-0.8212304	-1.076005	-0.16877079	-1.2447348	0.022424698	-0.213624	0.036476135	-0.022425652	0.67353916	1.5034533	1.347826	1.1717625	D5Ertd579e	320661	Mus musculus DNA segment, Chr 5, ERATO Doi 579, expressed (D5Ertd579e), mRNA.			GO:0005524|GO:0000166	chr5	36958905
20537	0.008562503	-1.0474101	-0.06682651	1.0474101	down	1.0529046	0.074374676	1.0529046	up	1.0028023	0.0040370636	1.0028023	up	-1.0997412	-0.13716412	1.0997412	down	115.2	122.4	118.1	98.2	142.3	115.5	121.8	116.7	99.1	113.0	127.4	124.4	-0.06124735	-0.05192995	0.012785435	0.024960041	0.01842165	0.05670595	-0.12229872	-0.04675293	-0.15446424	-0.012785435	0.038247585	0.062514305	Ctag2	70062	PREDICTED: Mus musculus cancer/testis antigen 2 (Ctag2), misc RNA.				chrX	62302088
5550328	0.0018242011	1.0337769	0.04792484	1.0337769	up	1.0346674	0.049167	1.0346674	up	1.0892701	0.12336175	1.0892701	up	1.0883327	0.12211959	1.0883327	up	124.8	129.6	119.8	99.0	137.9	107.4	136.3	115.6	109.5	104.5	114.0	109.7	0.077319145	0.04038143	0.059577465	0.05776596	-0.0031628609	-0.021099567	0.06552553	-0.038910866	0.003162384	-0.10716629	-0.10918999	-0.12022543	LOC229837	229837	PREDICTED: Mus musculus similar to adaptor-related protein complex AP-1, sigma 3 (LOC229837), mRNA.
4010039	0.0065633496	1.1597366	0.21379724	1.1597366	up	1.1238178	0.16840823	1.1238178	up	-1.109975	-0.15052715	1.109975	down	-1.0755974	-0.105138145	1.0755974	down	121.3	155.0	125.8	93.4	127.0	100.8	126.7	116.3	106.1	118.4	131.5	118.7	0.04602623	0.20747805	0.17428017	-0.01477623	-0.104619026	-0.094212055	-0.031819344	-0.018005848	-0.02761507	0.10043812	0.122760296	0.014775753	LOC675567	675567	PREDICTED: Mus musculus similar to RCC1 domain containing 1 (LOC675567), misc RNA.
3140463	0.0058684237	1.0032346	0.0046590157	1.0032346	up	-1.0339097	-0.048110165	1.0339097	down	-1.244194	-0.31521147	1.244194	down	-1.1995076	-0.2624423	1.1995076	down	140.0	152.5	131.4	115.9	172.0	127.6	170.3	139.3	138.4	142.3	167.1	161.3	0.004187107	-0.10093355	0.010553837	-0.020376205	-0.0041866302	-0.07560682	0.15015936	-0.027342796	-0.06467867	0.2821803	0.17608166	0.38720274	Olfr1371	276865	Mus musculus olfactory receptor 1371 (Olfr1371), mRNA.	GO:0007165|GO:0007186|GO:0007608	GO:0016021|GO:0016020	GO:0004930|GO:0004872|GO:0004871|GO:0004984	chr11	52026681
5910451	0.0015167785	1.0081459	0.011704445	1.0081459	up	-1.0550007	-0.07724397	1.0550007	down	-1.0798907	-0.11088531	1.0798907	down	-1.0153217	-0.021936893	1.0153217	down	120.9	129.5	114.3	96.3	140.1	107.5	139.7	127.0	116.4	120.1	129.5	128.3	-0.027863503	-0.017313957	-0.07344103	-0.038753033	-0.038321972	-0.07665682	0.049655437	0.04614401	0.017313957	0.05918932	0.029325485	0.09040928	Duox2	214593	Mus musculus dual oxidase 2 (Duox2), mRNA.	GO:0055114|GO:0048855|GO:0030282|GO:0009566|GO:0042445|GO:0048839|GO:0035264|GO:0030878|GO:0042403	GO:0016021|GO:0016020	GO:0005509|GO:0016491	chr2	122106256
6520376	1.4921729E-4	1.9263724	0.9458866	1.9263724	up	1.8688743	0.9021696	1.8688743	up	-1.0079303	-0.011395771	1.0079303	down	1.0226562	0.032321297	1.0226562	up	219.7	367.8	217.3	118.6	161.0	119.3	179.7	123.2	133.1	128.5	142.0	126.2	0.70999575	1.0267859	0.9194641	0.026715279	-0.06402254	-0.14410686	0.23531199	-0.21036053	-0.075214386	0.034178257	-0.026714802	-0.15469027	Chd3			GO:0006333	GO:0005634|GO:0016585|GO:0016581	GO:0046872|GO:0008270|GO:0005515
6280286	0.004345669	-2.1458533	-1.1015514	2.1458533	down	-1.1911266	-0.2523268	1.1911266	down	2.5294662	1.338833	2.5294662	up	1.4040637	0.48960844	1.4040637	up	154.0	232.0	172.5	245.4	573.4	382.2	236.9	172.6	310.1	116.4	221.2	137.2	-0.36218262	-0.20500755	0.022896767	0.6245699	1.1619034	0.97388744	0.0137114525	-0.2882166	0.48719215	-0.75971127	-0.0137114525	-0.4827156	LOC100045359	100045359	PREDICTED: Mus musculus similar to Development and differentiation enhancing (LOC100045359), mRNA.
4670382	0.0043234574	-1.8757958	-0.90750283	1.8757958	down	1.0706375	0.098470055	1.0706375	up	3.840247	1.9411991	3.840247	up	1.9121903	0.93522614	1.9121903	up	1339.6	2295.6	993.5	2123.6	2696.0	2717.1	1181.3	1606.6	1843.4	451.8	1079.6	683.5	0.004807472	0.4686613	-0.38078308	1.0775585	0.6800003	1.0576353	-0.69695187	-0.004807472	0.49903488	-1.4236441	-0.62958336	-0.9551754	Rft1	328370	Mus musculus RFT1 homolog (S. cerevisiae) (Rft1), mRNA.	GO:0006810|GO:0008643|GO:0006869	GO:0016021|GO:0016020	GO:0005351|GO:0005319	chr14	31504252
2030110	0.0033094878	-1.2850037	-0.36177254	1.2850037	down	1.8309184	0.8725675	1.8309184	up	1.5221739	0.60613316	1.5221739	up	-1.5456427	-0.62820685	1.5456427	down	894.9	1798.6	1311.6	1113.0	2017.7	1485.2	984.1	796.3	643.1	876.3	1009.8	1376.1	-0.32030106	0.36309433	0.25251007	0.41559982	0.49001598	0.47500515	-0.6874485	-0.75687027	-0.87808037	-0.25251102	-0.46857357	0.28330612	D16Bwg1494e	224019	PREDICTED: Mus musculus DNA segment, Chr 16, Brigham & Women's Genetics 1494 expressed (D16Bwg1494e), mRNA.				chr16	17278654
6590241	0.007299651	-1.076213	-0.10596371	1.076213	down	-1.1188954	-0.1620752	1.1188954	down	-1.0067165	-0.009657383	1.0067165	down	1.0327235	0.046454113	1.0327235	up	108.7	116.3	107.6	93.1	139.5	109.8	138.0	125.6	108.2	114.1	118.4	121.8	-0.1191864	-0.10085249	-0.102118015	-0.03021574	0.015054226	0.010895729	0.08755541	0.08740902	-0.010895729	0.026154518	-0.05025673	0.048808575	3110082D06Rik
780209	0.0026314138	1.0131016	0.0187788	1.0131016	up	1.0973959	0.13408406	1.0973959	up	-1.0038748	-0.0055793114	1.0038748	down	-1.0874014	-0.120884575	1.0874014	down	130.1	134.5	124.1	104.7	147.2	115.6	128.9	115.4	110.5	119.8	133.4	123.6	0.06555796	-0.0034618378	0.047072887	0.052832603	0.002775669	-0.002775669	-0.10121584	-0.12373829	-0.06812906	0.028456688	0.050923347	-0.009809494	Cerd4-pending
380753	0.009763164	1.3751005	0.45953703	1.3751005	up	-1.6054159	-0.68294716	1.6054159	down	-3.213047	-1.6839421	3.213047	down	-1.4554424	-0.54145783	1.4554424	down	157.9	272.8	130.1	91.1	156.0	119.5	230.2	500.8	241.4	242.1	740.7	280.5	-0.33125925	0.024685383	-0.5606451	-0.8884487	-0.65920925	-0.6981721	-0.02468586	1.1223984	0.08390999	0.54779243	1.6270447	0.6311588	Tmem63b	224807	Mus musculus transmembrane protein 63b (Tmem63b), mRNA.		GO:0016021|GO:0016020		chr17	45810129
1820341	0.0046473867	1.1897769	0.25069112	1.1897769	up	1.6852777	0.7529863	1.6852777	up	2.4489567	1.2921673	2.4489567	up	1.7289213	0.78987217	1.7289213	up	1292.6	926.3	1111.5	595.3	934.9	1089.1	1070.1	526.1	710.4	308.8	538.5	262.5	0.8312416	0.010087013	0.6400442	0.1164875	-0.010087013	0.62289906	0.04091549	-0.72481537	-0.093686104	-1.0430546	-0.73376274	-1.3703852	Pde1a	18573	Mus musculus phosphodiesterase 1A, calmodulin-dependent (Pde1a), transcript variant 9, mRNA.	GO:0007165		GO:0016787|GO:0005516|GO:0004114|GO:0003824|GO:0048101|GO:0004117	chr2	79705197
4540102	0.0037617867	-1.6910448	-0.75791484	1.6910448	down	1.3423213	0.42473	1.3423213	up	2.8401632	1.5059738	2.8401632	up	1.2512144	0.32332897	1.2512144	up	806.5	1477.4	728.8	898.9	1798.8	2048.2	797.0	735.7	894.9	444.4	573.4	672.0	0.027956009	0.60146713	-0.027956009	0.63321877	0.8225374	1.4194555	-0.45704746	-0.36577225	0.1500969	-0.6787987	-0.7527695	-0.21114159	BC030499	216976	Mus musculus cDNA sequence BC030499 (BC030499), mRNA.	GO:0006468		GO:0004674|GO:0005524|GO:0000166|GO:0004672|GO:0016740|GO:0016301	chr11	78105449
4250270	0.00947106	1.0571458	0.080174446	1.0571458	up	1.1552671	0.20822652	1.1552671	up	-1.5663158	-0.6473751	1.5663158	down	-1.7116967	-0.77542716	1.7116967	down	2265.8	3092.2	2496.4	1599.1	3116.4	2228.2	2592.0	2206.2	2642.9	3523.1	3722.4	4288.1	-0.1182785	0.013584137	0.022455215	-0.215971	-0.013584137	-0.09320736	-0.43907738	-0.44116783	0.17332649	0.57204056	0.32564068	0.7216816	Prkacb	18749	Mus musculus protein kinase, cAMP dependent, catalytic, beta (Prkacb), mRNA.	GO:0006468|GO:0007188	GO:0005952|GO:0005737|GO:0005634	GO:0016301|GO:0000166|GO:0004674|GO:0016740|GO:0004672|GO:0000287|GO:0005524|GO:0004691	chr3	146392830
1170554	0.006184035	-1.4786397	-0.5642706	1.4786397	down	1.0549378	0.077157974	1.0549378	up	1.6974214	0.76334476	1.6974214	up	1.0881792	0.121916145	1.0881792	up	748.9	1109.6	729.7	862.6	1503.5	1164.0	1358.9	896.4	639.0	645.5	973.7	602.7	-0.06264877	0.17311287	-0.010681152	0.5856781	0.58531	0.6216068	0.2912693	-0.060770035	-0.36219025	-0.16808891	0.010682106	-0.34003258	Prkx	19108	Mus musculus protein kinase, X-linked (Prkx), mRNA.	GO:0006468		GO:0016740|GO:0016301|GO:0005524|GO:0000166|GO:0004672|GO:0004674	chrX	75007448
5310601	0.00522197	1.1464883	0.1972216	1.1464883	up	1.1531541	0.20558533	1.1531541	up	-1.2879093	-0.3650309	1.2879093	down	-1.2953973	-0.37339464	1.2953973	down	135.5	197.0	138.6	109.9	142.6	131.9	133.5	135.8	137.6	144.5	171.7	146.4	-0.012656689	0.16680336	0.21781874	-0.038577557	-0.19377899	0.0126571655	-0.20246983	-0.021152496	-0.021168232	0.35723305	0.25642538	0.26173496	C530008M17Rik	320827	PREDICTED: Mus musculus RIKEN cDNA C530008M17 gene, transcript variant 3 (C530008M17Rik), mRNA.
4850196	0.006130085	1.187742	0.24822155	1.187742	up	1.1625397	0.21728006	1.1625397	up	1.0005844	8.4273145E-4	1.0005844	up	1.0222756	0.031784214	1.0222756	up	140.1	176.1	125.6	100.8	130.8	108.5	133.7	118.3	115.1	106.3	127.6	119.8	0.24091291	0.24744272	0.10897684	0.03456545	-0.12549496	-0.056402683	-0.012848854	-0.05450821	0.012849331	-0.13223076	0.013194084	-0.030823708	Syngr1	20972	Mus musculus synaptogyrin 1 (Syngr1), transcript variant 1b, mRNA.	GO:0006605	GO:0016021|GO:0016020|GO:0045202|GO:0030054|GO:0008021		chr15	79942077
2570520	0.009450408	-1.1136832	-0.15533893	1.1136832	down	1.0482335	0.0679601	1.0482335	up	-2.5581553	-1.3551039	2.5581553	down	-2.9863906	-1.5784029	2.9863906	down	138.0	138.7	131.7	119.3	152.3	189.2	139.7	139.2	119.7	268.4	255.3	702.5	-0.02025652	-0.17430258	0.020998955	0.020256042	-0.15098476	0.42318535	-0.17442846	-0.025773525	-0.17723846	1.2255363	0.71748924	2.4147425	Ankrd40	71452	Mus musculus ankyrin repeat domain 40 (Ankrd40), transcript variant 2, mRNA.	GO:0008150	GO:0005575	GO:0003674	chr11	94196019
6650626	0.0024261524	1.0760499	0.10574502	1.0760499	up	2.2992582	1.2011685	2.2992582	up	6.395664	2.6770942	6.395664	up	2.9931629	1.5816708	2.9931629	up	807.9	1841.4	1355.5	579.7	1851.1	1154.2	271.0	880.4	868.4	147.0	236.8	141.0	0.035365105	0.9114704	0.80708504	-0.03536415	0.8738022	0.5982475	-1.8514323	-0.10257244	0.10441971	-2.2163825	-1.9470701	-2.4311447	A130090K04Rik				GO:0005737|GO:0016020|GO:0005886
6840162	0.009621989	-1.0436972	-0.061703205	1.0436972	down	-1.0028192	-0.00406154	1.0028192	down	1.0916715	0.12653875	1.0916715	up	1.0489146	0.06889709	1.0489146	up	119.0	121.5	113.3	95.7	143.3	114.2	129.4	115.9	109.0	104.8	120.2	109.3	0.027153969	-0.018898964	-0.0082736015	0.0303998	0.07049656	0.08419466	0.008107185	-0.014146805	0.018205643	-0.08215046	-0.008107185	-0.1042676	2310014F06Rik
3800168	0.0063532526	-1.0044036	-0.006339073	1.0044036	down	-1.5911814	-0.6700983	1.5911814	down	-1.3089477	-0.3884074	1.3089477	down	1.2102892	0.27535182	1.2102892	up	4112.1	4828.9	5114.4	3361.1	6083.2	3630.6	9554.1	9285.2	5076.9	4779.9	6332.8	6876.8	-0.288311	-0.30602455	-0.09378338	-0.184371	-0.048150063	-0.43658066	0.4952135	0.65734196	0.16962051	0.048150063	0.08684254	0.36112785	Tle4	21888	Mus musculus transducin-like enhancer of split 4, homolog of Drosophila E(spl) (Tle4), mRNA. XM_924093 XM_924097 XM_924099 XM_924101 XM_924105 XM_924108 XM_924112 XM_924118	GO:0006355|GO:0006350|GO:0045449|GO:0016055|GO:0016481|GO:0000122	GO:0005634	GO:0005515|GO:0003714|GO:0003714|GO:0003682|GO:0003705	chr19	14522673
2340075	0.0051836697	1.1048467	0.1438462	1.1048467	up	1.0249864	0.035604794	1.0249864	up	-1.0027409	-0.0039488487	1.0027409	down	1.0749671	0.10429256	1.0749671	up	120.1	124.2	121.3	86.2	126.8	103.7	133.2	120.1	104.2	103.7	114.5	110.6	0.08552456	0.054705143	0.14742327	-0.08832121	-0.053456306	-0.002108097	0.09631157	0.08241844	0.002108574	-0.052687168	-0.0364666	-0.042885303	Bcar3			GO:0007264	GO:0005622	GO:0005085|GO:0005515
5420735	0.004331502	1.0311396	0.044239677	1.0311396	up	1.0121592	0.017436186	1.0121592	up	-1.10449	-0.14338048	1.10449	down	-1.0841595	-0.11657699	1.0841595	down	121.7	136.3	116.2	96.6	135.8	109.6	134.3	123.5	107.9	122.8	131.8	128.7	-0.002040863	0.05029869	-0.03269148	-0.018062592	-0.06471586	-0.034374237	0.0020403862	0.018561363	-0.05734396	0.12541056	0.07327461	0.11430359	Tnfrsf13b	57916	Mus musculus tumor necrosis factor receptor superfamily, member 13b (Tnfrsf13b), mRNA.	GO:0006955|GO:0030889|GO:0001782	GO:0016021|GO:0016020|GO:0005887|GO:0009897	GO:0004872	chr11	60960969
3190100	0.001679	1.2391802	0.30938596	1.2391802	up	3.9036694	1.9648309	3.9036694	up	1.7606413	0.8161011	1.7606413	up	-1.7892363	-0.8393439	1.7892363	down	791.7	795.9	854.5	453.7	700.0	704.1	392.0	150.1	206.5	203.5	572.9	357.7	0.6585283	0.32471657	0.838665	0.23584843	0.09470844	0.5631952	-0.7270651	-1.8265328	-1.5189848	-1.0572252	-0.09470844	-0.40261745	Map1lc3a	66734	Mus musculus microtubule-associated protein 1 light chain 3 alpha (Map1lc3a), mRNA.	GO:0006914|GO:0006511	GO:0005776|GO:0005874|GO:0005737|GO:0031410|GO:0016020	GO:0005515|GO:0008017	chr2	155103556
3460463	0.0053706444	1.8973433	0.9239807	1.8973433	up	3.0548627	1.6111076	3.0548627	up	-1.4708157	-0.5566165	1.4708157	down	-2.3681219	-1.2437433	2.3681219	down	1463.8	1617.3	1856.9	875.3	1006.4	552.6	437.4	745.2	643.0	1049.2	1519.7	1213.3	0.34102726	0.17356777	0.709775	0.042412758	-0.5575962	-1.0323887	-1.791461	-0.89690113	-0.9205904	-0.04241371	0.10335255	0.061338425	Manbal	69161	Mus musculus mannosidase, beta A, lysosomal-like (Manbal), mRNA.		GO:0016021|GO:0016020		chr2	157222399
2120753	0.004848308	-1.2509868	-0.32306656	1.2509868	down	1.1536008	0.20614403	1.1536008	up	1.0493401	0.06948233	1.0493401	up	-1.3752828	-0.45972824	1.3752828	down	142.1	189.2	116.5	153.2	204.8	165.5	126.8	122.3	116.0	135.3	196.4	137.6	-0.036490917	0.009898663	-0.34018278	0.3024392	0.13136959	0.16861582	-0.3952608	-0.30823946	-0.2817068	0.10075092	0.30312538	-0.009898663	Zfp82	330502	Mus musculus zinc finger protein 82 (Zfp82), mRNA.	GO:0006355|GO:0006350	GO:0005634|GO:0005622	GO:0008270|GO:0003677|GO:0046872|GO:0003676	chr7	30841428
2970286	0.00467323	1.2665594	0.34091473	1.2665594	up	1.4366851	0.5227439	1.4366851	up	1.0852576	0.11803754	1.0852576	up	-1.045209	-0.06379159	1.045209	down	1794.6	1688.8	1660.9	940.3	1550.8	1265.0	1651.7	1209.2	1195.8	1081.0	1479.4	1142.8	0.5734806	0.17005634	0.48112106	0.080755234	0.0019922256	0.119166374	-0.07042885	-0.25837135	-0.014773369	-0.06767559	-0.001991272	-0.08253193	Itm2b	16432	Mus musculus integral membrane protein 2B (Itm2b), mRNA.	GO:0006915|GO:0006915|GO:0006917	GO:0005794|GO:0016021|GO:0016020|GO:0005624	GO:0005515|GO:0005524	chr14	73764378
2690544	1.2145497E-4	1.5729834	0.6535034	1.5729834	up	-1.7023607	-0.76753676	1.7023607	down	-3.506131	-1.8098799	3.506131	down	-1.30934	-0.38883972	1.30934	down	410.0	654.1	477.4	279.9	377.2	291.7	861.8	1325.0	801.4	877.4	1399.6	1118.3	-0.49284935	-0.18284416	-0.116996765	-0.7043705	-1.0351677	-1.0136623	0.116996765	0.9456215	0.44730186	0.72265434	0.98428345	0.9695015	Adam22	11496	Mus musculus a disintegrin and metallopeptidase domain 22 (Adam22), transcript variant 1, mRNA.	GO:0006508	GO:0016021|GO:0016020	GO:0004222|GO:0008270|GO:0008237	chr5	8111898
3420594	0.006084216	-1.0006524	-9.409599E-4	1.0006524	down	-1.0316002	-0.04488405	1.0316002	down	-1.106414	-0.14589119	1.106414	down	-1.0732217	-0.101948105	1.0732217	down	103.3	115.6	111.7	86.8	128.6	100.5	125.0	112.0	103.6	112.6	126.8	120.6	-0.114481926	-0.03303337	0.028248787	-0.064022064	-0.020861149	-0.03156042	0.015385151	-0.0067038536	0.0067043304	0.08189678	0.13093948	0.10839367	EG380907	380907	Mus musculus predicted gene, EG380907 (EG380907), mRNA.				chr14	58112761
3800608	0.00808823	-1.2760098	-0.35163945	1.2760098	down	-1.4135146	-0.49928683	1.4135146	down	-1.6622584	-0.73314464	1.6622584	down	-1.5005561	-0.58549726	1.5005561	down	135.6	164.9	122.6	174.0	184.4	151.0	192.1	256.8	173.8	199.1	423.4	210.0	-0.2844386	-0.26853752	-0.40671635	0.35382748	-0.15149164	-0.10711002	0.070376396	0.53816843	-0.07037687	0.593071	1.1549273	0.5466614	Nedd4l	83814	Mus musculus neural precursor cell expressed, developmentally down-regulated gene 4-like (Nedd4l), mRNA.	GO:0006511|GO:0006464|GO:0010766	GO:0005737|GO:0005622	GO:0016874|GO:0016881|GO:0005515|GO:0019871	chr18	65372707
160612	0.0056447545	1.5182734	0.6024316	1.5182734	up	-2.440444	-1.2871437	2.440444	down	-2.0848916	-1.0599724	2.0848916	down	1.777196	0.82960284	1.777196	up	760.7	553.2	442.5	368.6	443.2	291.3	2242.3	1797.0	989.2	722.9	1341.4	473.3	0.31491756	-0.5247116	-0.31491756	-0.35548973	-0.8692808	-1.1072359	1.3726292	1.297656	0.6664343	0.3432312	0.8300209	-0.32534122	Rasgrp2	19395	Mus musculus RAS, guanyl releasing protein 2 (Rasgrp2), mRNA.	GO:0051056|GO:0007242|GO:0007264	GO:0005737|GO:0016020|GO:0005886|GO:0030054|GO:0019717|GO:0005622|GO:0042995|GO:0045202	GO:0005509|GO:0019992|GO:0005085|GO:0008270|GO:0046872	chr19	6414853
7160053	4.597901E-4	-1.0168136	-0.02405532	1.0168136	down	-1.0917177	-0.12659995	1.0917177	down	1.007986	0.011475563	1.007986	up	1.0822397	0.11402019	1.0822397	up	109.4	117.7	109.0	90.9	129.2	105.3	132.0	119.6	115.9	106.9	116.9	111.3	-0.03919506	-0.012088299	-0.011958599	0.0035619736	-0.019783497	0.02514553	0.08980465	0.08374691	0.14300632	-0.0019769669	0.0019769669	-0.025502682	Gm436	230890	Mus musculus gene model 436, (NCBI) (Gm436), mRNA.
4280129	0.0074258237	-1.1305586	-0.17703581	1.1305586	down	-1.00565	-0.008128323	1.00565	down	1.015273	0.021867752	1.015273	up	-1.107295	-0.14703973	1.107295	down	114.9	120.5	123.7	109.4	153.4	129.5	131.6	121.2	110.1	121.2	135.4	131.0	-0.17198181	-0.17967606	-0.0068216324	0.06285238	0.0115695	0.09820604	-0.116855145	-0.098547935	-0.118691444	0.0068216324	0.029235363	0.070967674	Sctr	319229	Mus musculus secretin receptor (Sctr), mRNA.	GO:0007186|GO:0007165	GO:0016021|GO:0016020|GO:0005886	GO:0004930|GO:0004872|GO:0004871	chr1	121959757
3190209	0.0047031213	-1.0773239	-0.10745207	1.0773239	down	-1.1047012	-0.14365609	1.1047012	down	1.0019181	0.002764543	1.0019181	up	1.027379	0.038968563	1.027379	up	114.0	129.2	112.6	102.8	146.0	115.8	145.0	127.0	118.9	117.8	129.5	125.0	-0.13855982	-0.046998978	-0.12284851	0.026173592	-0.009955406	-0.002269268	0.09090996	0.019087315	0.012563705	-0.005147457	0.0022687912	0.008533955	Hoxc13	15422	Mus musculus homeo box C13 (Hoxc13), mRNA.	GO:0006355|GO:0006350|GO:0007275|GO:0045449|GO:0001942|GO:0043587|GO:0009952|GO:0009653	GO:0005634|GO:0005575	GO:0003677|GO:0043565|GO:0003700|GO:0003674	chr15	102758946
3940402	3.0253778E-4	-1.3540285	-0.43725806	1.3540285	down	-1.3553838	-0.43870133	1.3553838	down	3.4194212	1.7737521	3.4194212	up	3.4228435	1.7751954	3.4228435	up	432.0	831.9	494.0	388.2	1142.9	813.5	988.8	985.6	684.3	211.5	211.4	189.2	-0.47646904	0.13460827	-0.13460922	-0.24254131	0.5768328	0.5010128	0.2265091	0.4768505	0.13627434	-1.2590656	-1.6946588	-1.5322275	Irf2bp2	270110	PREDICTED: Mus musculus interferon regulatory factor 2 binding protein 2 (Irf2bp2), mRNA.	GO:0000122	GO:0005634	GO:0005515|GO:0003714
4290215	0.007142381	1.1019325	0.14003594	1.1019325	up	1.1894075	0.250243	1.1894075	up	-1.016991	-0.024306934	1.016991	down	-1.097723	-0.13451402	1.097723	down	130.8	154.2	130.1	100.6	142.5	114.6	119.4	123.1	104.0	115.0	129.0	128.2	0.083030224	0.11773348	0.18785858	0.0070004463	-0.032242775	-0.006243229	-0.20189524	-0.019643307	-0.14056826	-0.036679745	0.006242752	0.071872234	Bmf			GO:0006915|GO:0042981	GO:0005737|GO:0015629	GO:0005515
3140181	0.005372629	1.019495	0.027854756	1.019495	up	1.1619061	0.21649344	1.1619061	up	1.1323961	0.17937867	1.1323961	up	-1.0064392	-0.009260014	1.0064392	down	137.5	134.7	125.0	105.8	148.4	122.0	121.5	110.0	113.6	108.1	118.4	116.3	0.19079018	0.016785145	0.082818985	0.08513689	0.03247404	0.08921909	-0.16764736	-0.17465353	-0.016785145	-0.122440815	-0.11558199	-0.09328318	Amph	218038	Mus musculus amphiphysin (Amph), mRNA.	GO:0048488|GO:0007612	GO:0031410|GO:0005737|GO:0005856|GO:0016020|GO:0045202|GO:0030054|GO:0008021	GO:0005515	chr13	19216897
6560220	3.4327153E-4	-1.2445571	-0.3156325	1.2445571	down	1.0279515	0.039772198	1.0279515	up	1.2675762	0.3420725	1.2675762	up	-1.009284	-0.0133322105	1.009284	down	128.1	141.0	118.7	120.9	197.7	159.5	133.4	119.5	122.0	114.2	125.7	127.9	-7.658005E-4	7.658005E-4	-0.077219486	0.19803429	0.32252932	0.34911442	-0.08749914	-0.111073494	0.0020365715	-0.094656944	-0.081841946	0.01995945	LOC381735
7040341	0.0039573866	1.0509987	0.07176082	1.0509987	up	1.0192089	0.027449766	1.0192089	up	-1.5731531	-0.65365916	1.5731531	down	-1.5255697	-0.6093481	1.5255697	down	137.0	146.7	114.8	92.2	154.0	115.2	138.0	123.2	128.6	149.9	166.2	204.2	0.09736061	0.0033473969	-0.15865278	-0.1957736	-0.0033473969	-0.07410622	-0.063220024	-0.093225	0.016150951	0.5148916	0.3045807	0.868278	Gtf2a2	235459	Mus musculus general transcription factor II A, 2 (Gtf2a2), mRNA.	GO:0006355|GO:0006350|GO:0006367	GO:0005634|GO:0005672	GO:0003743|GO:0003702	chr9	69870568
5310220	0.0012902954	2.3600278	1.2388039	2.3600278	up	1.7991428	0.84730977	1.7991428	up	-3.5306904	-1.8199503	3.5306904	down	-2.6915855	-1.4284563	2.6915855	down	897.8	694.9	1306.0	330.2	466.3	335.8	647.0	699.7	445.7	1154.4	1707.8	1286.7	0.69739723	-0.0591259	1.2580595	-0.38944817	-0.6741524	-0.7564802	-0.23674202	0.059124947	-0.46798134	1.1362228	1.3122139	1.1913338	eGFP
6330047	0.00565182	-1.8509806	-0.8882898	1.8509806	down	1.0552052	0.077523544	1.0552052	up	3.1322815	1.6472139	3.1322815	up	1.6036959	0.6814006	1.6036959	up	715.8	929.0	387.7	708.1	1346.7	1372.9	666.8	695.8	710.0	460.7	439.9	234.7	0.17543697	0.23027802	-0.5422249	0.5953636	0.7402439	1.1927519	-0.3690796	-0.12146282	0.12146187	-0.3037777	-0.8023691	-1.3071356	LOC386112
3440347	0.00833113	-1.1085578	-0.14868402	1.1085578	down	-1.0999763	-0.13747247	1.0999763	down	1.0143244	0.020519098	1.0143244	up	1.0064723	0.009307543	1.0064723	up	115.7	117.3	104.9	96.9	144.9	116.5	133.1	122.6	115.9	117.7	120.8	123.0	-0.07242489	-0.12906504	-0.18000889	-0.011538506	0.025165081	0.050926685	-0.009409428	0.009409428	0.030918598	0.038550854	-0.060604095	0.02504921	9530008A22Rik
3940097	0.002248282	1.4580851	0.54407483	1.4580851	up	-4.0970473	-2.0345845	4.0970473	down	-3.3205035	-1.731402	3.3205035	down	1.7990774	0.84725726	1.7990774	up	382.1	244.5	163.4	141.0	173.4	199.1	765.1	1934.0	974.2	299.3	808.5	639.6	0.0667038	-1.0318108	-0.9622636	-1.1924438	-1.4296021	-0.9375491	0.61898994	2.1548538	1.4025393	-0.0667038	0.8442297	0.8570852	Slc9a1	20544	Mus musculus solute carrier family 9 (sodium/hydrogen exchanger), member 1 (Slc9a1), mRNA.	GO:0006810|GO:0006811|GO:0006885|GO:0006814	GO:0016021|GO:0005624|GO:0016020|GO:0016323	GO:0015297|GO:0031402|GO:0015299|GO:0015385	chr4	132979481
1260327	0.004612271	1.4825819	0.5681117	1.4825819	up	-1.3291612	-0.41051608	1.3291612	down	-1.9222577	-0.9428018	1.9222577	down	1.0251436	0.035826042	1.0251436	up	1359.4	1713.7	1633.8	716.6	1389.1	892.6	3215.7	1959.2	1910.8	1488.6	2043.8	2686.7	-0.22906685	-0.21676159	0.050556183	-0.7324419	-0.5630884	-0.80407715	0.50879574	0.023122787	0.30435753	-0.023122787	0.061610222	0.6903105	Phyhip	105653	Mus musculus phytanoyl-CoA hydroxylase interacting protein (Phyhip), mRNA.	GO:0008150	GO:0005575	GO:0005515	chr14	70868270
6250561	0.0064524673	-1.1116955	-0.15276179	1.1116955	down	-1.0698118	-0.097357124	1.0698118	down	-1.0919756	-0.12694056	1.0919756	down	-1.134727	-0.18234523	1.134727	down	113.1	131.9	115.7	109.9	154.1	118.2	131.4	136.3	114.6	128.2	143.9	134.7	-0.19388819	-0.06853771	-0.12617016	0.069689274	0.018390656	-0.018390656	-0.1186595	0.093458176	-0.071323395	0.16409063	0.13311338	0.15330696	Dpysl4	26757	Mus musculus dihydropyrimidinase-like 4 (Dpysl4), mRNA.		GO:0005737	GO:0005515|GO:0016787	chr7	146286912
610746	9.522473E-4	-1.2848933	-0.36164856	1.2848933	down	1.9777608	0.98386794	1.9777608	up	8.836984	3.143554	8.836984	up	3.4774685	1.7980374	3.4774685	up	524.6	1497.6	1886.0	914.6	1772.3	1432.5	514.6	669.3	757.3	184.9	194.1	108.4	-0.2888279	0.9236975	1.5885344	0.9590006	1.1090994	1.2402496	-0.72819996	-0.20292759	0.20292759	-1.5441298	-1.9008808	-2.677302	Gjb6	14623	Mus musculus gap junction protein, beta 6 (Gjb6), transcript variant 2, mRNA.	GO:0007154|GO:0007605|GO:0042471	GO:0005886|GO:0016021|GO:0016020|GO:0030054|GO:0005922|GO:0005921	GO:0005515	chr14	57742163
5220670	0.004436757	-1.0781434	-0.10854896	1.0781434	down	-1.1453885	-0.19583702	1.1453885	down	1.0160745	0.02300628	1.0160745	up	1.0794485	0.11029434	1.0794485	up	111.9	120.3	105.1	98.1	143.1	106.0	136.2	130.7	119.3	109.1	125.5	118.0	-0.09507799	-0.068315506	-0.15295506	0.030218601	0.03261614	-0.053536415	0.04976988	0.13580322	0.08558941	-0.05972004	0.021401882	-0.021402359	Sars1
620092	0.004212579	-2.150223	-1.1044863	2.150223	down	1.1452172	0.19562116	1.1452172	up	3.6240973	1.8576217	3.6240973	up	1.4717312	0.5575142	1.4717312	up	140.9	350.5	215.2	296.1	762.6	389.9	174.4	143.0	318.8	122.6	137.2	125.0	-0.518528	0.40074778	0.35540152	0.9499059	1.5954709	1.0057034	-0.35540152	-0.5220032	0.5281625	-0.65660954	-0.6387129	-0.72646236	Hus1	15574	Mus musculus Hus1 homolog (S. pombe) (Hus1), mRNA.	GO:0006281|GO:0031575|GO:0009790|GO:0000724|GO:0006974|GO:0000077|GO:0008156|GO:0006468|GO:0006468|GO:0009411|GO:0009411	GO:0005737|GO:0005634	GO:0004674	chr11	8893518
2140379	0.006344996	1.0988276	0.13596503	1.0988276	up	1.1861844	0.24632835	1.1861844	up	-1.0943977	-0.13013713	1.0943977	down	-1.1814024	-0.24050045	1.1814024	down	142.2	141.9	129.8	103.1	148.9	115.2	127.4	125.2	102.5	123.9	140.3	134.2	0.19682884	0.0060601234	0.13364029	-0.0060601234	-0.019819736	-0.045485973	-0.156044	-0.03981638	-0.20659542	0.07043505	0.09957361	0.14903688	8030466K23Rik
1030044	0.009506734	-1.005671	-0.008158505	1.005671	down	-1.4883424	-0.57370645	1.4883424	down	-1.735359	-0.7952341	1.735359	down	-1.1725798	-0.22968611	1.1725798	down	375.4	298.2	328.3	263.2	413.8	309.7	539.2	628.6	506.1	476.9	621.4	578.8	-0.064043045	-0.84091806	-0.057124138	-0.2516365	-0.3279581	-0.35801506	0.057124138	0.43418407	0.26772594	0.4450283	0.38547993	0.6175842	Smarcd3	66993	Mus musculus SWI/SNF related, matrix associated, actin dependent regulator of chromatin, subfamily d, member 3 (Smarcd3), mRNA.	GO:0006355|GO:0006350|GO:0016568|GO:0003007|GO:0042692|GO:0045941|GO:0043393	GO:0005634	GO:0005515|GO:0030528	chr5	24098885
3140309	0.0048130914	1.0687096	0.095869854	1.0687096	up	1.106902	0.14652744	1.106902	up	-1.063759	-0.089171246	1.063759	down	-1.1017743	-0.13982883	1.1017743	down	119.7	129.8	121.8	92.6	135.5	103.3	123.8	110.6	100.6	110.4	127.4	125.1	0.041985035	0.06942606	0.11687899	-0.013187885	1.4781952E-5	-0.046146393	-0.049746037	-0.07601738	-0.08552885	-1.4305115E-5	0.08688116	0.1213274	9629553_1930
2360563	0.00897059	1.0956216	0.13174963	1.0956216	up	1.0774001	0.107554115	1.0774001	up	1.2837182	0.36032853	1.2837182	up	1.305429	0.38452402	1.305429	up	154.4	192.8	140.6	114.7	156.4	164.6	186.1	134.4	145.7	108.0	118.9	115.3	0.20222998	0.12469387	0.230237	-0.0052137375	-0.089717865	0.25684357	0.28777075	-0.058485985	0.0052137375	-0.31664848	-0.3020339	-0.3003912	Lrrc3b	218763	Mus musculus leucine rich repeat containing 3B (Lrrc3b), mRNA.		GO:0016021|GO:0016020	GO:0005515	chr14	16190343
4850497	0.0070160595	-1.5310919	-0.61456096	1.5310919	down	-1.2260649	-0.29403543	1.2260649	down	1.1066283	0.1461708	1.1066283	up	-1.1284596	-0.1743547	1.1284596	down	150.4	178.5	129.9	161.6	279.7	258.1	212.7	189.6	184.3	148.4	255.3	169.5	-0.25819635	-0.36989212	-0.42094994	0.06534147	0.23294878	0.4963541	0.027734756	-0.027735233	-0.16693163	-0.035117626	0.3213539	0.069895744	Arhgap5	11855	Mus musculus Rho GTPase activating protein 5 (Arhgap5), mRNA.	GO:0007264|GO:0030879|GO:0030335|GO:0002053|GO:0007165|GO:0008361	GO:0005737|GO:0016020|GO:0005622	GO:0005096|GO:0005525	chr12	53620574
5860609	0.003959643	1.0232182	0.033113778	1.0232182	up	2.0999894	1.0703821	2.0999894	up	2.749497	1.4591677	2.749497	up	1.3396902	0.42189944	1.3396902	up	2524.1	3296.8	1701.1	1667.6	2092.7	2869.5	1455.3	957.6	1520.1	652.5	1339.1	692.1	0.6699133	0.7410488	0.109163284	0.4839983	0.049319267	0.88746643	-0.64925385	-0.9924488	-0.049318314	-1.1911535	-0.5703888	-1.1951771	Ncald	52589	Mus musculus neurocalcin delta (Ncald), mRNA. XM_921409 XM_921419 XM_921424			GO:0005509	chr15	37296175
4780184	0.005682165	-1.2970221	-0.37520313	1.2970221	down	1.8396558	0.87943584	1.8396558	up	2.3073783	1.2062546	2.3073783	up	-1.0341061	-0.04838434	1.0341061	down	243.9	501.3	233.7	247.4	694.8	338.7	154.6	164.5	225.4	129.7	158.1	200.2	0.068136215	0.73088264	0.2309866	0.40011597	1.2124376	0.54306126	-0.75974035	-0.58615017	-0.2624116	-0.7268982	-0.6681142	-0.06813669	Ly6e			GO:0035265|GO:0055010|GO:0001701|GO:0030325|GO:0048242|GO:0042415	GO:0031225|GO:0016020|GO:0005886
4880349	0.0023136877	1.092895	0.12815492	1.092895	up	1.1298652	0.17615063	1.1298652	up	-1.3125685	-0.3923928	1.3125685	down	-1.3569697	-0.44038853	1.3569697	down	140.6	155.9	131.9	102.8	166.9	114.1	132.2	125.2	130.4	140.0	158.5	161.1	0.07340193	-0.023727417	0.08461714	-0.112746716	0.023727417	-0.1611538	-0.20408773	-0.14257145	-0.047501087	0.31066322	0.16986036	0.4464817	Olfr257	404314	Mus musculus olfactory receptor 257 (Olfr257), mRNA.	GO:0007165|GO:0007186|GO:0007608	GO:0016020|GO:0016021|GO:0005886	GO:0004930|GO:0004872|GO:0004871|GO:0004984
20195	0.0052280636	1.0482057	0.06792196	1.0482057	up	-1.0013025	-0.0018777847	1.0013025	down	-1.1247512	-0.16960588	1.1247512	down	-1.0716294	-0.099806145	1.0716294	down	124.8	129.4	121.4	91.5	139.0	112.8	139.2	125.7	110.8	122.2	138.7	128.4	-0.0028333664	-0.041490555	0.0028328896	-0.1392355	-0.07179308	-0.034228325	0.02043581	0.0064587593	-0.06275225	0.07429266	0.12026358	0.069004536	Med17	234959	Mus musculus mediator complex subunit 17 (Med17), mRNA.	GO:0006355|GO:0006350|GO:0006357|GO:0045944	GO:0005634|GO:0005667|GO:0000119|GO:0000119	GO:0005515|GO:0030528|GO:0003713	chr9	15065172
6480739	0.0075338352	-1.0720834	-0.10041713	1.0720834	down	1.1725558	0.22965655	1.1725558	up	1.1964653	0.25877857	1.1964653	up	-1.0506594	-0.071295105	1.0506594	down	135.0	144.4	130.9	131.2	182.7	123.9	129.3	115.6	109.5	119.9	131.8	113.9	0.0893774	0.013186932	0.15457106	0.29304123	0.22087955	0.04446602	-0.14166069	-0.16612339	-0.12405014	-0.014791012	-0.013186455	-0.18997145	Rad51	19361	Mus musculus RAD51 homolog (S. cerevisiae) (Rad51), mRNA.	GO:0007131|GO:0006974|GO:0006259|GO:0006281|GO:0000724|GO:0000724|GO:0007126|GO:0000724	GO:0000795|GO:0005622|GO:0005634|GO:0000793|GO:0000794	GO:0000166|GO:0003677|GO:0043565|GO:0008094|GO:0017111|GO:0003684|GO:0005524|GO:0005515|GO:0005515|GO:0005515|GO:0005515	chr2	118827137
2060324	0.0089602815	1.1375127	0.18588257	1.1375127	up	-1.1295613	-0.1757625	1.1295613	down	1.3687624	0.45287198	1.3687624	up	1.7587093	0.814517	1.7587093	up	9436.8	11559.3	8393.1	5607.3	11490.6	6812.0	12320.4	10567.9	10351.8	4595.5	7271.8	6270.4	0.1727829	0.29023075	-0.100616455	-0.14849854	0.16275501	-0.20950699	0.100616455	0.1727829	0.6162853	-0.7059736	-0.37713337	-0.4707594	LOC381095
1940370	0.0015231165	-1.0866325	-0.11986414	1.0866325	down	1.3166618	0.39688492	1.3166618	up	-1.1715263	-0.22838941	1.1715263	down	-1.6761352	-0.74513847	1.6761352	down	3444.9	4434.1	2966.4	2782.4	4340.8	3517.2	3644.1	3487.9	2067.3	4088.4	4727.1	4401.0	-0.04050827	0.044498444	-0.2914076	0.072175026	-0.010788918	0.010788918	-0.46109104	-0.29308128	-0.72389984	0.31207848	0.18369389	0.26157093	Tmsb4x	19241	Mus musculus thymosin, beta 4, X chromosome (Tmsb4x), mRNA.	GO:0042989|GO:0007010|GO:0030036|GO:0030334	GO:0005737|GO:0005856|GO:0005634|GO:0005829	GO:0003779|GO:0005515	chrX	163645263
1340259	0.004575899	-1.5531138	-0.6351636	1.5531138	down	-1.1277677	-0.17346986	1.1277677	down	1.8149952	0.8599657	1.8149952	up	1.3179283	0.3982719	1.3179283	up	789.6	1108.5	564.9	811.0	1685.4	1078.9	1388.8	848.8	901.3	530.7	835.4	672.9	-0.07961559	0.07961464	-0.43238354	0.39505768	0.6548319	0.42321682	0.2361393	-0.23213577	0.08402157	-0.51170063	-0.3105812	-0.2845087	LOC382237
4730288	0.008222469	-1.0464815	-0.06554683	1.0464815	down	1.0419005	0.059217453	1.0419005	up	-1.0713878	-0.09948079	1.0713878	down	-1.1681658	-0.22424507	1.1681658	down	131.8	150.2	125.9	111.4	163.1	134.2	135.4	131.4	120.9	132.0	140.2	140.3	-0.022596836	-0.021940708	-0.029013157	0.021940708	0.02640295	0.07474613	-0.13780212	-0.033951283	-0.07944965	0.19098616	0.025022507	0.20552349	1700085B03Rik
2120047	0.009935913	1.1788763	0.2374123	1.1788763	up	-1.0324098	-0.04601574	1.0324098	down	-1.8971286	-0.92381746	1.8971286	down	-1.5587499	-0.64038944	1.5587499	down	144.9	216.0	115.4	107.0	142.2	104.8	181.3	151.7	120.7	177.4	331.9	158.0	-0.011495113	0.14831686	-0.36425352	-0.19942331	-0.3234563	-0.41678905	0.1491723	0.011494637	-0.2500515	0.573761	0.9803467	0.2776761	Ppil1	68816	Mus musculus peptidylprolyl isomerase (cyclophilin)-like 1 (Ppil1), mRNA.	GO:0006457|GO:0008380|GO:0006397	GO:0005681	GO:0016853|GO:0003755
4210703	0.003255134	1.1696427	0.2260679	1.1696427	up	-1.738079	-0.7974936	1.738079	down	-1.9225119	-0.94299257	1.9225119	down	1.057435	0.080568954	1.057435	up	3622.6	2443.5	2262.0	1461.6	2619.7	2409.3	5740.9	5188.0	4113.6	4307.8	4287.3	4464.9	0.006257057	-0.86855793	-0.6805124	-0.88574505	-0.7917471	-0.54352474	0.21020126	0.2840681	0.35539818	0.36999702	-0.0062561035	0.24421978	Gria1	14799	Mus musculus glutamate receptor, ionotropic, AMPA1 (alpha 1) (Gria1), mRNA.	GO:0006810|GO:0006811|GO:0031623|GO:0007616	GO:0032281|GO:0005783|GO:0016020|GO:0045211|GO:0005886|GO:0016021|GO:0030054|GO:0014069|GO:0005624|GO:0045202	GO:0005216|GO:0004872|GO:0005515|GO:0005234|GO:0004970	chr11	57143335
5560056	0.00936638	-1.1595119	-0.21351767	1.1595119	down	1.0168357	0.024086634	1.0168357	up	1.2210133	0.28807893	1.2210133	up	1.0356055	0.050474644	1.0356055	up	118.8	114.3	121.4	120.5	155.9	119.3	128.6	118.1	102.7	102.7	116.5	114.4	0.01876831	-0.113444805	0.09826136	0.32955933	0.17751455	0.13706398	-0.0072689056	0.0072689056	-0.06867504	-0.11774969	-0.06140709	-0.040942192	Bcdo2	170752	Mus musculus beta-carotene 9', 10'-dioxygenase 2 (Bcdo2), mRNA.				chr9	50341374
5810451	0.0056440164	-2.0222645	-1.0159717	2.0222645	down	-1.2516547	-0.32383665	1.2516547	down	2.3159475	1.2116026	2.3159475	up	1.433426	0.5194675	1.433426	up	133.6	209.5	111.3	180.7	467.3	239.7	149.7	237.9	168.3	114.1	118.3	122.3	-0.123940945	0.15098906	-0.37563324	0.6020007	1.3535671	0.743762	-0.08151674	0.6229243	0.08151722	-0.29567528	-0.37341118	-0.26639128	Zfp169	67911	Mus musculus zinc finger protein 169 (Zfp169), mRNA.		GO:0005634	GO:0046872|GO:0008270	chr13	48583150
610156	0.003953133	1.0968589	0.13337786	1.0968589	up	1.4045582	0.49011642	1.4045582	up	1.2995317	0.37799186	1.2995317	up	1.0148407	0.021253273	1.0148407	up	182.5	188.6	135.8	119.8	173.0	158.9	121.2	119.3	117.9	106.3	111.9	128.1	0.48517895	0.14400864	0.18349457	0.09205723	0.07097864	0.24951267	-0.3224864	-0.2082634	-0.12691736	-0.29819012	-0.3522582	-0.07097864	Lin52	217708	Mus musculus lin-52 homolog (C. elegans) (Lin52), mRNA.
3400709	0.0015359517	2.4781914	1.3092875	2.4781914	up	-2.2344007	-1.159888	2.2344007	down	-5.548591	-2.4721215	5.548591	down	-1.0020441	-0.0029459	1.0020441	down	982.8	588.6	795.1	237.6	507.2	235.6	1800.6	1943.8	2004.0	2472.8	2177.4	910.8	0.05713272	-1.0680084	-0.19244194	-1.7321548	-1.3205538	-2.0784717	0.39579964	0.75922585	1.1213207	1.4293871	0.91292953	-0.05713272	scl0001905.1_3
4670731	0.0048767827	1.0830643	0.11511898	1.0830643	up	1.1254377	0.17048629	1.1254377	up	-1.1825238	-0.2418693	1.1825238	down	-1.2287885	-0.29723662	1.2287885	down	133.2	147.3	128.0	97.2	143.3	120.3	131.4	115.8	116.5	127.6	139.9	143.1	0.045546055	0.011220932	0.069117546	-0.112981796	-0.0952692	-0.011221409	-0.13512754	-0.18114471	-0.06930208	0.13250303	0.07027149	0.30336094	Nlrp14	76858	Mus musculus NLR family, pyrin domain containing 14 (Nlrp14), mRNA.	GO:0007283|GO:0030154|GO:0007275		GO:0005524|GO:0000166|GO:0005515	chr7	114341504
1050196	6.4270676E-4	1.2954361	0.37343788	1.2954361	up	1.2004163	0.26353487	1.2004163	up	-1.6487854	-0.7214036	1.6487854	down	-1.5278475	-0.61150056	1.5278475	down	169.3	228.3	136.6	102.1	152.6	131.3	159.7	128.1	159.4	156.8	274.7	175.7	0.21152592	0.20804977	0.034002304	-0.28013706	-0.24837637	-0.13822222	-0.034001827	-0.26427364	-0.038751125	0.36304045	0.7139306	0.4205041	Dynlt1	21648	Mus musculus dynein light chain Tctex-type 1 (Dynlt1), mRNA.				chr17	6435375
6580408	0.0017599155	1.035988	0.05100727	1.035988	up	-1.0129949	-0.018626848	1.0129949	down	-1.0884302	-0.12224881	1.0884302	down	-1.0371429	-0.05261469	1.0371429	down	120.0	119.3	113.7	89.8	130.5	104.7	131.4	117.1	108.9	115.4	126.2	122.4	0.030631065	-0.052825928	-0.01198864	-0.07621002	-0.06748295	-0.043512344	0.021697044	-0.008062363	0.008062363	0.055457115	0.056907177	0.06717682	Lsm1	67207	Mus musculus LSM1 homolog, U6 small nuclear RNA associated (S. cerevisiae) (Lsm1), mRNA.	GO:0008380|GO:0006397|GO:0008150	GO:0005634|GO:0030529|GO:0005737	GO:0003723|GO:0003674	chr8	26914321
7000768	0.004655611	1.6783754	0.74706537	1.6783754	up	-1.2315465	-0.30047116	1.2315465	down	-3.6038153	-1.8495251	3.6038153	down	-1.7435026	-0.80198854	1.7435026	down	191.1	380.8	164.1	118.6	181.8	109.3	177.4	460.1	344.3	526.5	517.9	375.5	-0.28585005	0.28585005	-0.29572868	-0.76537466	-0.716331	-1.0552192	-0.57335806	0.77327204	0.40577078	1.3388143	0.8820596	0.7907767	Eml5	319670	Mus musculus echinoderm microtubule associated protein like 5 (Eml5), mRNA.	GO:0008150	GO:0005737|GO:0005874|GO:0005575	GO:0003674	chr12	100120188
7510243	0.008361461	-1.3064642	-0.38566765	1.3064642	down	-3.6392825	-1.863654	3.6392825	down	1.4094784	0.49516138	1.4094784	up	3.9262383	1.9731477	3.9262383	up	237.7	266.4	132.3	253.6	184.1	318.8	824.8	499.9	1181.8	135.1	174.1	191.1	0.07897425	-0.19708824	-0.6878505	0.4952855	-0.6494193	0.50517225	1.4265475	0.9361682	2.4222817	-0.5574155	-0.49805593	-0.07897425	C4b	12268	Mus musculus complement component 4B (Childo blood group) (C4b), mRNA. XM_921663 XM_921673 XM_921676 XM_921678	GO:0016064|GO:0006956|GO:0006958|GO:0045087|GO:0006954|GO:0006955	GO:0005576	GO:0004866|GO:0005515	chr17	34872681
2320253	0.004068088	-1.0527678	-0.07418728	1.0527678	down	1.2124536	0.2779296	1.2124536	up	1.3859496	0.4708748	1.3859496	up	1.0857996	0.11875789	1.0857996	up	2875.5	3672.2	3182.4	2175.4	4034.0	3309.4	3210.0	3391.2	2258.2	1975.2	2947.1	2394.0	0.030391693	0.06407261	0.096912384	0.02366352	0.15631962	0.23395538	-0.33059692	-0.023664474	-0.2881508	-0.47624874	-0.20674038	-0.31569672	LOC329575	329575	Mus musculus hypothetical LOC329575 (LOC329575), mRNA.				chr2	177569286
2970307	2.9616145E-4	-1.5511887	-0.6333742	1.5511887	down	1.288804	0.36603293	1.288804	up	2.445801	1.290307	2.445801	up	1.2234032	0.29089993	1.2234032	up	7057.7	12099.7	9758.7	9974.3	13943.5	17350.6	8770.4	8732.2	5639.7	5444.4	5917.1	6093.5	-0.013996124	0.50664234	0.25559044	0.8000536	0.6750307	1.173275	-0.18650723	0.013997078	-0.17735195	-0.3157854	-0.5577841	-0.34899235	Rhbdl2	230726	Mus musculus rhomboid, veinlet-like 2 (Drosophila) (Rhbdl2), mRNA.				chr4	123507095
150626	0.0023323712	-1.0806081	-0.11184343	1.0806081	down	-1.034506	-0.048941933	1.034506	down	-1.0223987	-0.031957947	1.0223987	down	-1.0679613	-0.09485944	1.0679613	down	112.2	118.6	109.0	96.2	139.2	115.0	129.2	116.2	105.9	120.0	123.5	123.4	-0.07427645	-0.07119846	-0.082669735	0.019341946	0.013002396	0.075041294	-0.013002396	-0.028813362	-0.039503098	0.11703634	0.013975143	0.07224798	Zfp91-cntf	664779	Mus musculus zinc finger protein 91, ciliary neurotrophic factor transcription unit (Zfp91-cntf), mRNA.				chr19	12838240
7650243	0.009650956	2.4405456	1.2872037	2.4405456	up	1.6873686	0.7547752	1.6873686	up	-1.6157817	-0.6922323	1.6157817	down	-1.1171353	-0.15980387	1.1171353	down	438.1	301.5	275.1	97.4	143.6	169.0	171.6	253.5	219.9	158.7	263.3	189.1	1.1507998	0.15994835	0.6785002	-0.8023639	-0.78501606	-0.28498268	-0.39311218	0.19549656	-0.07746172	-0.0753355	0.20433378	0.07533598	Sfxn4	94281	Mus musculus sideroflexin 4 (Sfxn4), mRNA.	GO:0006810|GO:0006811|GO:0006826|GO:0006812	GO:0016020|GO:0016021|GO:0005739|GO:0005739	GO:0005506|GO:0008324	chr19	60914839
5890019	0.0021279946	-1.1342338	-0.18171802	1.1342338	down	1.0896394	0.12385082	1.0896394	up	-2.2878857	-1.194015	2.2878857	down	-2.8276114	-1.4995838	2.8276114	down	196.9	199.9	142.9	126.2	216.9	294.9	223.9	146.9	150.4	320.5	613.0	407.9	0.15843058	-0.24088717	-0.1377964	-0.29046583	-0.10634613	0.72171307	0.10634661	-0.3267827	-0.37136936	1.0786438	1.52596	1.3023424	Pcdha7	12939	Mus musculus protocadherin alpha 7 (Pcdha7), mRNA.	GO:0007155	GO:0016021|GO:0016020|GO:0005886|GO:0005624	GO:0005509|GO:0005515	chr18	37344689
2100521	0.0016379736	1.6896291	0.7567066	1.6896291	up	-1.9314829	-0.94970894	1.9314829	down	-3.3279321	-1.734626	3.3279321	down	-1.0197465	-0.02821064	1.0197465	down	733.4	972.9	766.0	564.7	381.4	447.4	2318.5	2102.1	1155.7	1491.3	1685.6	1650.4	-0.4017744	-0.32236576	-0.25658894	-0.378191	-1.7729092	-1.0997486	0.757144	0.8546648	0.25658894	0.7135792	0.49989796	0.7395525	Spock3	72902	Mus musculus sparc/osteonectin, cwcv and kazal-like domains proteoglycan 3 (Spock3), mRNA.		GO:0005576|GO:0005578	GO:0004857|GO:0005509|GO:0008191	chr8	65835353
3710424	0.0040984624	2.0644205	1.0457369	2.0644205	up	1.2885534	0.36575222	1.2885534	up	-2.9567733	-1.5640236	2.9567733	down	-1.8455348	-0.8840389	1.8455348	down	1152.0	1306.4	1171.5	525.9	682.0	456.2	1397.0	685.1	1212.2	1949.4	1944.3	1344.2	0.06041336	-0.06041336	0.11956501	-0.67536545	-1.0866117	-1.2556686	-0.16315651	-0.9540796	0.13954449	0.8720541	0.52873325	0.27363777	LOC100048413	100048413	PREDICTED: Mus musculus similar to Myeloid leukemia factor 2 (LOC100048413), mRNA.
2630369	0.0035581863	1.3666344	0.45062733	1.3666344	up	1.2438966	0.31486654	1.2438966	up	-1.4747494	-0.5604699	1.4747494	down	-1.3423018	-0.42470917	1.3423018	down	187.5	260.6	154.1	111.6	178.9	136.9	147.0	165.5	190.8	159.9	265.1	163.2	0.13539267	0.1669426	0.052841663	-0.3915391	-0.2857771	-0.31938887	-0.40701437	-0.1295662	-0.05284214	0.16268301	0.4423232	0.07969856	Ctdsp2	52468	Mus musculus CTD (carboxy-terminal domain, RNA polymerase II, polypeptide A) small phosphatase 2 (Ctdsp2), mRNA.		GO:0005634	GO:0016787|GO:0004721|GO:0016791	chr10	126436824
7650273	0.0014004617	-1.3623984	-0.44614857	1.3623984	down	-3.9678476	-1.9883566	3.9678476	down	-3.012665	-1.5910403	3.012665	down	-1.0344273	-0.048832238	1.0344273	down	780.0	1722.5	597.7	747.0	1756.4	1239.4	4400.1	3953.2	3890.3	6002.0	3593.8	2655.9	-1.2770901	-0.4411745	-1.5343351	-0.90448856	-0.4634199	-0.5462456	0.74773026	0.79253006	1.1722097	1.7482958	0.6694956	0.44117546	Hist1h1c			GO:0006334|GO:0016584	GO:0005634|GO:0005694|GO:0000786	GO:0005515|GO:0003677
1990021	0.008221706	-1.1472559	-0.19818723	1.1472559	down	3.2425275	1.6971188	3.2425275	up	3.2224734	1.6881684	3.2224734	up	-1.1543955	-0.20713758	1.1543955	down	809.8	1084.2	395.0	681.1	830.3	756.3	512.7	125.5	238.5	259.4	367.4	144.0	0.9756689	1.0746727	0.10079098	1.1548939	0.6472616	0.94353867	-0.10079193	-1.8211775	-1.0182543	-0.4462366	-0.42866707	-1.4439073	ENSMUSG00000068790	545007	Mus musculus predicted gene, ENSMUSG00000068790 (ENSMUSG00000068790), mRNA.				chr14	4144118
4040093	0.0011777645	-1.0534846	-0.07516924	1.0534846	down	1.2306385	0.299407	1.2306385	up	-1.5991658	-0.6773195	1.5991658	down	-2.0732524	-1.0518959	2.0732524	down	6228.9	8958.4	6956.5	6143.7	8794.2	6021.0	7381.9	5896.0	5199.4	12752.9	10385.3	12367.1	-0.06932354	0.18225193	-0.065000534	0.31873322	0.06500149	-0.11029911	-0.2803507	-0.40113354	-0.16880894	1.0414143	0.48928356	0.77469635	Mif	17319	Mus musculus macrophage migration inhibitory factor (Mif), mRNA.	GO:0006954|GO:0042127|GO:0007569|GO:0030330	GO:0005615	GO:0005125|GO:0016853|GO:0050178	chr10	75322123
5960719	6.416729E-4	-1.7104955	-0.77441424	1.7104955	down	-1.371635	-0.45589656	1.371635	down	-3.111102	-1.6374258	3.111102	down	-3.8796957	-1.9559435	3.8796957	down	126.4	209.3	143.0	183.5	385.0	243.1	217.3	229.1	230.8	1007.3	1231.8	379.2	-0.82422924	-0.45193005	-0.39799738	0.028446198	0.45854378	0.16209602	-0.19103336	-0.028446198	-0.086987495	2.3663063	2.251461	0.9435959	Ube2g1	67128	Mus musculus ubiquitin-conjugating enzyme E2G 1 (UBC7 homolog, C. elegans) (Ube2g1), mRNA.	GO:0006511|GO:0043687|GO:0051246		GO:0016874|GO:0019787|GO:0004842	chr11	72497637
6650494	2.7911502E-4	-1.6832172	-0.7512213	1.6832172	down	-1.3393568	-0.42154038	1.3393568	down	-2.5300689	-1.3391767	2.5300689	down	-3.1796272	-1.6688576	3.1796272	down	164.8	228.9	130.3	203.0	383.2	258.8	220.5	235.1	258.3	841.8	917.5	387.2	-0.50745535	-0.46668196	-0.7940402	0.055274487	0.3128147	0.11739731	-0.31304264	-0.13523912	-0.055274487	1.9862232	1.6875248	0.82926846	Ube2g1	67128	Mus musculus ubiquitin-conjugating enzyme E2G 1 (UBC7 homolog, C. elegans) (Ube2g1), mRNA.	GO:0006511|GO:0043687|GO:0051246		GO:0016874|GO:0019787|GO:0004842	chr11	72497628
3710717	0.008365277	-1.0731695	-0.10187784	1.0731695	down	-1.3256093	-0.40665564	1.3256093	down	-2.7654703	-1.4675249	2.7654703	down	-2.2388332	-1.162747	2.2388332	down	959.7	1944.9	595.8	689.8	1271.2	1260.8	1239.4	1890.5	1621.4	2863.9	3909.4	2659.5	-0.56487846	0.12716675	-1.1397648	-0.620245	-0.5244312	-0.12716675	-0.7146034	0.1433487	0.21374512	1.0783958	1.2094402	0.8428955	Ivns1abp	117198	Mus musculus influenza virus NS1A binding protein (Ivns1abp), transcript variant 2, mRNA.		GO:0005737|GO:0005856|GO:0005634	GO:0005515	chr1	153211447
940500	0.0030213727	2.9776905	1.5741938	2.9776905	up	-1.7476189	-0.80539066	1.7476189	down	-1.654072	-0.7260221	1.654072	down	3.1460955	1.6535624	3.1460955	up	572.4	473.2	194.6	93.4	163.5	125.0	1627.1	621.0	455.7	179.8	267.5	149.7	1.3307867	0.65578365	-0.018330574	-1.0712528	-0.82186747	-0.8612213	2.322836	1.1923885	0.86918736	-0.09075403	0.018330574	-0.5038519	Ptprj	19271	Mus musculus protein tyrosine phosphatase, receptor type, J (Ptprj), mRNA.	GO:0016311|GO:0006470|GO:0001570|GO:0007507	GO:0016021|GO:0016020	GO:0016787|GO:0004872|GO:0004721|GO:0004725|GO:0016791	chr2	90280028
4390376	8.7893524E-5	-1.0191133	-0.027314503	1.0191133	down	1.0367913	0.05212561	1.0367913	up	-1.011011	-0.015798729	1.011011	down	-1.0682422	-0.09523884	1.0682422	down	113.0	118.4	111.9	91.9	136.0	106.3	121.6	108.6	100.5	111.1	121.2	116.5	-0.017057419	-0.02621317	0.002202034	-0.002202034	0.028103828	0.014973164	-0.053162098	-0.08044815	-0.063835144	0.03235054	0.03317976	0.02274084	Gm1568	380768	Mus musculus gene model 1568, (NCBI) (Gm1568), mRNA.				chr12	81858413
1470725	7.1091886E-4	1.3867508	0.4717086	1.3867508	up	-2.959423	-1.565316	2.959423	down	-5.2937436	-2.4042883	5.2937436	down	-1.2899041	-0.3672638	1.2899041	down	2571.8	2058.5	812.3	1051.7	1389.4	854.4	7099.5	6202.2	3218.1	4826.7	7932.7	6062.9	-0.20510674	-0.86634445	-1.8150654	-1.0736179	-1.4659595	-1.7620649	0.7868967	0.8174267	0.20510769	0.7918024	1.214531	0.9048891	Gpr88	64378	Mus musculus G-protein coupled receptor 88 (Gpr88), mRNA.	GO:0007186|GO:0007165	GO:0016021|GO:0016020|GO:0005886	GO:0004872|GO:0004871|GO:0004888|GO:0004930	chr3	115952850
1440192	0.0055274293	-1.3037529	-0.3826704	1.3037529	down	-1.0055779	-0.008024853	1.0055779	down	4.0102706	2.0036995	4.0102706	up	3.093101	1.629054	3.093101	up	843.8	644.7	244.6	586.8	817.2	518.5	833.6	420.8	589.8	121.4	176.5	194.2	0.71490383	-0.04597473	-0.87137604	0.60109806	0.29849148	0.04597473	0.22106934	-0.519434	0.119992256	-2.0864716	-1.7027979	-1.2762647	Rab8b	235442	Mus musculus RAB8B, member RAS oncogene family (Rab8b), mRNA.	GO:0006810|GO:0015031|GO:0007264	GO:0016020|GO:0005886	GO:0000166|GO:0005525	chr9	66691772
3170327	0.008197456	1.0055968	0.008051872	1.0055968	up	-2.6658914	-1.414618	2.6658914	down	-1.4238647	-0.50981206	1.4238647	down	1.8827713	0.9128578	1.8827713	up	118.8	133.0	120.1	98.3	130.1	121.5	272.5	365.7	443.2	223.0	167.2	112.7	-0.10420513	-0.039602757	-0.043747425	-0.059948444	-0.19136477	0.03960228	0.88962317	1.4051838	1.7614918	1.1515799	0.35322762	-0.18708229	Gprin3	243385	Mus musculus GPRIN family member 3 (Gprin3), mRNA.				chr6	59303079
6420327	0.0046077413	-1.2812654	-0.35756937	1.2812654	down	1.1772316	0.23539814	1.1772316	up	1.5599982	0.64154434	1.5599982	up	1.0342442	0.04857683	1.0342442	up	259.1	359.2	277.0	272.1	463.9	379.1	267.0	253.0	306.4	208.9	288.5	176.6	-0.021706581	0.021706581	0.29188251	0.39020824	0.4301176	0.5442648	-0.2603922	-0.20342016	0.049500465	-0.06515026	-0.07166672	-0.4232254	Itch			GO:0006511|GO:0006511|GO:0006464	GO:0005737|GO:0005622|GO:0005634|GO:0000151	GO:0004842|GO:0005515|GO:0016874|GO:0016881
290326	0.0046177623	1.0455745	0.064295925	1.0455745	up	-1.0124136	-0.0177989	1.0124136	down	-1.0891114	-0.123151615	1.0891114	down	-1.0288672	-0.041056793	1.0288672	down	115.5	123.9	117.9	90.7	131.0	104.0	129.6	122.6	109.0	118.4	125.7	120.7	-0.029232025	-0.007441044	0.038233757	-0.06613636	-0.06735325	-0.057837486	-0.0037865639	0.05495739	0.0037865639	0.09500551	0.04521227	0.037909985	4932435O22Rik
4040373	0.004939201	1.0431468	0.06094233	1.0431468	up	1.0936902	0.12920411	1.0936902	up	1.0575867	0.0807759	1.0575867	up	1.0087118	0.012514116	1.0087118	up	128.0	133.3	122.4	98.9	135.4	115.4	125.5	114.3	110.4	108.8	119.7	114.7	0.12573338	0.07764149	0.10726404	0.063934326	-0.02063322	0.0845108	-0.050042152	-0.047564983	0.020633698	-0.041552544	-0.02819395	-0.044769287	Fam118b	109229	Mus musculus family with sequence similarity 118, member B (Fam118b), transcript variant 2, mRNA.
4890259	7.930439E-4	-1.2026668	-0.26623693	1.2026668	down	-1.0180978	-0.025876045	1.0180978	down	1.1938137	0.2555777	1.1938137	up	1.0106033	0.015216827	1.0106033	up	120.5	128.4	114.6	113.2	177.8	136.8	133.1	117.2	120.4	118.4	125.7	114.7	-0.010183334	-0.0039863586	-0.04682064	0.20159864	0.28176975	0.2543521	-0.0050873756	-0.053500652	0.07522583	0.053779602	0.0039863586	-0.08677864	A830018L16Rik	320492	Mus musculus RIKEN cDNA A830018L16 gene (A830018L16Rik), mRNA.				chr1	11965622
5890408	0.004791275	-1.0187438	-0.026791256	1.0187438	down	-1.0040743	-0.0058660507	1.0040743	down	-1.0990473	-0.1362535	1.0990473	down	-1.1151043	-0.15717871	1.1151043	down	115.2	116.3	106.4	92.3	132.9	102.5	122.8	108.4	107.4	115.2	127.4	127.1	0.009804249	-0.053187847	-0.0708375	0.004339218	-0.004339218	-0.033847332	-0.03947401	-0.083717346	0.026568413	0.08993435	0.10929918	0.17567968	1110003E08Rik
5960753	0.009459648	-1.0057762	-0.008309206	1.0057762	down	-1.10289	-0.1412889	1.10289	down	-1.0632805	-0.088522114	1.0632805	down	1.0312954	0.044457592	1.0312954	up	110.4	119.3	108.6	90.0	130.6	103.8	141.0	118.9	113.3	108.7	124.7	122.7	-0.041864395	-0.007221222	-0.03293419	-0.027255535	-0.02074337	-0.009093285	0.18048525	0.05973673	0.101624966	0.007221222	0.08397484	0.1172781	LOC237387
2340711	0.0034071035	1.6411061	0.7146686	1.6411061	up	-1.0939794	-0.1295856	1.0939794	down	-2.904412	-1.5382462	2.904412	down	-1.6177537	-0.693992	1.6177537	down	1196.2	754.4	1145.1	470.9	638.6	606.8	1453.8	1361.3	948.9	1334.1	2056.7	1975.9	0.14404869	-0.86529064	0.12327957	-0.8071308	-1.1553001	-0.7795372	-0.07530594	0.075304985	-0.20920467	0.4084196	0.64890003	0.81545067	Nexn	68810	Mus musculus nexilin (Nexn), mRNA.		GO:0005737|GO:0005856|GO:0030054|GO:0005924	GO:0003779|GO:0051015	chr3	151906909
7150598	0.0033610677	1.0239221	0.034105938	1.0239221	up	1.0324793	0.046112858	1.0324793	up	-1.4431405	-0.5292118	1.4431405	down	-1.4552013	-0.54121876	1.4552013	down	119.4	175.2	137.9	107.4	163.3	132.4	139.4	141.6	138.3	154.4	191.9	185.7	-0.25723028	0.023541927	0.17271423	-0.10056257	-0.0473361	-0.015393257	-0.16523933	0.015393734	-0.049467087	0.44995165	0.35699558	0.61739635	Nr4a1	15370	Mus musculus nuclear receptor subfamily 4, group A, member 1 (Nr4a1), mRNA.	GO:0006355|GO:0006350|GO:0045944|GO:0045944|GO:0045944|GO:0006917|GO:0045449|GO:0045944|GO:0043154	GO:0005634	GO:0004872|GO:0003677|GO:0046872|GO:0008270|GO:0003700|GO:0003707|GO:0004879|GO:0030528|GO:0005515|GO:0042803|GO:0016563|GO:0043565|GO:0046982|GO:0043565	chr15	101104954
1440056	0.0074455133	-1.4117689	-0.4975039	1.4117689	down	-1.5649164	-0.64608556	1.5649164	down	1.7688726	0.8228302	1.7688726	up	1.9607584	0.9714118	1.9607584	up	140.3	210.1	145.2	192.2	255.3	231.4	190.5	372.7	283.4	126.2	130.3	119.2	-0.27148294	-0.08910322	-0.0070753098	0.46594048	0.21633625	0.44257355	0.0070757866	0.9714575	0.592062	-0.32127905	-0.46798182	-0.55437946	LOC269628
4390639	0.008181759	1.3120564	0.39182982	1.3120564	up	-1.2836578	-0.36026064	1.2836578	down	-1.6550549	-0.7268791	1.6550549	down	1.0176288	0.025211334	1.0176288	up	4441.2	5784.2	6206.1	2654.0	5159.1	3622.7	11478.7	6280.8	5198.3	6457.5	6297.6	7363.9	-0.2703905	-0.14242268	0.07604885	-0.5788088	-0.3995962	-0.53384876	0.61377525	0.008913994	0.121328354	0.3386488	-0.008913994	0.3386488	Ptprs	19280	Mus musculus protein tyrosine phosphatase, receptor type, S (Ptprs), mRNA.			GO:0016787|GO:0004872|GO:0004725	chr17	56551892
1260544	0.005424324	5.4151325	2.4369967	5.4151325	up	1.8260574	0.86873215	1.8260574	up	-1.281155	-0.35744506	1.281155	down	2.3146908	1.2108195	2.3146908	up	1218.5	436.9	1170.4	129.0	215.3	129.4	862.4	344.5	464.0	177.8	153.3	194.2	2.2742891	0.37615585	2.2513428	-0.7950077	-0.6475043	-0.96669054	1.307003	0.24290562	0.7456827	-0.25222015	-0.8417411	-0.2429061	Abcd2	26874	Mus musculus ATP-binding cassette, sub-family D (ALD), member 2 (Abcd2), mRNA.	GO:0006810	GO:0016021|GO:0016020|GO:0005777	GO:0000166|GO:0005524|GO:0042626|GO:0017111|GO:0016887|GO:0005515	chr15	90979506
5720600	0.0065441527	-1.1094822	-0.14988644	1.1094822	down	-1.0184503	-0.026375452	1.0184503	down	1.0503895	0.070924446	1.0503895	up	-1.0371227	-0.052586555	1.0371227	down	115.8	125.2	108.7	103.9	148.8	117.6	131.5	114.8	108.8	115.5	129.6	117.2	-0.037383556	-0.0056562424	-0.094426155	0.12022972	0.09444904	0.09751463	0.005656719	-0.053690434	-0.0103058815	0.039695263	0.082574844	-0.022850037	Cts8	56094	Mus musculus cathepsin 8 (Cts8), mRNA.	GO:0006508	GO:0005575	GO:0008233	chr13	61348655
7610561	0.004222252	1.1165885	0.15909751	1.1165885	up	1.0303258	0.043100514	1.0303258	up	-1.0818429	-0.11349106	1.0818429	down	1.0017385	0.0025059383	1.0017385	up	122.5	127.8	120.6	87.7	127.7	101.5	133.7	117.6	108.7	116.2	117.2	120.0	0.04125309	0.017727375	0.06388283	-0.13389969	-0.11643839	-0.10409117	0.02892971	-0.021635532	-0.013732433	0.047245502	-0.07493353	0.0137319565	Ifna6	15969	Mus musculus interferon alpha 6 (Ifna6), mRNA.	GO:0009615|GO:0006952	GO:0005615|GO:0005576	GO:0005125|GO:0005126	chr4	88299325
1470370	0.0074982434	-1.014446	-0.020692032	1.014446	down	-2.250089	-1.169982	2.250089	down	1.0261118	0.037188057	1.0261118	up	2.2759645	1.186478	2.2759645	up	109.7	174.4	115.7	105.5	154.2	105.2	577.6	251.2	212.8	117.8	132.2	113.6	-0.24039888	0.15580797	-0.12972403	0.012918949	0.016017437	-0.18117523	1.8298783	0.8873563	0.5783963	-0.052726746	-0.012918949	-0.19815731	Rabl3	67657	Mus musculus RAB, member of RAS oncogene family-like 3 (Rabl3), mRNA.	GO:0007264	GO:0005622	GO:0005525|GO:0000166	chr16	37560174
1260326	0.003840418	-1.3469486	-0.4296948	1.3469486	down	-1.1913477	-0.25259462	1.1913477	down	1.9752797	0.9820569	1.9752797	up	1.7470934	0.80495673	1.7470934	up	873.1	1205.9	959.6	941.9	1666.3	1201.8	1929.3	1338.1	969.4	433.1	975.3	694.1	-0.16692829	-0.021627426	0.021627426	0.38338757	0.39445114	0.34431744	0.45167732	0.1844616	-0.045283318	-1.0259838	-0.31640816	-0.4816227	Ddx50	94213	Mus musculus DEAD (Asp-Glu-Ala-Asp) box polypeptide 50 (Ddx50), mRNA.		GO:0005634	GO:0016787|GO:0004386|GO:0003723|GO:0000166|GO:0005524|GO:0008026|GO:0003676	chr10	62011582
1430487	0.0011085155	1.0600065	0.08407307	1.0600065	up	1.0483419	0.06810919	1.0483419	up	-1.1963683	-0.2586616	1.1963683	down	-1.1832031	-0.24269772	1.1832031	down	121.6	134.4	118.4	88.4	137.0	111.3	124.4	122.0	107.6	124.8	145.5	130.5	-5.016327E-4	0.03997183	5.016327E-4	-0.15159988	-0.050225258	-0.01042223	-0.108030796	0.002143383	-0.05846834	0.17292738	0.23916912	0.15164089	Qrich1	69232	Mus musculus glutamine-rich 1 (Qrich1), mRNA.	GO:0042981	GO:0005622	GO:0005515	chr9	108403170
2750243	0.0022055302	-1.0765835	-0.10646026	1.0765835	down	-1.0381052	-0.053952698	1.0381052	down	-1.2810687	-0.3573478	1.2810687	down	-1.3285526	-0.40985537	1.3285526	down	158.3	216.3	137.5	138.1	238.8	172.9	187.3	192.4	165.6	194.2	237.0	184.2	-0.07111406	-0.05382204	-0.13321638	-0.06930065	0.1160655	0.014463425	-0.0144639015	0.10226202	-0.18409252	0.4996457	0.32871246	0.30491352	Narg1	74838	Mus musculus NMDA receptor-regulated gene 1 (Narg1), mRNA.	GO:0030154|GO:0006355|GO:0006350|GO:0001525|GO:0007275	GO:0005634|GO:0005737	GO:0004872|GO:0005515|GO:0008080|GO:0005488	chr3	51220201
5700129	0.0025953327	1.0323882	0.04598554	1.0323882	up	1.0659547	0.092146076	1.0659547	up	1.0004506	6.4992905E-4	1.0004506	up	-1.0320483	-0.04551061	1.0320483	down	123.3	129.0	119.8	95.6	138.4	109.5	125.6	113.9	108.7	113.5	121.2	119.5	0.05153656	0.029007435	0.05322981	0.001180172	-0.0041832924	-0.0011796951	-0.062867165	-0.06688404	-0.012913227	0.009581089	-0.023314953	0.007601261	scl0002230.1_22
3460468	1.8379214E-4	1.1566505	0.209953	1.1566505	up	-1.3243489	-0.40528327	1.3243489	down	-1.562116	-0.6435016	1.562116	down	-1.0197852	-0.028265312	1.0197852	down	11021.6	10156.0	9791.9	6313.6	9905.0	7688.9	16061.3	14820.2	9731.8	11772.5	12757.2	13689.5	-0.056895256	-0.31713867	-0.31713867	-0.36455345	-0.49271202	-0.4637661	0.14152145	0.3262596	0.05689621	0.19602394	0.19602394	0.21742535	Nptn	20320	Mus musculus neuroplastin (Nptn), mRNA.		GO:0016021|GO:0016020|GO:0005886		chr9	58500555
6650747	0.009534124	-1.17233	-0.2293787	1.17233	down	1.0349468	0.049556576	1.0349468	up	1.142752	0.19251235	1.142752	up	-1.0617344	-0.08642292	1.0617344	down	114.1	137.5	113.0	111.3	176.9	124.3	132.6	107.9	107.6	110.6	131.3	121.3	-0.08495617	0.06756878	-0.06501055	0.18260431	0.2785802	0.14455366	-0.008018017	-0.17106104	-0.0519886	-0.056244373	0.07642746	0.008018017	Ankrd16	320816	Mus musculus ankyrin repeat domain 16 (Ankrd16), mRNA. XM_001003070 XM_001003077			GO:0003677	chr2	11702823
3930370	0.0070532546	-1.3120112	-0.39178008	1.3120112	down	1.6094043	0.6865268	1.6094043	up	1.7330904	0.7933469	1.7330904	up	-1.2183765	-0.28495997	1.2183765	down	212.9	345.5	160.2	182.1	385.1	363.1	167.8	125.7	151.1	133.5	155.4	183.3	0.13419914	0.40507984	-0.07006693	0.14181995	0.58579445	0.9169378	-0.37981176	-0.70824003	-0.5023165	-0.3781786	-0.42737675	0.07006693	A130065C13Rik
430025	0.004668226	1.4054248	0.49100626	1.4054248	up	2.8230667	1.4972632	2.8230667	up	3.0833864	1.6245157	3.0833864	up	1.5350213	0.6182587	1.5350213	up	1114.5	991.9	682.2	587.4	539.8	700.3	281.1	373.7	441.9	113.8	271.1	287.8	1.4722118	0.9680166	0.86473465	0.95361614	0.012390137	0.8659382	-0.8371377	-0.33729744	-0.01239109	-1.8546362	-0.79648256	-0.39048386	Cck	12424	Mus musculus cholecystokinin (Cck), mRNA.	GO:0007409|GO:0042755|GO:0001764	GO:0005576|GO:0030424	GO:0005179|GO:0005184|GO:0005515	chr9	121399158
6130044	0.0041030315	-1.0155389	-0.022245564	1.0155389	down	1.1007515	0.13848877	1.1007515	up	1.034796	0.049346447	1.034796	up	-1.080267	-0.111387886	1.080267	down	118.3	127.9	117.5	101.0	139.8	110.2	121.5	112.4	95.7	114.4	119.5	116.9	-0.00810957	0.020040512	0.01982832	0.08038759	0.009998798	0.00810957	-0.11014414	-0.08627558	-0.18728733	0.022735596	-0.04430008	-0.027978897	Pear1	73182	Mus musculus platelet endothelial aggregation receptor 1 (Pear1), transcript variant 1, mRNA.		GO:0016021|GO:0016020		chr3	87553420
580605	0.009575401	-1.0702873	-0.09799814	1.0702873	down	-1.0551562	-0.07745663	1.0551562	down	1.1158918	0.15819724	1.1158918	up	1.100116	0.13765574	1.100116	up	114.4	120.3	109.2	97.3	141.3	112.7	137.2	118.9	106.7	97.8	116.3	112.3	-0.008923531	-0.012852669	-0.04217863	0.07396698	0.070661545	0.08541107	0.11688185	0.04261017	0.008923054	-0.16155195	-0.038267612	-0.04473257	E330031I04Rik
4230193	0.007866475	1.0365666	0.05181281	1.0365666	up	-1.3518561	-0.43494162	1.3518561	down	1.3041456	0.38310498	1.3041456	up	1.8274848	0.8698594	1.8274848	up	1765.1	2325.1	1669.6	1239.8	2156.5	1722.8	2932.8	3175.8	2465.2	1056.4	2146.4	1145.5	0.0013580322	0.08670902	-0.056824684	-0.101109505	-0.04804802	0.024961472	0.21203423	0.5684929	0.5555401	-0.6462345	-0.0013580322	-0.6259184	LOC381283
3370286	0.0023139885	1.1219878	0.16605695	1.1219878	up	-1.5290439	-0.6126299	1.5290439	down	-1.3134258	-0.3933347	1.3134258	down	1.3061786	0.38535213	1.3061786	up	1717.0	2122.6	1617.7	1040.4	1742.0	1708.7	3718.2	3159.7	2399.9	2119.9	1975.4	2226.2	-0.025212288	-0.038057327	-0.094680786	-0.31515026	-0.36618328	0.025212288	0.58178616	0.57300377	0.52514935	0.33926487	-0.115706444	0.30032444	LOC226017
6650482	0.0012253757	-2.5026085	-1.3234327	2.5026085	down	-1.6572967	-0.7288319	1.6572967	down	2.0209827	1.0150571	2.0209827	up	1.3383508	0.42045623	1.3383508	up	128.4	211.5	127.5	275.5	384.5	372.1	303.2	308.3	191.9	135.9	165.1	178.3	-0.5712023	-0.21174955	-0.49358368	0.95203114	0.68386936	1.0578623	0.44039726	0.59806633	-0.12850332	-0.2299509	-0.24996042	0.12850285	Cpne1	266692	Mus musculus copine I (Cpne1), transcript variant 2, mRNA.	GO:0008150	GO:0005575	GO:0001786	chr2	155897651
2480470	0.0036923506	-1.0408275	-0.057730973	1.0408275	down	-1.8233736	-0.86661017	1.8233736	down	-1.8349838	-0.87576735	1.8349838	down	-1.047455	-0.06688815	1.047455	down	464.9	694.5	312.9	348.8	798.0	362.2	1068.7	1113.4	784.3	726.5	1146.7	858.4	-0.5525236	-0.34611702	-0.933259	-0.592947	-0.1438713	-0.92188835	0.1438713	0.46076488	0.16329479	0.19015503	0.43609524	0.34234524	Ppp1ca	19045	Mus musculus protein phosphatase 1, catalytic subunit, alpha isoform (Ppp1ca), mRNA.	GO:0005975|GO:0007049|GO:0008152|GO:0006417|GO:0005977|GO:0006470|GO:0006470|GO:0007143|GO:0030324|GO:0009987|GO:0051301|GO:0048754	GO:0005737|GO:0005654	GO:0016787|GO:0030145|GO:0005506|GO:0005515|GO:0004721|GO:0004722|GO:0004722|GO:0004722|GO:0004722|GO:0046872	chr19	4195357
6900246	0.0019851313	1.0856214	0.11852106	1.0856214	up	1.0496191	0.06986586	1.0496191	up	1.0496887	0.06996155	1.0496887	up	1.0856934	0.118616745	1.0856934	up	124.4	145.6	123.8	92.9	138.1	110.9	139.2	119.8	110.9	108.1	118.5	110.2	0.056274414	0.13064861	0.107619286	-0.05116558	-0.016842842	0.0069875717	0.0849452	-0.0028457642	0.0028452873	-0.07477474	-0.06657457	-0.12955618	Gm26	195296	PREDICTED: Mus musculus gene model 26, (NCBI) (Gm26), mRNA.			GO:0004872	chr14	53610880
2190544	0.006414478	-1.0553447	-0.07771428	1.0553447	down	1.3542353	0.4374784	1.3542353	up	1.5792927	0.6592786	1.5792927	up	1.1050303	0.14408588	1.1050303	up	2606.8	3693.9	2344.3	1993.8	3954.2	2499.2	2332.1	2244.8	2333.9	1702.2	2086.5	1869.7	0.14415836	0.332798	-0.03204727	0.17245483	0.3957157	0.1098814	-0.53676987	-0.36280346	0.03204727	-0.4185295	-0.47554493	-0.40570927	Ywhah	22629	Mus musculus tyrosine 3-monooxygenase/tryptophan 5-monooxygenase activation protein, eta polypeptide (Ywhah), mRNA.	GO:0007010|GO:0043066|GO:0007088|GO:0006886|GO:0050774	GO:0005737	GO:0003779|GO:0005515|GO:0019904	chr5	33370302
870274	0.0022690245	2.125154	1.0875674	2.125154	up	-2.6179042	-1.3884122	2.6179042	down	-3.7319355	-1.899924	3.7319355	down	1.4907677	0.5760555	1.4907677	up	213.4	284.7	404.3	145.3	149.6	104.6	809.3	1235.3	616.9	255.5	637.1	676.7	-0.80694914	-0.8282685	0.3005705	-1.1679263	-1.6330023	-1.796421	0.67189884	1.4873571	0.6713333	-0.30056953	0.49779797	0.9051943	Galnt2	108148	Mus musculus UDP-N-acetyl-alpha-D-galactosamine:polypeptide N-acetylgalactosaminyltransferase 2 (Galnt2), mRNA.	GO:0006493	GO:0005794|GO:0016021|GO:0016020|GO:0005796|GO:0005576	GO:0030145|GO:0016740|GO:0005529|GO:0005509|GO:0016757|GO:0004653	chr8	126869412
3520180	0.0066978745	-1.5086875	-0.59329396	1.5086875	down	1.1364882	0.18458271	1.1364882	up	1.532723	0.616097	1.532723	up	-1.1186663	-0.16177972	1.1186663	down	217.6	340.8	162.5	304.0	392.1	306.2	221.8	246.4	194.3	161.3	268.1	196.8	-0.019208908	0.19817305	-0.2320714	0.8379712	0.42585516	0.46294832	-0.22612476	0.013366222	-0.39409685	-0.19453049	0.08638048	-0.013366222	Nova1	664883	PREDICTED: Mus musculus neuro-oncological ventral antigen 1, transcript variant 1 (Nova1), mRNA.	GO:0000398|GO:0000398	GO:0005634	GO:0003723|GO:0005515|GO:0003729	chr12	47799097
7050167	0.0055069434	-2.2411664	-1.1642498	2.2411664	down	1.2841961	0.3608656	1.2841961	up	2.9949725	1.5825428	2.9949725	up	1.0406085	0.0574274	1.0406085	up	145.1	404.5	120.6	258.9	638.6	359.6	142.6	130.0	183.8	120.8	130.6	140.0	-0.020058155	1.078136	-0.30176306	1.1616454	1.7624002	1.3250184	-0.2295475	-0.23114014	0.13440561	-0.24547338	-0.273149	0.020058155	Gng11	66066	Mus musculus guanine nucleotide binding protein (G protein), gamma 11 (Gng11), mRNA.	GO:0007165|GO:0007186	GO:0016020|GO:0005886|GO:0005834	GO:0004871	chr6	3958139
7000544	0.0066211657	1.2524992	0.3248097	1.2524992	up	1.3956721	0.48096004	1.3956721	up	1.0584822	0.08199692	1.0584822	up	-1.0527431	-0.07415342	1.0527431	down	167.6	150.4	131.2	100.3	146.8	101.9	113.8	106.2	105.3	109.9	120.4	109.8	0.6091676	0.20297623	0.31985903	0.10694504	0.111697674	-0.06106901	-0.16212368	-0.12961864	-0.019134998	-0.0036230087	0.003622532	-0.08841658	scl00093.1_86
1980367	0.0019705023	-2.0107734	-1.0077505	2.0107734	down	1.0405132	0.057295162	1.0405132	up	2.1165338	1.0817034	2.1165338	up	1.0116132	0.01665783	1.0116132	up	234.6	311.1	183.5	282.8	647.5	501.5	228.0	223.1	296.6	216.8	182.8	207.1	0.011313915	-0.011313915	-0.11954546	0.6386981	1.1032548	1.1617532	-0.26637793	-0.19768763	0.1726346	0.1678462	-0.49096346	-0.018287182	0610037B23Rik
1580327	0.0027003717	-1.1443683	-0.19455147	1.1443683	down	-2.0303807	-1.0217502	2.0303807	down	2.4835353	1.3123952	2.4835353	up	4.4063797	2.1395938	4.4063797	up	694.5	583.8	439.8	374.1	832.3	685.8	1817.4	729.4	1608.1	172.1	305.0	258.6	0.33393764	-0.27224827	-0.15999985	-0.16500378	0.24969578	0.40065193	1.2164068	0.1599989	1.5905342	-1.4174094	-1.0732355	-0.9611969	Smarca2	67155	Mus musculus SWI/SNF related, matrix associated, actin dependent regulator of chromatin, subfamily a, member 2 (Smarca2), transcript variant 1, mRNA.	GO:0008285|GO:0006325|GO:0006334	GO:0005634|GO:0016514	GO:0005515	chr19	26790612
6520431	0.0073964493	1.40581	0.49140167	1.40581	up	1.3756499	0.46011338	1.3756499	up	1.095057	0.13100593	1.095057	up	1.1190653	0.16229424	1.1190653	up	316.4	345.8	267.4	178.8	238.9	249.7	278.9	235.7	232.7	166.5	188.7	184.4	0.5858693	0.28303957	0.5599818	-0.011957169	-0.2347269	0.20136976	0.10870695	0.011957169	-0.072113514	-0.08096123	-0.31282473	-0.044546127	Adar	56417	Mus musculus adenosine deaminase, RNA-specific (Adar), transcript variant 1, mRNA.	GO:0006397|GO:0006355|GO:0006350|GO:0031047|GO:0016553|GO:0006396	GO:0005737|GO:0005634|GO:0005622	GO:0016787|GO:0003726|GO:0003677|GO:0003692|GO:0003723|GO:0046872|GO:0008270|GO:0004000|GO:0003725	chr3	89557094
2070288	0.0049062613	-1.1807685	-0.23972619	1.1807685	down	-2.323309	-1.216181	2.323309	down	-4.941669	-2.3049984	4.941669	down	-2.5114899	-1.3285434	2.5114899	down	200.2	453.9	114.1	154.8	183.8	477.3	760.6	496.5	435.4	1012.7	1390.8	1195.0	-1.0443573	-0.2590971	-1.9055052	-1.2154202	-1.5317535	0.25739288	0.43958473	0.047842026	-0.04784298	1.4085693	1.468174	1.5484705	Coch	12810	Mus musculus coagulation factor C homolog (Limulus polyphemus) (Coch), mRNA.		GO:0005576
160088	0.0033624745	1.03728	0.052805264	1.03728	up	1.7088343	0.7730125	1.7088343	up	1.028162	0.040067673	1.028162	up	-1.6022947	-0.68013954	1.6022947	down	3330.3	4114.7	3053.3	2179.5	3802.0	3340.7	2313.5	2013.5	2334.4	2649.2	3872.8	3194.6	0.15966415	0.17927551	-0.009585381	-0.033964157	0.009585381	0.19531727	-0.87148476	-0.8277092	-0.2904892	-0.11849213	0.1278944	0.0413332	EG624124	624124	PREDICTED: Mus musculus predicted gene, EG624124, transcript variant 1 (EG624124), mRNA.	GO:0008150	GO:0005575	GO:0003674	chrX	149344194
6100725	0.003031836	-1.9773296	-0.9835534	1.9773296	down	-1.1672348	-0.22309479	1.1672348	down	2.3365278	1.2243662	2.3365278	up	1.3792726	0.46390754	1.3792726	up	188.2	227.4	142.8	272.8	544.7	274.8	334.1	178.4	211.1	136.0	181.5	126.1	0.10901976	-0.05819273	-0.121088505	0.9859953	1.2613373	0.6330662	0.60913944	-0.06830883	0.058192253	-0.1748414	-0.086108685	-0.5317497	G630097J24Rik
3610332	0.0011210369	2.1472669	1.1025015	2.1472669	up	3.939752	1.9781048	3.939752	up	2.9720097	1.5714388	2.9720097	up	1.6198221	0.6958354	1.6198221	up	5537.6	4704.4	10777.9	2448.6	3332.8	2516.0	1749.5	2346.5	1476.1	537.4	1192.8	1510.7	1.3226805	0.80918694	2.1421003	0.53659725	0.22582531	0.20404053	-0.8800621	-0.20404053	-0.57624435	-1.9276142	-1.2253246	-0.59491444	Pdyn	18610	Mus musculus prodynorphin (Pdyn), mRNA.	GO:0007218|GO:0007268	GO:0005576	GO:0001515|GO:0005184	chr2	129512328
6380066	0.0045393063	-1.0651782	-0.09109481	1.0651782	down	1.0523622	0.07363129	1.0523622	up	1.1631286	0.21801057	1.1631286	up	1.0376245	0.05328449	1.0376245	up	121.0	122.2	117.9	110.4	144.4	112.2	123.8	112.5	106.4	101.7	115.0	110.7	0.06448078	0.0015907288	0.06563425	0.23834944	0.09374571	0.07289505	-0.0427289	-0.044868946	-0.0015902519	-0.11453438	-0.061489582	-0.0730176	Pparg	19016	Mus musculus peroxisome proliferator activated receptor gamma (Pparg), mRNA.	GO:0030855|GO:0001890|GO:0033993|GO:0006355|GO:0006350|GO:0015909|GO:0006954|GO:0000122|GO:0045165|GO:0045444|GO:0045444|GO:0045449|GO:0045598|GO:0045941|GO:0045892|GO:0045944|GO:0045944|GO:0045600|GO:0050872	GO:0005634|GO:0005829|GO:0017053	GO:0046872|GO:0043565|GO:0050544|GO:0004872|GO:0008270|GO:0003707|GO:0005515|GO:0003700|GO:0003677|GO:0003677|GO:0004879|GO:0016563|GO:0016564|GO:0016564	chr6	115390024
1240056	0.0067910515	-1.1368457	-0.18503651	1.1368457	down	-1.131905	-0.1787529	1.131905	down	-1.5363055	-0.6194652	1.5363055	down	-1.5430115	-0.6257488	1.5430115	down	155.2	193.5	117.6	138.3	193.4	165.1	198.9	159.0	162.2	200.2	346.1	173.2	-0.017183304	-0.09744024	-0.45541716	0.017183304	-0.06685209	0.034737587	0.1385274	-0.051276684	-0.121032715	0.62728643	0.9182458	0.29793215	Stub1	56424	Mus musculus STIP1 homology and U-Box containing protein 1 (Stub1), mRNA.	GO:0006511|GO:0016567|GO:0051604|GO:0031943|GO:0032436|GO:0031398|GO:0006457|GO:0000209	GO:0005737|GO:0000151|GO:0005737|GO:0031371	GO:0016874|GO:0005488|GO:0030191|GO:0030544|GO:0030544|GO:0004842|GO:0042803|GO:0030911|GO:0051879|GO:0030674|GO:0034450	chr17	25967676
2570601	9.7430364E-4	-1.0202445	-0.028914928	1.0202445	down	-1.0484542	-0.06826385	1.0484542	down	-1.1208558	-0.16460069	1.1208558	down	-1.090698	-0.12525177	1.090698	down	108.0	116.2	106.9	91.6	128.0	101.4	127.8	111.1	108.0	120.2	130.3	119.8	-0.05342102	-0.027209759	-0.036629677	0.019724369	-0.029033184	-0.021206856	0.045605183	-0.019724846	0.061650753	0.19495153	0.17314863	0.09518623	B230354K17Rik
5690576	0.00931193	-1.4962655	-0.58136624	1.4962655	down	1.1047364	0.14370218	1.1047364	up	1.8409445	0.88044614	1.8409445	up	1.1137131	0.15537772	1.1137131	up	3544.2	5892.4	3925.2	3799.6	7189.7	7320.5	4637.9	5213.2	3047.4	3329.5	3596.6	3468.0	-0.027715683	0.4449911	0.02771473	0.47817326	0.65378284	1.0571327	-0.12621021	0.29126453	-0.15117073	-0.054883957	-0.2642231	-0.13314247	Sif1
5050189	0.00484788	-1.0982265	-0.1351757	1.0982265	down	-1.0580039	-0.08134492	1.0580039	down	-1.1215045	-0.16543548	1.1215045	down	-1.1641414	-0.21926625	1.1641414	down	140.6	174.4	123.8	122.1	193.2	146.6	156.3	150.2	148.3	136.4	173.8	157.1	-0.048695564	-0.05763054	-0.22172928	-0.016348839	0.069316864	0.024503708	-0.03051567	0.016348362	-0.069853306	0.12834072	0.16097736	0.28446007	D930024H10Rik
3190167	0.0045261187	1.0387986	0.0549159	1.0387986	up	-1.075095	-0.10446421	1.075095	down	-1.0538386	-0.075653866	1.0538386	down	1.0597516	0.08372625	1.0597516	up	119.8	132.2	121.5	92.1	136.5	114.3	143.2	130.6	130.5	118.9	126.9	123.8	-0.053529263	-0.007593155	0.015120983	-0.11827421	-0.086905956	-0.005568981	0.0814085	0.07946062	0.10652208	0.02677679	-0.016133308	0.005568981	Sacs	50720	Mus musculus sacsin (Sacs), mRNA.			GO:0050750|GO:0031072	chr14	61811367
5670079	0.0051639955	1.1581609	0.21183574	1.1581609	up	4.1390862	2.0493124	4.1390862	up	3.5227206	1.8166901	3.5227206	up	-1.0145124	-0.020786464	1.0145124	down	404.3	448.4	904.1	660.3	509.5	249.3	146.4	121.9	132.5	118.7	152.8	121.5	1.1339622	0.87487555	2.3628354	2.2779202	1.0725884	0.3856573	-0.5382395	-0.69306946	-0.5449548	-0.63875246	-0.3856573	-0.6894946	2210039O17Rik
6400327	0.009247276	-1.07132	-0.09938954	1.07132	down	-1.1903024	-0.25132814	1.1903024	down	-1.9223298	-0.94285583	1.9223298	down	-1.7301741	-0.7909172	1.7301741	down	168.4	166.5	105.7	135.3	142.0	162.8	188.8	202.2	128.5	184.5	371.2	257.8	0.05509615	-0.28137732	-0.66009283	-0.06378746	-0.49325228	-0.0311656	0.031165123	0.20241022	-0.3659649	0.4627285	0.9641638	0.8134699	2410127L17Rik	67383	Mus musculus RIKEN cDNA 2410127L17 gene (2410127L17Rik), mRNA.				chr19	18768201
2490358	0.0026462763	-1.0183948	-0.026296932	1.0183948	down	1.0416244	0.05883519	1.0416244	up	-1.0866702	-0.11991406	1.0866702	down	-1.1527232	-0.20504618	1.1527232	down	121.7	117.8	112.5	93.9	142.3	106.9	123.9	114.6	99.0	120.5	133.8	125.0	0.061985016	-0.060830593	-0.016977787	0.0040893555	0.06306696	-0.0040888786	-0.052635193	-0.028190136	-0.1115036	0.14605045	0.16097689	0.11578226	1110051M20Rik
5270446	4.6658516E-4	1.5251793	0.60897887	1.5251793	up	-1.6478989	-0.7206278	1.6478989	down	-3.6214106	-1.8565518	3.6214106	down	-1.4408749	-0.5269451	1.4408749	down	335.4	497.8	393.1	244.8	297.0	247.2	691.4	1055.4	576.4	720.0	1013.3	1175.5	-0.50905704	-0.32024765	-0.09861565	-0.6613636	-1.1003404	-0.9931531	0.09861565	0.9217739	0.21357346	0.70947075	0.79024696	1.3150806	LOC384307
7380327	0.0010919637	1.2514317	0.3235795	1.2514317	up	-1.2323086	-0.30136365	1.2323086	down	-1.458491	-0.5444765	1.458491	down	1.0573599	0.08046658	1.0573599	up	5748.8	6693.7	8054.1	3732.9	6220.1	4862.7	11236.8	9182.4	6202.8	7227.6	7647.9	7813.6	-0.24468136	-0.32104397	0.07358456	-0.48668003	-0.48951912	-0.48668003	0.22338581	0.15340805	0.03515625	0.14289093	-0.035155296	0.06281471	Slc12a5	57138	Mus musculus solute carrier family 12, member 5 (Slc12a5), mRNA.	GO:0006810|GO:0006813|GO:0006811|GO:0006814|GO:0007268|GO:0006821	GO:0005886|GO:0016020|GO:0016021	GO:0015293|GO:0005215|GO:0015377|GO:0030955|GO:0015379	chr2	164825144
1820576	0.008600925	-1.0369173	-0.05230093	1.0369173	down	1.0245384	0.0349741	1.0245384	up	-1.157602	-0.2111392	1.157602	down	-1.2297919	-0.29841423	1.2297919	down	133.6	141.4	123.0	111.5	151.1	132.0	137.8	127.9	122.6	126.3	169.4	146.3	0.03476572	-0.03786564	-0.0516901	0.055082798	-0.041563988	0.08859396	-0.078048706	-0.046898365	-0.034765244	0.083893776	0.3158269	0.3358097	Acyp1	66204	Mus musculus acylphosphatase 1, erythrocyte (common) type (Acyp1), mRNA.			GO:0016787|GO:0003998	chr12	86613527
4480411	2.864488E-4	-1.3872404	-0.47221786	1.3872404	down	1.2283952	0.29677486	1.2283952	up	2.2225032	1.1521854	2.2225032	up	1.304225	0.38319272	1.304225	up	2353.1	3526.5	1992.1	2446.4	3915.0	3575.4	2511.1	2731.0	1782.9	1472.1	1686.4	1603.9	0.14152718	0.42298603	-0.081715584	0.60153675	0.5400839	0.7578306	-0.26288128	0.081715584	-0.22636127	-0.46137524	-0.6480427	-0.44768715	Setd7	73251	Mus musculus SET domain containing (lysine methyltransferase) 7 (Setd7), mRNA.	GO:0006355|GO:0006350|GO:0016568	GO:0005634|GO:0005694	GO:0016740|GO:0008168|GO:0018024
4230019	0.009926189	1.4354786	0.52153176	1.4354786	up	-1.0237552	-0.033870697	1.0237552	down	1.6868973	0.7543721	1.6868973	up	2.4790282	1.3097746	2.4790282	up	460.7	836.8	516.4	293.6	622.4	339.6	890.9	660.4	560.9	265.0	346.6	135.9	-0.017848969	0.5062094	0.2887373	-0.3274927	0.017848015	-0.47785282	0.46020126	0.23591232	0.1825962	-0.59411144	-0.67976284	-1.7767396	Tmem57	66146	Mus musculus transmembrane protein 57 (Tmem57), mRNA.		GO:0016021|GO:0016020|GO:0005634		chr4	134358883
4810040	0.0074728047	-1.4027075	-0.48821416	1.4027075	down	-2.7101855	-1.4383916	2.7101855	down	1.2896903	0.36702457	1.2896903	up	2.4918237	1.317202	2.4918237	up	112.1	129.6	116.6	167.9	245.0	102.3	414.1	510.7	224.3	118.7	129.9	128.7	-0.20214367	-0.08371878	-0.11053085	0.683506	0.595037	-0.21029377	1.4076695	1.8485465	0.66256523	-0.030954838	-0.032824516	0.030954838	LOC100047788	100047788	PREDICTED: Mus musculus similar to gamma-2a immunoglobulin heavy chain (LOC100047788), misc RNA.
6520048	0.009282883	1.0662463	0.09254074	1.0662463	up	1.0566034	0.079434074	1.0566034	up	1.0006025	8.6895656E-4	1.0006025	up	1.0097343	0.01397562	1.0097343	up	116.8	124.0	114.4	88.2	128.8	100.4	121.9	112.8	100.6	103.1	111.0	114.7	0.07801962	0.08517504	0.08350325	-0.018714905	0.001042366	-0.013251781	-0.001042366	0.023658752	-0.014220715	-0.028661728	-0.051008224	0.046138763	Masp2	17175	Mus musculus mannan-binding lectin serine peptidase 2 (Masp2), transcript variant 1, mRNA.	GO:0045087|GO:0006955|GO:0006958|GO:0006508	GO:0005576	GO:0046872|GO:0016787|GO:0005529|GO:0004252|GO:0005509|GO:0008233	chr4|NT_039289.1	97286
1780445	3.9515503E-6	-1.0386239	-0.05467335	1.0386239	down	-1.5770091	-0.6571909	1.5770091	down	-1.0180306	-0.025780994	1.0180306	down	1.4914716	0.57673657	1.4914716	up	117.2	135.8	115.2	100.6	140.5	119.8	207.9	201.8	201.5	114.6	128.8	131.0	-0.100119114	0.0034132004	-0.08906555	-0.0034136772	-0.061809063	0.043471336	0.59007406	0.6451025	0.55062485	-0.05289936	-0.0066976547	0.1151886	Klhl6	239743	Mus musculus kelch-like 6 (Drosophila) (Klhl6), mRNA.			GO:0005515	chr16	19953585
6760750	6.752591E-4	-1.076067	-0.105767876	1.076067	down	-2.094507	-1.0666107	2.094507	down	-2.5936573	-1.3749878	2.5936573	down	-1.3325088	-0.4141451	1.3325088	down	215.5	246.2	149.7	200.6	249.8	192.9	373.7	557.5	471.5	399.2	872.0	424.1	-0.298203	-0.55142593	-0.6314559	-0.15017271	-0.4999323	-0.51367617	0.15017223	0.85100365	0.71757126	0.77737904	1.4264126	0.757391	Gnb5	14697	Mus musculus guanine nucleotide binding protein (G protein), beta 5 (Gnb5), transcript variant 1, mRNA.	GO:0007165|GO:0007186	GO:0005634|GO:0005886	GO:0004871|GO:0005515	chr9	75192385
3930369	0.0025536323	-1.0795814	-0.110472046	1.0795814	down	-1.09599	-0.13223457	1.09599	down	-1.9937348	-0.99547356	1.9937348	down	-1.9638858	-0.973711	1.9638858	down	1443.3	2567.7	1786.8	1404.9	3240.5	1375.2	2754.2	2567.7	1707.8	3779.4	4077.2	4119.0	-0.4717722	0.05130005	-0.1407404	-0.09602928	0.3403406	-0.47410774	-0.051299095	0.08205128	-0.195261	0.99718285	0.7885046	0.9709368	Ppp1cc	19047	Mus musculus protein phosphatase 1, catalytic subunit, gamma isoform (Ppp1cc), mRNA.	GO:0005975|GO:0005977|GO:0006470|GO:0051301|GO:0007049	GO:0005737|GO:0005634|GO:0005739|GO:0005741	GO:0004722|GO:0004722|GO:0030145|GO:0005506|GO:0046872|GO:0042802|GO:0016787|GO:0004721|GO:0005515	chr5	122624927
7000114	0.0041107	1.0544527	0.07649437	1.0544527	up	1.0644345	0.09008726	1.0644345	up	1.0599847	0.08404335	1.0599847	up	1.0500445	0.07045046	1.0500445	up	128.5	134.9	120.8	97.0	134.4	114.0	129.4	120.4	109.5	110.7	115.0	112.5	0.11336565	0.0697937	0.062372208	0.017106056	-0.050045967	0.048988342	-0.024730206	0.008376598	-0.008376598	-0.03478384	-0.10730839	-0.09398937	1190020J12Rik	233038	Mus musculus RIKEN cDNA 1190020J12 gene (1190020J12Rik), mRNA.				chr7	29328711
2370576	0.0059211375	1.038204	0.05408986	1.038204	up	-1.4907731	-0.57606065	1.4907731	down	1.907373	0.9315869	1.907373	up	2.9520915	1.5617374	2.9520915	up	397.8	706.0	727.7	584.3	611.7	414.9	984.7	1006.4	947.3	278.9	321.5	225.2	-0.34884453	0.12044525	0.62329006	0.6250763	-0.12044525	-0.27200985	0.47460556	0.7609587	0.8875084	-0.63821125	-0.8880415	-1.0358868	Mlc1	170790	Mus musculus megalencephalic leukoencephalopathy with subcortical cysts 1 homolog (human) (Mlc1), mRNA.	GO:0006811|GO:0006810	GO:0016020|GO:0016021	GO:0005216	chr15	88786338
1440017	0.0017979151	-1.1693814	-0.22574553	1.1693814	down	-1.0108752	-0.015604973	1.0108752	down	-1.3273437	-0.40854198	1.3273437	down	-1.5354723	-0.6186825	1.5354723	down	143.4	149.3	111.8	118.3	221.8	132.9	149.2	131.3	120.2	164.3	202.0	180.5	0.060233116	-0.106739044	-0.32259846	0.016489029	0.30813217	-0.016489029	-0.04163456	-0.11519623	-0.16545868	0.5449858	0.4204178	0.5683546	Jmjd4	194952	Mus musculus jumonji domain containing 4 (Jmjd4), mRNA.
4280215	0.009765505	-1.6544834	-0.7263808	1.6544834	down	-1.019544	-0.027924059	1.019544	down	1.6028074	0.6806011	1.6028074	up	-1.0124534	-0.017855644	1.0124534	down	117.1	111.1	110.8	146.6	318.6	131.4	124.4	114.2	106.2	112.8	118.0	114.1	0.030570507	-0.12225962	-0.014547348	0.6333537	1.1479268	0.2916255	-0.022464752	-0.008943558	0.008944035	0.053384304	-0.009773731	-0.0125079155	Pex13			GO:0015031|GO:0006810|GO:0016560|GO:0007626|GO:0001967|GO:0001561|GO:0021795|GO:0001764|GO:0060152	GO:0016021|GO:0016020|GO:0005777|GO:0005778|GO:0005778	GO:0000268
3190681	0.0064546606	1.3834262	0.46824566	1.3834262	up	-1.4440047	-0.5300754	1.4440047	down	-1.3892378	-0.47429353	1.3892378	down	1.437964	0.52402747	1.437964	up	273.0	435.6	173.3	133.5	278.8	223.2	513.3	447.3	398.2	230.3	325.0	218.3	-0.002023697	0.2679777	-0.44992256	-0.8513913	-0.39277267	-0.34454155	0.50878906	0.49551582	0.40195274	0.0020227432	0.020160675	-0.18800831	Sv2a	64051	Mus musculus synaptic vesicle glycoprotein 2 a (Sv2a), mRNA.	GO:0006810|GO:0006836|GO:0007268|GO:0006874	GO:0031410|GO:0016021|GO:0016020|GO:0045202|GO:0008021|GO:0030054|GO:0031594	GO:0004872|GO:0005215	chr3	95998899
6860047	0.0040003667	-1.1837075	-0.24331254	1.1837075	down	-1.7907585	-0.8405708	1.7907585	down	-1.0474914	-0.0669384	1.0474914	down	1.4442494	0.53031987	1.4442494	up	2687.0	2962.7	1671.8	2108.4	2982.4	2662.2	5619.8	4533.9	3719.3	2540.8	3331.8	2999.2	-0.027163506	-0.20357609	-0.6984844	0.029323578	-0.2203474	-0.008262634	0.5743685	0.47241974	0.5457001	-0.06457615	0.008261681	0.05784321	Fam178a	226151	Mus musculus family with sequence similarity 178, member A (Fam178a), mRNA.				chr19	45016864
1260110	9.678043E-4	1.3256764	0.40672874	1.3256764	up	-2.1575806	-1.1094145	2.1575806	down	-3.1647363	-1.6620853	3.1647363	down	-1.106453	-0.14594206	1.106453	down	12788.9	15361.7	7424.0	6443.5	9935.2	6643.5	36920.3	20543.1	16372.6	20283.0	24292.9	23480.8	-0.3672371	-0.23679638	-1.2501726	-0.85322	-1.011157	-1.2100153	0.9518776	0.23679543	0.28536415	0.732193	0.54953384	0.6301365	Hpca	15444	Mus musculus hippocalcin (Hpca), mRNA.			GO:0005509|GO:0005515	chr4	128789087
2570608	0.0061880406	-1.1727986	-0.22995535	1.1727986	down	-1.1788682	-0.23740242	1.1788682	down	-2.2642348	-1.1790236	2.2642348	down	-2.252577	-1.1715765	2.252577	down	173.3	283.8	285.8	251.4	446.8	188.0	366.8	303.7	285.8	450.6	812.4	639.6	-0.8004885	-0.5214772	0.14246845	0.054968834	0.18791676	-0.73251677	-0.054968834	-0.15344334	-0.25887775	0.75603676	1.1446266	1.1467762	Kcnab1	16497	Mus musculus potassium voltage-gated channel, shaker-related subfamily, beta member 1 (Kcnab1), mRNA.	GO:0006813|GO:0006811|GO:0006810	GO:0005737|GO:0016021	GO:0030955|GO:0005244|GO:0005216|GO:0005249|GO:0016491
2940168	0.0080572255	-1.0953214	-0.13135435	1.0953214	down	-2.7641098	-1.466815	2.7641098	down	-1.0369499	-0.052346222	1.0369499	down	2.4336379	1.2831144	2.4336379	up	481.0	462.4	247.5	353.0	422.6	431.9	2333.0	1068.5	702.6	310.1	541.2	425.3	0.12540436	-0.3478384	-0.6396761	0.04666233	-0.48604012	-0.028669357	1.8942642	1.025217	0.61885357	-0.3110094	7.972717E-4	-7.9631805E-4	Mecp2	17257	Mus musculus methyl CpG binding protein 2 (Mecp2), transcript variant 1, mRNA.	GO:0008284|GO:0006355|GO:0006350|GO:0030182|GO:0008104|GO:0009405|GO:0001666|GO:0006576|GO:0006541|GO:0006020|GO:0007616|GO:0007613|GO:0007268|GO:0008542|GO:0019230|GO:0019233|GO:0006342|GO:0006349|GO:0016573|GO:0008344|GO:0007585|GO:0008211|GO:0006122|GO:0001662|GO:0040029|GO:0006950|GO:0001662|GO:0007612|GO:0019230|GO:0002087|GO:0035176|GO:0001964|GO:0060291|GO:0031175|GO:0051965|GO:0060079|GO:…	GO:0005634|GO:0005737|GO:0005634|GO:0005634|GO:0005829|GO:0005634|GO:0000792	GO:0016564|GO:0003729|GO:0035197|GO:0010385|GO:0010385|GO:0010385|GO:0003677|GO:0003700|GO:0008327|GO:0005515|GO:0003677|GO:0008327|GO:0003700|GO:0003700|GO:0003700|GO:0008134	chrX	71273992
290402	0.004527797	1.023142	0.033006348	1.023142	up	1.1648356	0.2201263	1.1648356	up	1.1176355	0.16044967	1.1176355	up	-1.0186584	-0.026670292	1.0186584	down	128.8	146.7	129.7	111.8	154.2	114.6	124.5	119.9	103.6	108.5	126.0	115.9	0.07438183	0.09722853	0.19705677	0.16421318	0.092692375	0.012742519	-0.12386036	-0.040823936	-0.12702751	-0.108403206	-0.012742996	-0.090554714	Tapbpl	213233	Mus musculus TAP binding protein-like (Tapbpl), mRNA.	GO:0019885	GO:0016021|GO:0016020|GO:0005783|GO:0005886|GO:0005792		chr6	125180719
2350577	0.0070045255	-1.0023187	-0.0033413572	1.0023187	down	-1.0960398	-0.13230021	1.0960398	down	1.0089235	0.012816906	1.0089235	up	1.1032622	0.14177576	1.1032622	up	113.0	117.8	115.6	94.5	131.9	103.9	141.0	122.7	116.4	104.3	120.3	115.5	-0.03246212	-0.04936266	0.03533411	0.02521658	-0.030496597	-0.03118658	0.15726566	0.08417082	0.1089735	-0.07491779	0.006624222	-0.006623745	Adamtsl3	269959	PREDICTED: Mus musculus ADAMTS-like 3 (Adamtsl3), mRNA.	GO:0008150	GO:0005575	GO:0003674
460068	0.0015688236	-1.1900016	-0.25096354	1.1900016	down	-1.0380322	-0.053851128	1.0380322	down	-1.5054237	-0.5901696	1.5054237	down	-1.72582	-0.787282	1.72582	down	1109.6	1368.3	923.4	934.6	1957.4	1003.4	1420.8	1257.3	1260.5	1777.9	2278.4	2028.2	-0.09644413	-0.09744358	-0.30744648	0.09772682	0.35713863	-0.20330906	-0.25207424	-0.1841507	0.09644413	0.6383219	0.67680836	0.7069349	1100001F19Rik
2260671	2.9374412E-4	-1.8841959	-0.913949	1.8841959	down	1.0046333	0.0066690445	1.0046333	up	1.9122776	0.93529195	1.9122776	up	1.010223	0.014673868	1.010223	up	120.4	139.8	119.9	233.7	258.4	200.1	142.2	119.7	111.8	115.5	123.1	124.3	-0.0488019	0.041693687	-0.010658741	1.2825098	0.72573805	0.71583223	0.065666676	-0.060119152	-0.04332161	-0.027123928	-0.06533098	0.010659218	Cnksr3	215748	Mus musculus Cnksr family member 3 (Cnksr3), mRNA.	GO:0009966	GO:0005737|GO:0016020	GO:0005515	chr10	3227415
5700632	0.004147838	-1.2287107	-0.2971452	1.2287107	down	1.0588939	0.08255799	1.0588939	up	1.2705501	0.34545326	1.2705501	up	-1.0240242	-0.034249943	1.0240242	down	124.6	123.1	120.8	141.5	174.5	125.9	122.5	116.9	108.7	112.5	121.2	118.2	0.07594919	-0.021903038	0.07511854	0.5318589	0.29547358	0.19326782	-0.091441154	-0.021709919	-0.005358219	0.0028882027	-0.015759945	-0.0028877258	Trat1	77647	Mus musculus T cell receptor associated transmembrane adaptor 1 (Trat1), mRNA.	GO:0006955|GO:0050862|GO:0050850|GO:0051051|GO:0001920	GO:0016020|GO:0005886|GO:0016021|GO:0042101
3520632	0.00803663	2.9789484	1.5748031	2.9789484	up	1.0292995	0.04166287	1.0292995	up	-1.7686342	-0.82263565	1.7686342	down	1.6363763	0.71050453	1.6363763	up	1172.6	891.4	809.3	192.5	380.5	418.5	1435.7	1220.4	660.4	763.2	566.0	372.4	0.8081398	0.08716488	0.34336185	-1.572238	-1.2438669	-0.6696377	0.59216595	0.6086769	-0.08716488	0.28215885	-0.5312004	-0.76879406	Os9	216440	Mus musculus amplified in osteosarcoma (Os9), mRNA.				chr10	126532794
5360300	0.0035398852	1.812943	0.8583336	1.812943	up	-2.0377388	-1.0269692	2.0377388	down	-4.2150316	-2.0755434	4.2150316	down	-1.1409539	-0.19024056	1.1409539	down	2275.1	1186.3	2401.5	897.8	1180.8	736.4	7536.8	3966.3	2354.0	4179.0	4652.7	3828.0	-0.08488369	-1.358469	-0.017868996	-0.9910536	-1.3954077	-1.6497612	1.1659164	0.4359007	0.017868996	0.8930063	0.69837284	0.5990286	Lpl	16956	Mus musculus lipoprotein lipase (Lpl), mRNA.	GO:0016042|GO:0006629|GO:0019433	GO:0042627|GO:0031225|GO:0016020|GO:0005886|GO:0005615	GO:0005319|GO:0016787|GO:0004465|GO:0008201|GO:0003824|GO:0017129|GO:0004806	chr8	71430671
7210315	0.0042625763	1.5040934	0.5888942	1.5040934	up	1.7412723	0.8001418	1.7412723	up	1.1429304	0.19273758	1.1429304	up	-1.0129129	-0.018510021	1.0129129	down	222.8	283.4	171.9	118.4	218.2	118.4	128.3	134.1	128.3	107.5	120.2	145.3	0.7520766	0.6606951	0.59165955	0.048573494	0.31958866	-0.13041353	-0.26813126	-0.04857397	-0.07928896	-0.3092656	-0.2715454	0.24034691	1500009L16Rik	69784	PREDICTED: Mus musculus RIKEN cDNA 1500009L16 gene (1500009L16Rik), mRNA.				chr10	83224711
460672	0.007079811	1.1707985	0.22749282	1.1707985	up	-1.2001054	-0.26316118	1.2001054	down	-3.78005	-1.9184053	3.78005	down	-2.6902707	-1.4277513	2.6902707	down	241.6	172.1	123.3	170.2	143.8	104.2	406.1	186.1	127.6	388.1	586.8	587.7	0.3848958	-0.4502387	-0.6115947	0.10128021	-0.67231655	-0.78837967	0.78140545	-0.10128069	-0.5675788	1.2655277	1.401927	1.7283449	Cbwd1	226043	Mus musculus COBW domain containing 1 (Cbwd1), mRNA.	GO:0008150	GO:0005575	GO:0003674	chr19	24994981
6450133	6.504721E-4	1.00456	0.0065636644	1.00456	up	1.0451365	0.063691296	1.0451365	up	-1.4914541	-0.5767196	1.4914541	down	-1.5516974	-0.63384724	1.5516974	down	125.5	139.0	127.8	104.2	161.2	113.2	144.0	112.8	122.4	140.0	237.0	162.6	-0.059183598	-0.03695011	0.06300497	-0.016595364	0.058318615	-0.09454298	0.016595364	-0.22036362	-0.02043438	0.38810587	0.7501049	0.5391283	Ece1	230857	Mus musculus endothelin converting enzyme 1 (Ece1), mRNA.	GO:0060037|GO:0006508|GO:0016486	GO:0009986|GO:0016021|GO:0016020|GO:0005794	GO:0046872|GO:0016787|GO:0008270|GO:0008237|GO:0004222|GO:0008233	chr4	137517592
6760180	0.0041531506	-1.0456895	-0.064454556	1.0456895	down	-1.0949898	-0.1309174	1.0949898	down	-2.2328484	-1.1588854	2.2328484	down	-2.1323178	-1.0924225	2.1323178	down	131.6	169.0	161.4	163.7	164.0	146.5	241.6	120.4	209.1	299.5	457.8	272.4	-0.54237366	-0.4499035	0.026115894	0.05326128	-0.48470354	-0.34135532	0.14305258	-0.69034576	-0.026115894	0.9424019	1.0599642	0.7014923	Srm	20810	Mus musculus spermidine synthase (Srm), mRNA.	GO:0008295		GO:0016740|GO:0003824|GO:0004766	chr4	147438118
5720553	0.008421182	1.012986	0.018614132	1.012986	up	1.030953	0.04397869	1.030953	up	-1.1026279	-0.14094591	1.1026279	down	-1.122185	-0.16631047	1.122185	down	117.3	133.0	120.6	99.3	137.5	110.2	129.0	116.0	113.4	125.2	131.9	128.8	-0.06800318	0.014711857	0.017666817	0.008757114	-0.060756683	-0.039467335	-0.07126093	-0.08754301	-0.008756638	0.16606855	0.061757565	0.10354471	Kctd11	216858	Mus musculus potassium channel tetramerisation domain containing 11 (Kctd11), mRNA.	GO:0030154|GO:0042127|GO:0007399|GO:0001558|GO:0045786|GO:0007275|GO:0007049|GO:0006813	GO:0005737|GO:0016020|GO:0008076	GO:0003674|GO:0005216|GO:0005515|GO:0005249	chr11	69691336
4490528	0.0061616665	1.072349	0.10077445	1.072349	up	1.0474768	0.06691822	1.0474768	up	-1.1713617	-0.2281866	1.1713617	down	-1.1441929	-0.19433038	1.1441929	down	125.0	129.8	119.8	93.8	137.4	101.9	134.8	120.1	102.7	127.2	131.2	130.5	0.03454876	-0.0030827522	0.014331341	-0.06602049	-0.053650856	-0.13685465	0.0030827522	-0.028842926	-0.12919712	0.22226095	0.061401367	0.14437151	Mylc2pl	59310	Mus musculus myosin light chain 2, precursor lymphocyte-specific (Mylc2pl), transcript variant 2, mRNA.	GO:0008150	GO:0005575	GO:0005509
6900504	0.006077187	1.147174	0.19808418	1.147174	up	1.4229972	0.5089329	1.4229972	up	2.1201506	1.0841666	2.1201506	up	1.7091961	0.77331793	1.7091961	up	455.2	477.5	426.8	307.0	605.3	295.0	437.6	253.0	399.8	189.3	149.1	162.0	0.386405	0.060274124	0.4540844	0.17955303	0.40018177	-0.27322388	-0.051032066	-0.6260352	0.051032066	-0.62702084	-1.3433757	-0.9755926	LOC666053	666053	PREDICTED: Mus musculus similar to protein tyrosine phosphatase-like protein PTPLB (LOC666053), misc RNA.
4920670	0.0030372841	1.8859388	0.91528285	1.8859388	up	2.8389726	1.505369	2.8389726	up	-2.015022	-1.0107956	2.015022	down	-3.033286	-1.6008816	3.033286	down	296.1	614.9	423.6	168.0	297.9	240.0	176.6	120.6	197.2	381.9	340.2	635.8	0.1925745	0.88894844	0.87854385	-0.4119215	-0.21881104	-0.15504932	-0.74168396	-1.198247	-0.6161089	0.746047	0.15505028	1.3455076	A430041B07Rik	328108	PREDICTED: Mus musculus RIKEN cDNA A430041B07 gene, transcript variant 11 (A430041B07Rik), mRNA.			GO:0005488	chr12	66096578
7560332	0.0023066394	1.0682808	0.095290974	1.0682808	up	1.0594981	0.08338102	1.0594981	up	-1.106198	-0.14560953	1.106198	down	-1.0971035	-0.13369958	1.0971035	down	120.3	126.9	119.7	92.2	125.5	108.3	126.1	114.3	105.4	118.7	129.3	123.4	0.018665314	0.012814999	0.05510044	-0.049985886	-0.13649082	-0.012815475	-0.053864002	-0.058199406	-0.05149889	0.09017372	0.080794334	0.066568375	Olfr633	258351	Mus musculus olfactory receptor 633 (Olfr633), mRNA.	GO:0007165|GO:0007186|GO:0007608	GO:0016020|GO:0005886|GO:0016021	GO:0004930|GO:0004872|GO:0004871|GO:0004984	chr7	111095831
3940731	0.009344596	1.0204897	0.029261589	1.0204897	up	3.2065072	1.6810026	3.2065072	up	1.6296763	0.70458543	1.6296763	up	-1.9280676	-0.9471556	1.9280676	down	835.9	972.5	1776.0	599.0	1908.7	897.0	394.0	523.3	302.3	422.2	929.7	707.7	0.13423061	0.022109985	1.248024	0.06887627	0.96771526	0.2799883	-1.3237972	-0.7856121	-1.5292339	-0.689312	-0.022109985	-0.085754395	A030010B05Rik
7050092	0.0029003692	1.9698753	0.9781043	1.9698753	up	-1.5379343	-0.6209939	1.5379343	down	-1.9818065	-0.9868161	1.9818065	down	1.5286754	0.6122821	1.5286754	up	2824.6	3172.0	3029.3	1263.4	1228.5	1695.9	6079.4	4251.9	4432.0	2057.4	3366.0	3808.4	0.01285553	-0.13576698	0.05346489	-0.76237965	-1.5653172	-0.6760626	0.6339016	0.33048153	0.8291521	-0.39665222	-0.01285553	0.36619663	Rpn2	20014	Mus musculus ribophorin II (Rpn2), mRNA.	GO:0018279|GO:0008150	GO:0016020|GO:0016021|GO:0005783|GO:0005789|GO:0005575|GO:0008250	GO:0016740|GO:0004579|GO:0003674	chr2	157017361
4230681	0.0018060546	1.0295833	0.042060535	1.0295833	up	-1.2960092	-0.3740759	1.2960092	down	1.2548873	0.3275579	1.2548873	up	1.6744581	0.7436943	1.6744581	up	3694.6	4112.3	2839.9	2448.7	4076.8	2912.6	6031.8	4442.9	4115.7	2205.1	3142.2	2768.2	0.18343925	0.052272797	-0.2196455	0.006310463	-0.0063114166	-0.1101141	0.42430115	0.2039442	0.51004887	-0.49345207	-0.31140614	-0.2879305	G3bp2	23881	Mus musculus GTPase activating protein (SH3 domain) binding protein 2 (G3bp2), transcript variant 1, mRNA.	GO:0051028|GO:0006810|GO:0007264	GO:0005575|GO:0005622	GO:0003723|GO:0005515|GO:0000166|GO:0003676	chr5	92483775
450754	0.008670414	1.0410836	0.058085922	1.0410836	up	-1.04055	-0.057346344	1.04055	down	-1.1250477	-0.1699861	1.1250477	down	-1.0385379	-0.05455383	1.0385379	down	122.2	123.1	116.8	91.7	138.6	102.4	135.7	123.6	118.2	115.7	135.3	129.5	-0.0012745857	-0.06916714	-0.029772282	-0.101685524	-0.041797638	-0.1309886	0.012660027	0.014492035	0.044672966	0.0012745857	0.11023617	0.123975754	LOC224010	224010	PREDICTED: Mus musculus similar to 60S ribosomal protein L29 (P23) (LOC224010), mRNA.
3990243	0.0014476095	-1.2883664	-0.36554304	1.2883664	down	-3.7332714	-1.9004403	3.7332714	down	1.1067652	0.14634912	1.1067652	up	3.207049	1.6812464	3.207049	up	113.0	264.2	119.6	220.8	174.5	141.1	593.9	613.0	563.5	162.9	138.8	142.6	-0.6857538	0.1784215	-0.56208134	0.6456747	-0.32428312	-0.2941761	1.3790388	1.600419	1.6524496	0.18345642	-0.41686678	-0.1784215	Mcm6	17219	Mus musculus minichromosome maintenance deficient 6 (MIS5 homolog, S. pombe) (S. cerevisiae) (Mcm6), mRNA.	GO:0006355|GO:0006260|GO:0007049|GO:0006350|GO:0006270|GO:0006268	GO:0005634	GO:0000166|GO:0003677|GO:0005524|GO:0003678|GO:0003697	chr1	130228231
4200719	0.0026395211	1.68656	0.75408363	1.68656	up	-1.4263182	-0.51229584	1.4263182	down	1.110599	0.1513381	1.110599	up	2.6716251	1.4177176	2.6716251	up	261.1	215.9	163.3	94.5	143.4	125.1	576.5	274.8	245.9	115.0	115.4	105.7	0.87614536	0.16285801	0.4072299	-0.35640192	-0.2967577	-0.16285801	1.6116905	0.787941	0.5834894	-0.3096919	-0.43770933	-0.5226307	C030018L16Rik
1770373	0.006255007	-1.862522	-0.8972575	1.862522	down	-1.0110773	-0.0158933	1.0110773	down	2.1303995	1.0911239	2.1303995	up	1.1564956	0.20975971	1.1564956	up	448.5	714.2	415.2	682.8	1546.7	638.7	854.6	485.2	505.8	420.6	482.9	391.3	-0.07062626	0.23686218	-0.016005516	0.9730463	1.3672457	0.5017109	0.39160824	-0.18776703	-0.0059309006	0.005929947	-0.25061512	-0.18668365	6330575B07Rik
5700538	0.006253376	1.0586768	0.0822622	1.0586768	up	1.0095537	0.013717651	1.0095537	up	-1.0997634	-0.1371932	1.0997634	down	-1.048734	-0.06864865	1.048734	down	114.9	128.6	115.1	89.5	133.7	99.4	127.7	116.8	109.1	115.0	129.4	120.3	-0.02834177	0.04722929	0.009031296	-0.07831383	-0.030446053	-0.1101079	-0.017464638	-0.009031296	0.013261795	0.05232525	0.10007715	0.04030943	Aoah	27052	Mus musculus acyloxyacyl hydrolase (Aoah), mRNA.	GO:0006629|GO:0008653|GO:0050728		GO:0016787|GO:0016298|GO:0016788|GO:0050528	chr13	21031445
1240296	0.0066342377	1.3209051	0.40152678	1.3209051	up	-1.5107524	-0.5952673	1.5107524	down	-1.9948366	-0.99627054	1.9948366	down	1.000363	5.235672E-4	1.000363	up	364.5	451.5	191.9	182.3	353.5	221.2	566.8	461.0	591.3	317.8	635.2	479.1	-0.008213043	-0.10152054	-0.71242046	-0.7806835	-0.46833038	-0.77772045	0.21864605	0.11569786	0.62930393	0.008213997	0.51235485	0.4415083	Clstn1			GO:0007155|GO:0007268|GO:0007156|GO:0006874	GO:0005794|GO:0005576|GO:0005783|GO:0016020|GO:0042995|GO:0045211|GO:0016021	GO:0005515|GO:0005509
5820653	0.008137044	1.1345829	0.18216196	1.1345829	up	1.0918335	0.12675285	1.0918335	up	-1.5763198	-0.65656024	1.5763198	down	-1.5169264	-0.6011511	1.5169264	down	1561.6	1533.4	1180.7	976.3	1500.4	1001.3	1667.4	1544.5	1197.3	2076.7	1940.6	1890.4	0.2993555	-0.027323723	-0.066734314	0.068499565	-0.11210823	-0.29757977	-0.1234293	0.027324677	-0.07885647	0.7794323	0.32775593	0.52130413	Hist1h2af	319173	Mus musculus histone cluster 1, H2af (Hist1h2af), mRNA.	GO:0006334	GO:0005634|GO:0005694|GO:0000786	GO:0003677	chr13	23626025
4390176	0.0035827034	-1.3642455	-0.44810328	1.3642455	down	1.0525326	0.07386478	1.0525326	up	1.4355043	0.5215577	1.4355043	up	-1.0002846	-4.1040033E-4	1.0002846	down	129.0	139.4	108.7	119.5	239.7	163.7	124.1	109.2	122.9	112.4	118.1	117.7	0.07647085	0.0554142	-0.1452775	0.24791527	0.6333289	0.44967318	-0.12933826	-0.17826176	0.07261324	-0.0554142	-0.11186409	-0.0664773	Chm			GO:0006886|GO:0043087|GO:0001568	GO:0005968	GO:0005096|GO:0004663
2260435	0.009825655	-1.0243648	-0.03472964	1.0243648	down	-1.0238217	-0.033964474	1.0238217	down	-1.0525378	-0.07387209	1.0525378	down	-1.0530962	-0.07463725	1.0530962	down	115.9	125.8	115.1	97.2	141.5	109.8	129.7	120.2	115.1	117.9	128.3	128.0	-0.05573082	-0.019281387	-0.030621052	0.0069742203	0.0072131157	-0.015631676	-0.03404951	-0.0069737434	0.03728342	0.05595827	0.046717644	0.11749601	Pwp2	110816	Mus musculus PWP2 periodic tryptophan protein homolog (yeast) (Pwp2), mRNA.		GO:0005634		chr10	77640522
7000189	0.001903124	-1.1559312	-0.20905559	1.1559312	down	-1.133131	-0.1803147	1.133131	down	1.0226678	0.032337505	1.0226678	up	1.0024961	0.0035966234	1.0024961	up	107.9	107.2	102.7	94.2	145.8	112.0	135.6	115.9	108.1	109.0	123.5	120.8	-0.11737156	-0.21575832	-0.15730286	4.1007996E-5	0.086449146	0.050243855	0.071861744	-0.021309853	-4.053116E-5	-0.032355785	0.025402546	0.04667473	H2-M10.5				GO:0016021
4540358	2.7798998E-4	1.0014349	0.002068678	1.0014349	up	1.0291154	0.041404884	1.0291154	up	-1.1729652	-0.23016024	1.1729652	down	-1.205387	-0.26949644	1.205387	down	129.6	131.2	118.5	104.4	140.7	115.1	131.4	121.9	115.2	130.2	144.8	135.9	0.07301998	-0.014092445	-0.028074741	0.06313133	-0.04386139	0.005376816	-0.0587368	-0.029248238	-0.005376816	0.27504683	0.20269299	0.23738766	LOC382421
3400041	0.006960977	-1.1311405	-0.17777808	1.1311405	down	-1.5555089	-0.6373866	1.5555089	down	-1.1981468	-0.26080465	1.1981468	down	1.1477464	0.1988039	1.1477464	up	167.7	276.8	161.2	207.9	284.9	177.7	336.4	320.4	349.0	215.7	292.2	216.7	-0.5502472	-0.26418972	-0.39602375	0.029129028	-0.19626808	-0.50998735	0.12950611	0.21540737	0.35678577	0.085214615	0.049201965	-0.029129028	LOC100046259	100046259	PREDICTED: Mus musculus similar to Cacna2d2 protein (LOC100046259), mRNA.
3370075	0.0033689782	-1.3384504	-0.4205637	1.3384504	down	2.2665858	1.1805208	2.2665858	up	-1.1989946	-0.26182523	1.1989946	down	-3.6374052	-1.8629097	3.6374052	down	293.3	797.7	659.3	477.1	764.6	809.9	225.4	234.8	323.5	704.8	1257.8	691.3	-1.1152802	0.0037631989	0.18146229	-0.0037641525	-0.09339619	0.42879677	-1.7389402	-1.588892	-1.1437845	0.27109528	0.6890259	0.156991	Golph3	66629	Mus musculus golgi phosphoprotein 3 (Golph3), mRNA.		GO:0005737|GO:0016020|GO:0005794		chr15	12280971
1010731	0.0023314136	-1.0139073	-0.019925753	1.0139073	down	-1.0155194	-0.022217749	1.0155194	down	-1.1812711	-0.24034008	1.1812711	down	-1.1793959	-0.23804808	1.1793959	down	115.6	139.1	113.0	96.3	146.9	109.1	137.2	122.4	108.1	130.0	139.5	134.4	-0.09571791	0.04840231	-0.09427452	-0.042596817	0.021337986	-0.060554028	0.015285492	-0.015285492	-0.07493687	0.27729654	0.14860201	0.21330881	Abcc2	12780	Mus musculus ATP-binding cassette, sub-family C (CFTR/MRP), member 2 (Abcc2), mRNA.	GO:0006810	GO:0016021|GO:0016020|GO:0016324|GO:0005887|GO:0046581|GO:0005624	GO:0005524|GO:0005515|GO:0000166|GO:0042626|GO:0005215|GO:0017111|GO:0016887	chr19	43902424
4570767	0.0013651465	1.9083556	0.93233	1.9083556	up	-1.0898709	-0.12415727	1.0898709	down	-3.8997774	-1.9633918	3.8997774	down	-1.8750181	-0.9069046	1.8750181	down	209.4	289.1	166.1	85.7	137.8	108.2	368.9	227.9	215.1	481.1	651.6	227.5	0.009544849	0.039185524	-0.11295986	-1.0580306	-0.89815855	-0.90503025	0.4864869	-0.009544849	-0.16869974	1.3791108	1.37534	0.27450514	Dolk	227697	Mus musculus dolichol kinase (Dolk), mRNA.		GO:0016021	GO:0016301	chr2	30139966
6290239	0.007542072	-1.2544315	-0.32703367	1.2544315	down	-3.1882887	-1.6727823	3.1882887	down	-3.3626373	-1.7495931	3.3626373	down	-1.3230288	-0.40384448	1.3230288	down	119.4	208.6	132.2	181.7	248.8	117.2	1128.6	212.1	528.7	567.1	822.1	400.7	-0.8530669	-0.39870262	-0.54843473	0.06843233	-0.12146473	-0.76607084	1.9898214	-0.068431854	1.2967529	1.6297054	1.7245455	1.0754251	4632401N01Rik
620703	0.0070579736	-1.1121947	-0.15340932	1.1121947	down	-3.5831344	-1.8412222	3.5831344	down	-1.1066762	-0.14623325	1.1066762	down	2.9111307	1.5415796	2.9111307	up	215.0	354.5	135.9	200.7	208.5	305.6	1845.3	535.2	663.4	226.5	248.6	239.8	-0.29428148	-0.0013790131	-0.83738756	-0.14128256	-0.73282194	0.20128441	2.304614	0.8000946	1.2859097	0.04076767	-0.276268	0.0013799667	Cntnap2	66797	Mus musculus contactin associated protein-like 2 (Cntnap2), transcript variant 1, mRNA.	GO:0007155	GO:0016021|GO:0016020	GO:0005515	chr6	47249039
6550730	0.0016862904	1.3457036	0.42836064	1.3457036	up	-1.2959625	-0.3740239	1.2959625	down	-2.0368567	-1.0263444	2.0368567	down	-1.1679349	-0.22395991	1.1679349	down	139.3	254.8	156.2	115.5	131.7	129.3	226.5	248.4	264.3	170.4	315.7	257.0	-0.48312426	-0.01913023	-0.07804632	-0.5009184	-0.828063	-0.5364013	0.019129753	0.24142742	0.28121376	0.11544609	0.5198002	0.5784044	Cntnap2	66797	Mus musculus contactin associated protein-like 2 (Cntnap2), transcript variant 1, mRNA.	GO:0007155	GO:0016021|GO:0016020	GO:0005515	chr6	45965474
160576	0.003941054	-1.133226	-0.18043566	1.133226	down	-1.1500676	-0.20171864	1.1500676	down	-3.1760414	-1.6672297	3.1760414	down	-3.1295314	-1.6459466	3.1295314	down	122.3	146.0	126.7	102.8	242.4	117.7	166.3	125.0	183.2	756.8	469.3	239.8	-0.24663544	-0.1441474	-0.10954285	-0.18247604	0.41252995	-0.18907261	0.10954285	-0.21490812	0.21019554	2.5845642	1.5109987	0.9471073	2400009B08Rik
2850554	0.0081099775	-1.1350467	-0.18275166	1.1350467	down	-1.6767077	-0.7456312	1.6767077	down	-1.188525	-0.24917221	1.188525	down	1.2428975	0.31370735	1.2428975	up	2755.1	3365.2	1958.8	2344.0	3019.2	2890.9	5619.1	4602.5	4082.4	2842.5	3959.5	3857.5	-0.1307106	-0.15447044	-0.62230206	0.027288437	-0.35067844	-0.035838127	0.42526817	0.3439455	0.5601969	-0.027287483	0.13452244	0.28105354	Dgkb			GO:0007205|GO:0007242	GO:0005737|GO:0005886	GO:0019992|GO:0016301|GO:0016740|GO:0005509|GO:0046872|GO:0008270|GO:0004143
5560446	0.00492834	1.735407	0.7952741	1.735407	up	1.2651778	0.3393402	1.2651778	up	-2.7870884	-1.4787588	2.7870884	down	-2.0318937	-1.0228249	2.0318937	down	306.6	256.3	239.5	123.0	176.7	164.3	242.2	145.6	318.7	328.7	424.9	474.8	0.37628555	-0.33883095	0.23404598	-0.7528739	-0.7813196	-0.5801282	-0.23404646	-0.7688575	0.2563839	0.68217754	0.57819366	1.0615835	Nrxn2	18190	Mus musculus neurexin II (Nrxn2), mRNA.	GO:0007416|GO:0007268|GO:0007269	GO:0042734|GO:0016020|GO:0016021	GO:0005529|GO:0005246	chr19	6490774
2000743	0.0050711604	1.0422077	0.05964279	1.0422077	up	1.0613505	0.085901104	1.0613505	up	-1.097532	-0.13426304	1.097532	down	-1.1176909	-0.16052136	1.1176909	down	117.6	130.5	118.4	91.1	139.7	105.0	129.5	110.7	103.9	118.8	127.8	127.9	-0.012909412	0.046191216	0.03652525	-0.06803417	0.012909412	-0.053996563	-0.013916969	-0.10392332	-0.07005596	0.09273195	0.06275463	0.13818121	4932408L24Rik
990575	0.002155693	-2.519988	-1.3334169	2.519988	down	-1.3146738	-0.39470482	1.3146738	down	2.3556912	1.2361504	2.3556912	up	1.2289603	0.2974383	1.2289603	up	122.4	166.9	119.8	342.6	309.6	278.0	159.4	199.2	180.8	115.6	171.5	126.2	-0.36683655	-0.16376829	-0.35452795	1.5978851	0.6420126	0.8752203	-0.07009125	0.29898167	0.07009125	-0.3681593	0.07772684	-0.3029008	Papd1	67440	Mus musculus PAP associated domain containing 1 (Papd1), mRNA.	GO:0006350|GO:0006397	GO:0005739	GO:0016740|GO:0003723|GO:0004652	chr18	4396459
1070491	0.007642742	1.3272861	0.4084794	1.3272861	up	-1.3517627	-0.4348418	1.3517627	down	-2.7567854	-1.462987	2.7567854	down	-1.5365192	-0.61966574	1.5365192	down	1723.1	1478.0	1261.3	869.0	1296.7	919.3	3761.5	1759.7	1652.1	3543.2	3923.7	2010.8	0.13536644	-0.38876915	-0.29493046	-0.41070747	-0.63231564	-0.7307482	0.75619125	-0.10227299	0.10227394	1.2418575	1.0815878	0.29174423	Ppp2r2a	71978	Mus musculus protein phosphatase 2 (formerly 2A), regulatory subunit B (PR 52), alpha isoform (Ppp2r2a), mRNA. XM_923760 XM_923767 XM_994820	GO:0007165|GO:0043278	GO:0000159|GO:0005575	GO:0008601|GO:0003674	chr14	67689073
2750259	3.4863118E-4	-1.0341951	-0.048508316	1.0341951	down	-1.3896451	-0.47471648	1.3896451	down	-1.5869616	-0.6662673	1.5869616	down	-1.181041	-0.24005906	1.181041	down	118.1	159.8	126.5	124.9	156.4	110.2	185.3	206.1	185.4	168.0	239.3	172.4	-0.44265556	-0.21992445	-0.25995302	-0.08141756	-0.27157974	-0.42401075	0.09929228	0.32090664	0.08141756	0.41483688	0.47236156	0.3345952	Tsc22d1	21807	Mus musculus TSC22 domain family, member 1 (Tsc22d1), transcript variant 1, mRNA.	GO:0006350|GO:0006355	GO:0005737|GO:0005634	GO:0003700	chr14	76818422
4230296	0.006827559	1.1076884	0.14755218	1.1076884	up	1.0659704	0.09216738	1.0659704	up	-1.0900055	-0.12433545	1.0900055	down	-1.0489534	-0.06895065	1.0489534	down	124.7	140.3	118.1	91.2	134.0	100.6	130.1	113.6	111.0	118.9	125.8	120.0	0.05581665	0.09577894	0.013836384	-0.0846653	-0.062952995	-0.12960625	-0.025616169	-0.08487511	-5.788803E-4	0.07597971	0.019223213	5.788803E-4	Pramel7	347712	Mus musculus preferentially expressed antigen in melanoma like 7 (Pramel7), mRNA.				chr2	87329343
6130523	0.008310464	1.2499382	0.32185683	1.2499382	up	1.3812549	0.46597958	1.3812549	up	2.0174985	1.0125675	2.0174985	up	1.8256937	0.86844474	1.8256937	up	451.9	443.2	418.8	268.6	437.8	329.1	333.1	375.0	355.7	132.2	127.4	242.2	0.48034573	0.03646946	0.53547764	0.04923439	0.029149055	0.008338928	-0.30509567	-0.008338928	-0.032211304	-1.1619506	-1.4910083	-0.29802132	Aldh3a2	11671	Mus musculus aldehyde dehydrogenase family 3, subfamily A2 (Aldh3a2), mRNA.	GO:0008152|GO:0055114|GO:0006081	GO:0016021|GO:0016020|GO:0005783|GO:0005743	GO:0016491|GO:0004030|GO:0004029	chr11	61061259
1230167	0.0015785191	1.0148215	0.021226086	1.0148215	up	-1.1133221	-0.15487114	1.1133221	down	-1.2062937	-0.27058125	1.2062937	down	-1.0676835	-0.09448401	1.0676835	down	129.1	137.6	127.7	106.1	150.7	118.0	155.7	151.6	138.8	129.0	165.3	141.9	-0.080046654	-0.11409187	-0.0077195168	-0.061480522	-0.097420216	-0.10663557	0.09563446	0.15940094	0.0077199936	0.099871635	0.23247576	0.21386003	LOC241962
430427	0.0017316709	1.0746136	0.103817925	1.0746136	up	-1.7301892	-0.7909298	1.7301892	down	-1.4429712	-0.52904254	1.4429712	down	1.2885113	0.36570513	1.2885113	up	293.7	425.7	267.9	242.5	451.1	238.1	630.5	640.6	625.6	407.3	515.1	340.7	-0.26832962	-0.13649559	-0.18559456	-0.24651432	-0.0400486	-0.61531067	0.4067011	0.61121845	0.7644501	0.37922573	0.2659788	0.040049553	Ckmt2	76722	Mus musculus creatine kinase, mitochondrial 2 (Ckmt2), mRNA.	GO:0006603	GO:0016020|GO:0005739|GO:0005743	GO:0016301|GO:0000166|GO:0004111|GO:0016740|GO:0005524|GO:0016772|GO:0003824	chr13	92330027
3990561	2.8346616E-4	1.0593477	0.083176315	1.0593477	up	3.002489	1.586159	3.002489	up	7.51467	2.9097097	7.51467	up	2.6513495	1.4067268	2.6513495	up	2378.7	3363.8	1301.9	1050.0	2608.6	2415.2	1029.1	800.5	690.8	295.4	439.4	138.3	1.2837858	1.4842148	0.4382677	0.5339966	1.081562	1.3411808	-0.43826675	-0.55254173	-0.5614004	-1.5265217	-1.4448805	-2.8009872	Neurod6	11922	Mus musculus neurogenic differentiation 6 (Neurod6), mRNA.	GO:0007399|GO:0030154|GO:0006355|GO:0006350|GO:0007275|GO:0045449	GO:0005634	GO:0003677|GO:0030528	chr6	55627857
6770072	0.0065331785	-4.683649	-2.227633	4.683649	down	-1.1725028	-0.22959137	1.1725028	down	13.707385	3.7768815	13.707385	up	3.4315012	1.7788398	3.4315012	up	428.7	990.4	119.9	1106.2	2018.3	1613.3	189.2	743.8	648.1	107.4	130.3	130.3	-0.26589012	0.6184044	-2.1626134	1.5352573	1.6206427	1.7168999	-1.6595798	0.27236462	0.26589012	-2.2920647	-2.127561	-2.038219	Zeb2	24136	Mus musculus zinc finger E-box binding homeobox 2 (Zeb2), transcript variant 2, mRNA.	GO:0006355|GO:0006350|GO:0016481|GO:0021766|GO:0021846|GO:0030177|GO:0043507|GO:0001843|GO:0048598|GO:0001755|GO:0001756|GO:0007417	GO:0005622|GO:0005634	GO:0016564|GO:0008270|GO:0003677|GO:0046872|GO:0043565|GO:0003700|GO:0003676	chr2	44839352
2230541	0.008198047	2.2780414	1.187794	2.2780414	up	3.6717088	1.8764516	3.6717088	up	-1.2567564	-0.32970506	1.2567564	down	-2.0256188	-1.0183626	2.0256188	down	943.1	440.2	411.5	197.6	235.9	309.0	146.2	165.1	177.0	305.1	359.7	209.9	1.8527575	0.3183899	0.80509853	-0.18937111	-0.59438515	0.19661999	-1.0693288	-0.78380775	-0.79997253	0.4178753	0.18937016	-0.20526648	Htr2a	15558	Mus musculus 5-hydroxytryptamine (serotonin) receptor 2A (Htr2a), mRNA.	GO:0007186|GO:0007165	GO:0016021|GO:0016020|GO:0005886	GO:0004930|GO:0004872|GO:0004871|GO:0051378|GO:0004993
2750066	0.006664099	1.0294651	0.041894913	1.0294651	up	1.2926028	0.37027898	1.2926028	up	-1.1018034	-0.13986683	1.1018034	down	-1.3834312	-0.4682509	1.3834312	down	33766.6	31535.4	31774.9	23129.6	36532.9	27409.1	23875.7	29707.5	20568.1	25912.3	28811.2	33192.4	0.09957886	-0.03730774	0.037306786	0.09957886	-0.03730774	-0.08837795	-0.5669346	-0.22216225	-0.22216225	0.09957886	0.09957886	0.19433594	Rn18s	19791	Mus musculus 18S RNA (Rn18s), non-coding RNA.
2360504	0.006600955	-2.3999827	-1.263024	2.3999827	down	-1.2202617	-0.2871906	1.2202617	down	2.4313047	1.2817307	2.4313047	up	1.2361872	0.30589724	1.2361872	up	118.8	184.0	125.6	181.8	591.0	285.5	138.7	157.6	232.3	130.0	122.6	125.6	-0.33289337	-0.0016717911	-0.17846346	0.59777784	1.6811991	0.9970665	-0.24213839	0.08330393	0.5073776	0.0016717911	-0.3361869	-0.23463345	4933407H18Rik
2810725	2.3445785E-4	1.1347448	0.1823678	1.1347448	up	-1.0628843	-0.08798456	1.0628843	down	-1.6855199	-0.75319374	1.6855199	down	-1.3974932	-0.48284134	1.3974932	down	122.5	163.9	134.7	96.7	147.5	109.2	172.2	144.9	128.0	157.6	217.3	180.1	-0.22764397	-0.03941536	0.09951019	-0.25180197	-0.18825817	-0.2745924	0.1722002	0.039415836	-0.11521149	0.47581863	0.5065937	0.5625162	E4f1	13560	Mus musculus E4F transcription factor 1 (E4f1), mRNA.	GO:0006355|GO:0001558|GO:0006350|GO:0051301|GO:0006511|GO:0007067|GO:0007049|GO:0006260|GO:0009790|GO:0009794|GO:0045449	GO:0005737|GO:0005622|GO:0005634|GO:0005819	GO:0016874|GO:0008270|GO:0003676|GO:0030528|GO:0003677|GO:0046872	chr17	24580986
4810482	7.012624E-4	-3.0127501	-1.591081	3.0127501	down	-1.1646478	-0.21989377	1.1646478	down	3.1556084	1.6579182	3.1556084	up	1.219873	0.28673092	1.219873	up	132.9	133.8	119.3	247.3	370.1	533.1	153.1	120.5	207.0	107.1	124.3	129.1	0.011665344	-0.1002512	-0.122124195	1.2828612	1.1433692	2.1363025	0.10502052	-0.15289354	0.4968443	-0.24663162	-0.15292454	-0.011665344	Flt3	14255	Mus musculus FMS-like tyrosine kinase 3 (Flt3), mRNA.	GO:0030098|GO:0006468|GO:0007169	GO:0016021|GO:0016020	GO:0005515|GO:0004872|GO:0005524|GO:0004713|GO:0004714|GO:0004672|GO:0016301|GO:0000166|GO:0016740	chr5	148142417
1740541	0.0013566816	-1.3432	-0.42567414	1.3432	down	-1.2574743	-0.33052891	1.2574743	down	2.5623124	1.3574463	2.5623124	up	2.3987803	1.2623011	2.3987803	up	227.2	299.7	218.7	185.3	419.5	439.0	367.8	297.5	367.2	114.7	139.7	129.2	-0.087076664	-0.12310362	0.087076664	-0.14232683	0.40002012	0.89622545	0.26753473	0.13556051	0.46538782	-1.076343	-0.8971362	-0.94494104	Adcy2	210044	Mus musculus adenylate cyclase 2 (Adcy2), mRNA.	GO:0009190|GO:0007242|GO:0007188|GO:0006171|GO:0007190	GO:0016021|GO:0030425|GO:0016020|GO:0005886	GO:0000287|GO:0016829|GO:0016849|GO:0004016|GO:0046872	chr13	68759058
2120139	5.6639E-4	-1.3642112	-0.448067	1.3642112	down	-1.0847195	-0.11732213	1.0847195	down	1.2632961	0.33719283	1.2632961	up	1.0044794	0.0064479504	1.0044794	up	112.6	119.0	106.2	130.3	203.1	126.1	134.3	122.1	109.5	111.4	125.9	121.4	-0.11314726	-0.1098423	-0.16424751	0.36988878	0.43385363	0.1532216	0.0019469261	4.6491623E-4	-0.037682533	-0.05461502	-2.670288E-5	2.7179718E-5	A230085B16Rik
2480142	0.009263854	2.1250958	1.087528	2.1250958	up	1.2187451	0.28539643	1.2187451	up	-3.9268324	-1.973366	3.9268324	down	-2.2520432	-1.1712345	2.2520432	down	219.6	474.0	287.9	132.0	171.3	137.3	335.7	240.1	291.0	286.7	1379.1	416.0	-0.25029516	0.47774696	0.3563757	-0.7965026	-0.94975615	-0.9324975	0.030675888	-0.2723608	-0.030676842	0.36975288	2.111948	0.7596407	LOC382100
2690221	0.0071707712	-1.0374464	-0.05303685	1.0374464	down	1.0144429	0.02068774	1.0144429	up	-1.1545413	-0.20731974	1.1545413	down	-1.2150742	-0.28104433	1.2150742	down	135.8	134.0	121.9	104.5	170.5	121.8	142.3	122.6	125.5	135.8	147.2	141.4	0.08016491	-0.072910786	-0.056762695	-0.015546799	0.12280798	0.0023407936	-0.009300709	-0.09993029	-0.0023407936	0.31489897	0.14644098	0.27022123	Rai3
1010739	0.0022277655	-1.5487633	-0.6311166	1.5487633	down	-4.0077405	-2.002789	4.0077405	down	-2.3440487	-1.2290026	2.3440487	down	1.1039461	0.14266968	1.1039461	up	135.5	217.8	127.0	217.7	369.4	134.7	949.7	716.7	446.2	524.6	365.9	682.7	-1.1692939	-0.87045	-1.2034097	-0.15019417	-0.078816414	-1.1207933	1.2278814	1.0528345	0.48449707	0.99705505	0.07881546	1.2613335	Acvr1c	269275	Mus musculus activin A receptor, type IC (Acvr1c), mRNA.	GO:0006915|GO:0006468|GO:0007368|GO:0001701|GO:0043065|GO:0001834	GO:0009986|GO:0016020|GO:0016021	GO:0046872|GO:0005024|GO:0048185|GO:0000287|GO:0030145|GO:0000166|GO:0004674|GO:0016740|GO:0004872|GO:0016301|GO:0005524|GO:0004675|GO:0004672	chr2	58124441
6400017	0.0036449826	-1.0766488	-0.10654771	1.0766488	down	-2.3830738	-1.2528236	2.3830738	down	-2.522033	-1.3345871	2.522033	down	-1.1394292	-0.18831128	1.1394292	down	399.9	685.0	223.8	263.1	687.9	393.4	1057.9	1405.7	858.6	1126.9	1441.3	761.1	-0.66080093	-0.24846458	-1.2829695	-0.9446087	-0.25501442	-0.67296886	0.24846363	0.8987932	0.4189787	0.9375601	0.90369797	0.28991127	Hist1h2bc	68024	Mus musculus histone cluster 1, H2bc (Hist1h2bc), mRNA.	GO:0006334|GO:0008150	GO:0005634|GO:0005694|GO:0000786|GO:0005575	GO:0003677|GO:0003674	chr13	23784083
270639	0.006494261	-2.5500963	-1.3505517	2.5500963	down	-4.367544	-2.1268222	4.367544	down	-1.9672458	-0.9761772	1.9672458	down	-1.1486241	-0.19990668	1.1486241	down	208.6	1084.9	616.4	1003.3	1139.4	1547.3	2450.4	2745.4	2385.1	2461.7	2767.1	2655.6	-3.0385165	-0.95500374	-1.3286791	-0.30658245	-0.91878986	-0.045171738	0.045171738	0.4425316	0.57056427	0.60135937	0.45084763	0.6057806	Hist1h2bc	68024	Mus musculus histone cluster 1, H2bc (Hist1h2bc), mRNA.	GO:0006334|GO:0008150	GO:0005634|GO:0005694|GO:0000786|GO:0005575	GO:0003677|GO:0003674	chr13	23784264
5560041	0.008051894	-1.1007774	-0.13852277	1.1007774	down	1.4042939	0.48984495	1.4042939	up	1.6294196	0.7043581	1.6294196	up	1.0540844	0.07599038	1.0540844	up	8416.6	7943.9	9126.6	6565.0	10927.1	7338.2	5559.4	6769.4	5756.9	4831.1	5742.7	5760.6	0.31445217	0.006717682	0.27526188	0.4339552	0.3840561	0.1939888	-0.6957388	-0.17064667	-0.006717682	-0.3446436	-0.45816422	-0.2982664	LOC665281	665281	PREDICTED: Mus musculus similar to 40S ribosomal protein S12 (LOC665281), misc RNA.				chrX	120628299
7150356	0.008239216	1.5614773	0.64291155	1.5614773	up	1.2756175	0.3511958	1.2756175	up	-4.561001	-2.1893504	4.561001	down	-3.726018	-1.8976346	3.726018	down	142.0	301.0	223.7	112.4	165.1	121.4	123.2	127.3	343.4	801.6	413.1	648.6	-0.3394699	0.3394699	0.5727668	-0.42781353	-0.41991425	-0.5082402	-0.7386632	-0.5473871	0.80522966	2.3030763	0.97485876	1.9341483	Hist2h2aa1			GO:0006334	GO:0005634|GO:0005694|GO:0000786	GO:0003677
6270735	0.0036049795	-1.0821142	-0.113852814	1.0821142	down	-1.1279697	-0.1737283	1.1279697	down	-1.5476023	-0.6300348	1.5476023	down	-1.4846876	-0.5701593	1.4846876	down	124.9	147.7	131.1	129.4	170.0	126.3	170.4	153.7	138.5	223.5	207.4	171.7	-0.25963545	-0.17999887	-0.05146742	0.06336546	-0.071070194	-0.14183855	0.09685516	0.05146742	-0.1182394	0.9241867	0.38792038	0.42845392	Ppp4c	56420	Mus musculus protein phosphatase 4, catalytic subunit (Ppp4c), mRNA.		GO:0005737|GO:0005634	GO:0046872|GO:0004722|GO:0004704|GO:0016787|GO:0030145|GO:0004721|GO:0005506	chr7	133929544
5490671	0.009905861	-1.0387442	-0.05484041	1.0387442	down	-1.130349	-0.1767683	1.130349	down	-1.0928475	-0.12809198	1.0928475	down	-1.0042818	-0.006164074	1.0042818	down	122.0	121.0	113.5	100.1	142.8	110.4	151.7	124.1	129.5	123.8	137.1	128.5	-0.027743816	-0.11566305	-0.09703779	0.0034017563	-0.025708675	-0.053616524	0.19316912	-0.0034022331	0.100093365	0.118298054	0.10895157	0.08110285	Ecg2	408198	Mus musculus esophagus cancer-related gene-2 (Ecg2), mRNA.				chr18	62719721
4200097	8.456107E-4	-1.0043534	-0.006267071	1.0043534	down	-1.0212747	-0.03037087	1.0212747	down	-1.0687871	-0.095974445	1.0687871	down	-1.0510787	-0.07187065	1.0510787	down	108.9	115.2	108.6	87.4	131.4	100.9	122.7	113.1	103.5	112.3	123.1	116.7	-0.036688805	-0.034879684	-0.008966923	-0.05039358	0.011800766	-0.023141384	-0.008482933	0.010577679	0.008482456	0.0807395	0.088288784	0.057160854	1700017N19Rik	66605	Mus musculus RIKEN cDNA 1700017N19 gene (1700017N19Rik), mRNA.				chr10	100075473
6060086	0.0061889677	1.0519059	0.07300568	1.0519059	up	-1.2654408	-0.33964	1.2654408	down	-1.7985654	-0.8468466	1.7985654	down	-1.3511622	-0.43420088	1.3511622	down	3100.1	4363.0	3052.7	2277.5	3800.1	3007.2	4789.1	5927.0	3650.5	6680.2	5379.4	5511.4	-0.1710167	0.039346695	-0.2408657	-0.20361042	-0.22181416	-0.16612816	-0.03934574	0.50362396	0.18210602	1.0045967	0.37378883	0.57060146	Phactr1	218194	Mus musculus phosphatase and actin regulator 1 (Phactr1), transcript variant 2, mRNA.		GO:0005737|GO:0045202|GO:0030054	GO:0003779|GO:0004864	chr13	43233690
4210273	0.0012799544	1.3799361	0.46460152	1.3799361	up	-1.1093807	-0.14975452	1.1093807	down	-1.8218676	-0.8654181	1.8218676	down	-1.1900829	-0.25106207	1.1900829	down	1583.9	1769.5	1737.5	979.0	1537.8	921.5	2358.9	2333.2	1646.6	1962.0	2680.2	2090.0	-0.08014107	-0.23389149	0.080550194	-0.3301468	-0.48070145	-0.8164387	-0.0063886642	0.21578121	0.0063886642	0.28700542	0.41017437	0.27178764	Arpp21	74100	Mus musculus cyclic AMP-regulated phosphoprotein, 21 (Arpp21), transcript variant 1, mRNA.	GO:0008150	GO:0005737	GO:0003676|GO:0003674	chr9	112083678
2190349	0.005577216	1.1191883	0.16245286	1.1191883	up	1.1418341	0.19135317	1.1418341	up	-1.037045	-0.05247847	1.037045	down	-1.0580287	-0.08137878	1.0580287	down	131.4	142.2	122.4	95.0	135.9	103.6	123.8	120.8	99.4	114.8	125.9	117.6	0.15374708	0.11678696	0.08822203	-0.013387203	-0.034398556	-0.080816746	-0.088387966	0.013387203	-0.14030266	0.022915363	0.029438972	-0.023521423	Fbxo31	76454	Mus musculus F-box protein 31 (Fbxo31), mRNA.	GO:0006511|GO:0008150	GO:0005575	GO:0003674	chr8	124076247
6270386	0.0054059858	1.0243893	0.034764126	1.0243893	up	1.4605004	0.54646266	1.4605004	up	1.4399942	0.52606297	1.4399942	up	1.0100064	0.014364392	1.0100064	up	208.6	220.8	179.5	152.5	268.7	193.6	139.1	128.8	179.4	114.8	149.4	136.1	0.3883891	0.032402992	0.39391327	0.1389184	0.34257603	0.22891855	-0.40938044	-0.38289976	-0.032402515	-0.47431326	-0.19413185	-0.1993308	LOC381395
2760333	0.0072838166	-1.0697919	-0.09733025	1.0697919	down	-1.1618184	-0.21638456	1.1618184	down	1.0548123	0.07698631	1.0548123	up	1.1455501	0.19604063	1.1455501	up	104.3	120.3	110.7	99.5	138.1	103.6	139.7	133.3	115.1	105.1	116.9	113.7	-0.1220088	0.004835129	-0.0048356056	0.12357235	0.057323456	-0.010914326	0.1650958	0.24173069	0.120317936	-0.04120493	-0.012918949	-0.0068535805	2310043J07Rik	69665	PREDICTED: Mus musculus RIKEN cDNA 2310043J07 gene (2310043J07Rik), mRNA.			GO:0004601
60403	0.008725449	2.7713997	1.4706148	2.7713997	up	-2.059965	-1.0426197	2.059965	down	-3.106933	-1.6354911	3.106933	down	1.8374989	0.8777434	1.8374989	up	481.6	334.3	352.4	106.3	176.2	134.5	2068.6	942.0	399.5	359.6	754.1	246.9	0.35450268	-0.63136864	0.07607937	-1.6265845	-1.4754267	-1.5106196	1.9363842	1.0667677	-0.07607937	0.100961685	0.6922245	-0.49934387	Agfg2	231801	Mus musculus ArfGAP with FG repeats 2 (Agfg2), transcript variant 2, mRNA.	GO:0032312		GO:0046872|GO:0008270|GO:0008060	chr5	138092291
2030079	0.0033139684	1.0023899	0.003443718	1.0023899	up	1.073628	0.102494076	1.073628	up	-1.1181389	-0.16109943	1.1181389	down	-1.1976031	-0.2601498	1.1976031	down	133.6	139.1	124.9	109.8	151.8	118.9	135.3	129.1	105.9	130.2	144.5	136.2	0.058902264	-0.027807236	0.007250309	0.05939436	-0.011439323	-0.019940853	-0.0827055	-0.007249832	-0.17918158	0.20615292	0.13062954	0.17453003	Mrps5			GO:0006412	GO:0005840|GO:0030529|GO:0005622|GO:0005739	GO:0003735|GO:0003723
60674	0.008177099	1.1226029	0.1668477	1.1226029	up	1.0471408	0.06645553	1.0471408	up	-1.0759724	-0.105641045	1.0759724	down	-1.0036448	-0.0052488646	1.0036448	down	117.8	122.5	120.7	87.6	124.5	94.5	129.7	111.0	104.7	108.3	116.4	117.4	0.048173904	0.027326107	0.12931013	-0.0718441	-0.08706093	-0.13682795	0.047266483	-0.04124117	-5.8174133E-4	5.8221817E-4	-0.021069527	0.041677475	LOC100038860	100038860	PREDICTED: Mus musculus hypothetical protein LOC100038860 (LOC100038860), mRNA.				chr17	33336572
6510477	0.0034299106	-1.4966912	-0.5817766	1.4966912	down	1.1884286	0.24905522	1.1884286	up	2.4401891	1.286993	2.4401891	up	1.3718866	0.4561612	1.3718866	up	6408.7	10804.1	6971.6	6538.9	12198.3	15486.8	7954.9	8625.0	5187.6	4105.1	5235.2	4940.8	0.042517662	0.5826187	-0.04251671	0.46009254	0.63931465	1.2285423	-0.18041706	0.17505074	-0.15917969	-0.5376692	-0.5376692	-0.4576912	Ddx3y	26900	Mus musculus DEAD (Asp-Glu-Ala-Asp) box polypeptide 3, Y-linked (Ddx3y), mRNA.		GO:0005737|GO:0005634	GO:0016787|GO:0004386|GO:0003723|GO:0000166|GO:0005524|GO:0003676|GO:0008026	chrY	598925
580468	0.004174045	4.455156	2.1554759	4.455156	up	7.5334144	2.9133039	7.5334144	up	1.444643	0.5307131	1.444643	up	-1.1704918	-0.22711484	1.1704918	down	1304.3	690.3	720.9	101.9	134.2	475.4	130.5	120.5	101.7	149.9	126.0	111.1	3.509552	2.2033873	2.738966	0.028131008	-0.110714436	2.0680609	-0.07113981	-0.049123764	-0.16774273	0.5933852	-0.028130531	-0.17191648	Ntsr1	18216	Mus musculus neurotensin receptor 1 (Ntsr1), mRNA.	GO:0007186|GO:0007165|GO:0008344	GO:0016021|GO:0016020|GO:0005886	GO:0004930|GO:0004872|GO:0004871|GO:0016492|GO:0008188	chr2	180279550
6330064	7.1263115E-4	-1.2293625	-0.29791036	1.2293625	down	1.1360737	0.18405643	1.1360737	up	1.337091	0.41909757	1.337091	up	-1.0445411	-0.06286923	1.0445411	down	133.3	143.4	128.2	152.5	196.0	145.3	123.9	119.0	115.5	116.2	124.0	126.1	0.06926632	0.012712479	0.096021175	0.525228	0.30846596	0.23803711	-0.19820786	-0.119292736	-0.05666876	-0.067885876	-0.1049633	-0.012712479	LOC380947
4810465	0.004121992	-2.2963228	-1.1993254	2.2963228	down	1.1044099	0.14327574	1.1044099	up	2.7375817	1.4529021	2.7375817	up	1.0794533	0.11030087	1.0794533	up	191.0	208.3	115.9	272.0	368.9	410.9	138.4	122.7	206.7	102.7	194.3	116.3	0.21930265	-0.089104176	-0.5479164	1.0704608	0.75978994	1.3500075	-0.46170807	-0.5028477	0.11701059	-0.6853018	0.089104176	-0.5822501	3100002J23Rik	75429	PREDICTED: Mus musculus RIKEN cDNA 3100002J23 gene, transcript variant 2 (3100002J23Rik), mRNA.				chr11	58606336
3310195	7.4759126E-4	1.0099972	0.014351368	1.0099972	up	1.0837159	0.11598666	1.0837159	up	1.0835532	0.11577003	1.0835532	up	1.0098456	0.014134727	1.0098456	up	124.6	135.7	119.2	100.1	147.5	109.7	126.0	117.6	103.8	108.8	116.6	114.6	0.07815981	0.090330124	0.05381012	0.07697201	0.09122372	0.011050224	-0.048568726	-0.011050701	-0.066040516	-0.045797348	-0.07199907	-0.050267696	2610042L04Rik	545015	Mus musculus RIKEN cDNA 2610042L04 gene (2610042L04Rik), mRNA.				chr14	6343457
6370044	0.0029052978	1.0623194	0.087217644	1.0623194	up	-1.0589294	-0.08260648	1.0589294	down	1.0118239	0.016958237	1.0118239	up	1.1382223	0.18678236	1.1382223	up	116.8	117.7	111.8	86.5	126.2	98.2	128.3	121.1	118.1	105.8	108.3	104.8	0.06727791	0.0023217201	0.038578033	-0.060867786	-0.037845135	-0.054762363	0.061837673	0.116401196	0.17775822	-0.0023217201	-0.099270344	-0.10275793	Zdhhc19	245308	Mus musculus zinc finger, DHHC domain containing 19 (Zdhhc19), mRNA.	GO:0008150	GO:0016021|GO:0016020|GO:0005575	GO:0008415|GO:0008270|GO:0046872|GO:0016740|GO:0003674	chr16	32507179
4590059	5.9647474E-4	-1.0347277	-0.04925108	1.0347277	down	-1.0247073	-0.03521188	1.0247073	down	-1.1084517	-0.14854589	1.1084517	down	-1.119291	-0.1625851	1.119291	down	123.6	140.3	120.9	105.1	150.4	121.5	139.4	125.6	129.5	129.7	144.4	133.3	-0.06643486	-0.0117640495	-0.052449226	0.011763573	-0.014095306	0.019436836	-0.024925232	-0.04246998	0.042382717	0.20279408	0.13874435	0.121204376	Mobkl2c	100465	Mus musculus MOB1, Mps One Binder kinase activator-like 2C (yeast) (Mobkl2c), mRNA.			GO:0046872|GO:0008270|GO:0016301|GO:0005515
6330554	0.0027389997	1.0058507	0.008416172	1.0058507	up	-1.0499747	-0.07035446	1.0499747	down	-1.0637894	-0.089212574	1.0637894	down	-1.007264	-0.010441939	1.007264	down	117.8	133.7	116.2	97.3	139.2	109.4	138.0	127.2	118.4	119.6	130.9	125.8	-0.088023186	-0.006146431	-0.071332455	-0.046260834	-0.069097996	-0.07539177	0.006146908	0.026423931	0.012990475	0.027934074	0.023533821	0.025419235	4933400N17Rik	619289	PREDICTED: Mus musculus RIKEN cDNA 4933400N17 gene (4933400N17Rik), mRNA.
2370364	0.0034106579	-1.0125127	-0.017939925	1.0125127	down	2.6925755	1.4289868	2.6925755	up	2.4895213	1.3158684	2.4895213	up	-1.0950968	-0.1310584	1.0950968	down	807.8	1400.2	1399.5	1388.3	1144.4	778.5	533.8	443.2	484.0	388.3	682.0	341.9	0.27150154	0.76210785	1.0834742	1.4674511	0.4185543	0.2848978	-0.7441292	-0.82852745	-0.5972204	-0.61299515	-0.2715006	-0.8922062	Cd81	12520	Mus musculus CD 81 antigen (Cd81), mRNA.	GO:0030307|GO:0030890	GO:0016021|GO:0016020		chr7	150248412
5340398	0.0069646314	-1.4781208	-0.5637642	1.4781208	down	-1.1010848	-0.13892555	1.1010848	down	1.7066826	0.77119476	1.7066826	up	1.2713454	0.34635606	1.2713454	up	4499.3	6880.0	4145.1	5148.5	8683.8	6839.4	6709.6	5644.4	5090.2	4362.4	4525.2	3687.3	-0.112259865	0.23928738	-0.31970024	0.46653175	0.48707485	0.5450134	0.0059432983	-0.005944252	0.22410488	-0.022838593	-0.33542156	-0.45670414	Spc24	67629	Mus musculus SPC24, NDC80 kinetochore complex component, homolog (S. cerevisiae) (Spc24), mRNA.	GO:0007049|GO:0007067|GO:0051301	GO:0005634		chr9	21505966
6940521	0.0016785006	-1.2702727	-0.34513825	1.2702727	down	-1.2316316	-0.3005708	1.2316316	down	1.4971161	0.58218604	1.4971161	up	1.4515746	0.53761864	1.4515746	up	4840.2	7172.9	5459.1	5481.3	8944.6	5711.9	8608.4	7279.3	5986.9	4303.9	5207.6	4347.4	-0.2756691	0.016794205	-0.23699474	0.2886448	0.26769447	-0.016794205	0.0836525	0.09609413	0.22609615	-0.32690048	-0.40433788	-0.47577477	LOC100040592	100040592	PREDICTED: Mus musculus similar to Hmgcs1 protein, transcript variant 1 (LOC100040592), mRNA.				chr13|NT_166323.1	95203
3830520	9.787092E-4	-2.3959796	-1.2606156	2.3959796	down	-2.8706727	-1.5213889	2.8706727	down	-1.9796461	-0.98524255	1.9796461	down	-1.6522926	-0.7244692	1.6522926	down	139.9	146.4	106.8	240.8	340.5	316.0	656.0	275.2	379.2	372.0	1115.2	458.6	-1.1663322	-1.302331	-1.5680823	-0.043115616	-0.25489998	0.04311657	0.67294407	-0.3165245	0.17100143	0.47351933	1.575345	0.6519642	AW120700
6060431	0.0012409253	-1.0069413	-0.009979567	1.0069413	down	1.0047615	0.0068531036	1.0047615	up	-1.357657	-0.44111905	1.357657	down	-1.3735902	-0.4579517	1.3735902	down	128.7	163.0	126.4	105.0	161.0	129.4	139.4	143.1	121.0	163.6	178.5	149.9	-0.0860219	0.01900196	-0.038170338	-0.07525158	-0.011829376	0.011829376	-0.11076403	0.08409786	-0.09908342	0.5957937	0.32296324	0.32934856	Gne			GO:0006054|GO:0006047|GO:0009103	GO:0005737	GO:0000166|GO:0016740|GO:0005524|GO:0008761|GO:0009384|GO:0016853|GO:0016301|GO:0003824
4290554	0.009926719	1.0127373	0.018260002	1.0127373	up	1.0139434	0.019977093	1.0139434	up	1.0756406	0.105196	1.0756406	up	1.0743611	0.10347891	1.0743611	up	124.6	137.2	123.4	99.9	151.2	112.5	136.8	127.4	113.8	106.6	121.9	118.9	0.00385046	0.026115417	0.045324326	-2.1362305E-4	0.04945612	-0.0287323	2.1409988E-4	0.03741169	-0.022266865	-0.15010595	-0.07935667	-0.06561518	Aen	68048	Mus musculus apoptosis enhancing nuclease (Aen), mRNA.	GO:0006915|GO:0006974	GO:0005634|GO:0005622	GO:0016787|GO:0004518|GO:0004527	chr7	86053423
7380373	0.006677415	-1.2461622	-0.31749183	1.2461622	down	1.3813882	0.4661188	1.3813882	up	1.3702826	0.4544735	1.3702826	up	-1.2562618	-0.32913715	1.2562618	down	2841.8	3391.9	3003.2	3025.4	5042.3	2810.8	2630.4	2298.8	2387.7	2396.5	2900.6	3046.0	0.029234886	-0.029233932	0.052934647	0.48526764	0.4770422	0.04310131	-0.6065512	-0.56728077	-0.1715889	-0.18587303	-0.22106743	0.04893112	Rps23	66475	Mus musculus ribosomal protein S23 (Rps23), mRNA.	GO:0006412	GO:0005840|GO:0030529|GO:0005622|GO:0015935	GO:0003735	chr13	91398904
580739	0.004177654	-1.6926708	-0.7593015	1.6926708	down	1.2556183	0.32839805	1.2556183	up	2.1797924	1.1241908	2.1797924	up	1.0256164	0.036491245	1.0256164	up	175.8	254.4	124.5	195.9	474.4	236.8	119.3	141.9	165.3	123.3	129.7	129.1	0.31353903	0.40624332	-0.1972866	0.723577	1.3646407	0.7121825	-0.46269846	-0.047400475	0.047400475	-0.15625477	-0.24478626	-0.17113113	A730035I17Rik	77630	Mus musculus RIKEN cDNA A730035I17 gene (A730035I17Rik), mRNA.				chr5	98616046
6770128	0.007925274	1.0563518	0.07909028	1.0563518	up	-1.0017816	-0.0025679283	1.0017816	down	-1.012556	-0.018001558	1.012556	down	1.0451113	0.06365665	1.0451113	up	117.4	125.9	116.6	90.2	132.8	101.7	133.3	116.2	110.5	106.0	117.6	116.5	0.015984535	0.035645008	0.043033123	-0.052177906	-0.025614738	-0.06481552	0.060935497	-0.0020575523	0.043488503	-0.057796955	-0.032864094	0.0020575523	V1ri1	252907	Mus musculus vomeronasal 1 receptor, I1 (V1ri1), mRNA.	GO:0019236	GO:0005887	GO:0004872|GO:0005550|GO:0016503	chr13	22279143
130681	3.5485535E-4	1.0179172	0.02562014	1.0179172	up	-1.1219649	-0.16602755	1.1219649	down	-1.0771017	-0.107154526	1.0771017	down	1.0603151	0.08449316	1.0603151	up	113.0	115.5	106.8	88.6	130.7	95.2	135.7	124.2	116.6	111.3	122.7	115.8	-0.015050888	-0.06087303	-0.06291723	-0.05750847	-0.025425911	-0.1327672	0.11087036	0.12017298	0.12819815	0.037068367	0.05364275	0.015050888	Tmc8	217356	Mus musculus transmembrane channel-like gene family 8 (Tmc8), mRNA.		GO:0016021|GO:0016020|GO:0005783		chr11	117654094
3420280	0.007118197	-1.414144	-0.4999291	1.414144	down	1.1270653	0.17257118	1.1270653	up	1.886647	0.91582453	1.886647	up	1.183717	0.24332428	1.183717	up	15794.6	26142.0	12994.3	15647.4	27633.3	27026.1	15997.6	16495.6	12329.5	10895.4	12344.9	12397.3	0.059654236	0.50597286	-0.33264065	0.50597286	0.55729294	0.669508	-0.2847271	-0.012952805	0.012952805	-0.36400604	-0.30138206	-0.34931183	Chka	12660	Mus musculus choline kinase alpha (Chka), transcript variant 2, mRNA.	GO:0006656	GO:0005737	GO:0016740|GO:0016301|GO:0004305|GO:0004103|GO:0004104|GO:0042803	chr19	3867224
4760470	0.009984793	-6.5333734	-2.707828	6.5333734	down	-1.2486567	-0.32037687	1.2486567	down	13.91067	3.79812	13.91067	up	2.6586044	1.4106691	2.6586044	up	182.9	784.1	123.8	704.7	3879.8	1209.9	125.5	465.9	644.4	110.5	127.4	118.9	-0.57244825	1.2067127	-1.152854	1.8333082	3.5331612	2.2384253	-1.3338213	0.5724478	1.2039146	-1.3021278	-1.2164979	-1.2708402	6530402D11Rik
3060274	0.007023783	1.0187045	0.026735622	1.0187045	up	-1.0378335	-0.05357488	1.0378335	down	-1.1081437	-0.14814503	1.1081437	down	-1.0481423	-0.067834534	1.0481423	down	117.2	117.7	106.0	88.4	131.4	99.5	129.7	114.4	109.0	115.5	123.4	124.3	0.019048214	-0.05061817	-0.09105587	-0.07873392	-0.03523922	-0.08885956	0.025351048	-0.01904869	0.031796455	0.07945585	0.04490757	0.117239	Meox2	17286	Mus musculus mesenchyme homeobox 2 (Meox2), mRNA.	GO:0007275|GO:0006355|GO:0045449|GO:0060021|GO:0001525|GO:0060173|GO:0007519|GO:0001757	GO:0005634	GO:0003677|GO:0043565|GO:0003700
2570497	0.0041473834	1.0313025	0.04446745	1.0313025	up	-1.0695047	-0.0969429	1.0695047	down	-1.0924727	-0.12759717	1.0924727	down	1.0096205	0.013813179	1.0096205	up	111.8	119.8	112.2	91.0	129.0	97.3	133.7	117.2	118.0	114.5	124.6	119.2	-0.0499959	-0.027605534	-0.012458324	-0.036374092	-0.06376219	-0.123325825	0.06770897	0.012458324	0.120601654	0.06159687	0.056433678	0.041298866	Olfr1506	257665	Mus musculus olfactory receptor 1506 (Olfr1506), mRNA.	GO:0007165|GO:0007186|GO:0007608	GO:0016020|GO:0005886|GO:0016021	GO:0004930|GO:0004872|GO:0004871|GO:0004984	chr2	90061808
60553	0.006503216	1.0699039	0.097481094	1.0699039	up	-1.2970424	-0.37522554	1.2970424	down	1.1095796	0.15001313	1.1095796	up	1.5397753	0.62271976	1.5397753	up	137.8	210.9	119.5	119.8	150.2	115.8	209.0	210.9	174.8	113.9	129.4	114.4	0.073345184	0.2946	-0.12998867	0.122057915	-0.073345184	-0.10319948	0.49756002	0.6052513	0.26082182	-0.16343594	-0.09996796	-0.24112225	Gbp3	55932	Mus musculus guanylate nucleotide binding protein 3 (Gbp3), mRNA.	GO:0006955	GO:0005829|GO:0005737	GO:0003924|GO:0005525|GO:0000166	chr3	142510218
6040753	0.0015469668	-1.1751854	-0.23288839	1.1751854	down	-1.8428025	-0.88190144	1.8428025	down	1.254711	0.3273551	1.254711	up	1.9675062	0.9763681	1.9675062	up	133.9	150.8	116.6	117.7	228.8	124.6	300.3	192.4	299.4	121.4	125.8	113.1	0.0107421875	-0.015133858	-0.17586279	0.094248295	0.43490505	-0.010742664	0.93295	0.47967386	1.0528259	-0.050323486	-0.14988899	-0.26344204	Mtus1	102103	Mus musculus mitochondrial tumor suppressor 1 (Mtus1), nuclear gene encoding mitochondrial protein, transcript variant 4, mRNA.	GO:0007049	GO:0005794|GO:0005634|GO:0016020|GO:0005739|GO:0005886		chr8	42083717
1440369	0.006632189	1.0085592	0.012295881	1.0085592	up	-1.0096383	-0.013838609	1.0096383	down	-1.1156441	-0.1578768	1.1156441	down	-1.0956161	-0.13174231	1.0956161	down	119.6	128.4	120.1	93.9	148.3	108.7	138.4	123.3	109.4	122.3	136.7	131.7	-0.046921253	-0.030029297	0.003560543	-0.079574585	0.03449726	-0.06520033	0.030178547	-0.003560543	-0.058492184	0.09604502	0.11396742	0.15334034	Pxt1	69307	Mus musculus peroxisomal, testis specific 1 (Pxt1), mRNA.		GO:0005777		chr17	29074375
20048	0.0037999894	-1.0637244	-0.08912436	1.0637244	down	-1.0195546	-0.027939	1.0195546	down	-1.1501571	-0.20183086	1.1501571	down	-1.1999849	-0.26301622	1.1999849	down	125.3	134.4	108.5	107.0	144.0	119.0	136.0	125.7	109.6	128.3	143.3	140.0	-0.0014500618	-0.007212639	-0.17747784	0.077616215	-0.029396534	0.033012867	-0.023005486	0.0014500618	-0.08076811	0.2096157	0.16939974	0.3077097	Olfr665	258810	Mus musculus olfactory receptor 665 (Olfr665), mRNA.	GO:0007165|GO:0007186|GO:0007608	GO:0016020|GO:0005886|GO:0016021	GO:0004930|GO:0004872|GO:0004871|GO:0004984	chr7	112030060
5340497	0.0031875032	-1.3954417	-0.48072177	1.3954417	down	1.0554004	0.077790424	1.0554004	up	1.7780526	0.83029795	1.7780526	up	1.2073013	0.27178574	1.2073013	up	169.4	202.0	130.6	169.9	350.5	185.7	168.7	158.8	136.9	114.1	134.2	124.2	0.16863155	0.002898693	-0.15103579	0.3993168	0.8128567	0.25048637	-0.00289917	0.0038061142	-0.21378374	-0.40109253	-0.28271246	-0.34442902	Slc22a5	20520	Mus musculus solute carrier family 22 (organic cation transporter), member 5 (Slc22a5), mRNA.	GO:0006810|GO:0006811|GO:0006814|GO:0015879|GO:0015879|GO:0015697|GO:0009437|GO:0007005|GO:0009437|GO:0015879|GO:0007512|GO:0048608|GO:0009437|GO:0007626	GO:0005886|GO:0016021|GO:0016020	GO:0015293|GO:0031402|GO:0005524|GO:0015075|GO:0015226|GO:0015226|GO:0015651|GO:0000166|GO:0005215	chr11	53697163
650754	0.0018306858	1.0839193	0.116257355	1.0839193	up	1.0769023	0.10688734	1.0769023	up	-1.0399349	-0.056493126	1.0399349	down	-1.0332025	-0.04712311	1.0332025	down	118.3	122.7	113.9	89.3	121.9	99.1	121.3	108.7	98.9	109.0	115.1	112.0	0.093640804	0.06843996	0.074304104	-0.0012273788	-0.077390194	-0.033769608	-0.01053381	-0.03339672	-0.040346622	0.04945326	0.001226902	0.0064120293	Olfr1118	404328	Mus musculus olfactory receptor 1118 (Olfr1118), mRNA.	GO:0007165|GO:0007186|GO:0007608	GO:0016020|GO:0005886|GO:0016021	GO:0004930|GO:0004872|GO:0004871|GO:0004984
5700468	0.0028916965	1.9944334	0.99597895	1.9944334	up	2.069398	1.049211	2.069398	up	1.482864	0.56838626	1.482864	up	1.4291469	0.51515424	1.4291469	up	829.7	742.2	530.6	296.8	396.2	324.4	290.1	368.5	474.8	146.5	273.9	252.9	1.3855591	0.86657524	0.8777437	0.24169827	-0.10892105	0.0091638565	-0.45348024	-0.0091638565	0.44488907	-0.9112892	-0.43867826	-0.21325016	Ensa	56205	Mus musculus endosulfine alpha (Ensa), transcript variant 2, mRNA.	GO:0050796	GO:0005737	GO:0005102|GO:0019870	chr3	95434123
4250286	0.008068306	1.053793	0.0755914	1.053793	up	-1.0052042	-0.007488571	1.0052042	down	1.0375336	0.053158127	1.0375336	up	1.0990356	0.1362381	1.0990356	up	127.2	130.3	117.3	91.5	138.5	109.6	141.0	120.6	114.4	107.3	118.4	112.2	0.09345484	0.032092094	0.008607388	-0.07343817	-0.011203766	-0.0079779625	0.108168125	0.0079779625	0.040473938	-0.084201336	-0.06662798	-0.10126495	A430077H15Rik
4780433	0.00263161	-1.0447235	-0.06312116	1.0447235	down	-1.0973341	-0.13400285	1.0973341	down	-1.1226045	-0.16684978	1.1226045	down	-1.0687823	-0.0959681	1.0687823	down	110.9	113.0	113.0	97.4	130.7	105.9	138.7	122.6	108.2	122.5	131.7	128.1	-0.10373688	-0.15704441	-0.0443635	0.023762226	-0.08842945	-0.051114082	0.08339739	0.037228107	-0.02376175	0.14969826	0.10199356	0.13307619	LOC386385
5560465	0.008657262	-2.8996034	-1.5358555	2.8996034	down	1.2345699	0.30400848	1.2345699	up	5.8219366	2.5414991	5.8219366	up	1.6263468	0.701635	1.6263468	up	212.4	844.0	160.6	610.1	741.9	1282.5	194.3	319.5	332.0	122.7	152.0	168.4	-0.20808029	1.4682226	-0.40382004	1.7582874	1.2395296	2.466072	-0.5405655	0.20807934	0.276783	-0.9686618	-0.79455423	-0.39739227	mtDNA_ATP8
4900021	0.0056889756	-1.1529236	-0.20529683	1.1529236	down	1.0224388	0.03201437	1.0224388	up	1.2072382	0.2717104	1.2072382	up	1.0241302	0.03439919	1.0241302	up	128.1	165.2	129.5	131.5	181.6	158.5	145.6	137.4	118.8	124.7	134.1	122.8	-0.10222149	0.021083355	0.025718689	0.20176888	0.11926031	0.23944187	-0.038844585	0.0133161545	-0.12593412	-0.0133161545	-0.0804348	-0.16090918	6430590A07Rik
3290129	0.0064451047	-1.067659	-0.09445095	1.067659	down	-1.0034384	-0.004951954	1.0034384	down	1.0700788	0.09771713	1.0700788	up	1.0057126	0.00821813	1.0057126	up	122.9	125.2	119.9	106.9	150.9	118.9	132.7	123.4	113.5	117.1	123.2	120.5	-0.0024342537	-0.056418896	0.0053977966	0.10613966	0.062362194	0.061395645	-0.031031609	0.0024342537	-0.010002136	0.01228857	-0.048056126	-0.027486324	Emu2-pending
1170468	0.005253195	1.4424852	0.5285565	1.4424852	up	2.3929904	1.2588146	2.3929904	up	2.1888244	1.1301563	2.1888244	up	1.3194149	0.39989823	1.3194149	up	879.0	863.8	371.7	347.0	600.4	413.8	369.9	415.0	215.6	231.8	200.3	155.2	1.2093906	0.8435173	0.12272453	0.23059464	0.24372959	0.11563873	-0.4143238	-0.11563873	-1.0708485	-0.4913187	-1.1170297	-1.1921573	Fabp3	14077	Mus musculus fatty acid binding protein 3, muscle and heart (Fabp3), mRNA.	GO:0006656|GO:0006810	GO:0005737	GO:0008289|GO:0005215|GO:0005488	chr4	129992430
3120672	0.0077467663	1.5820843	0.6618265	1.5820843	up	1.1100779	0.15066083	1.1100779	up	-2.1161053	-1.0814114	2.1161053	down	-1.4847765	-0.57024574	1.4847765	down	3408.4	2517.8	3156.9	1590.8	2203.0	1367.5	3726.3	2520.3	2641.2	3421.0	4245.2	4152.6	0.33176327	-0.41421127	0.16312504	-0.3505535	-0.63526917	-0.91897964	-0.04260826	-0.37130547	0.04260826	0.3962736	0.39983177	0.5433264	LOC382157
6110008	0.0011805742	1.2651006	0.33925217	1.2651006	up	-1.56724	-0.6482261	1.56724	down	-3.6073718	-1.8509481	3.6073718	down	-1.8194089	-0.8634698	1.8194089	down	1512.1	769.3	1143.7	589.2	1083.8	751.5	2390.5	1600.4	1767.5	2831.7	3346.4	3097.8	0.088477135	-1.2369976	-0.27841473	-0.85793304	-0.740819	-0.84593964	0.25556183	-0.08847809	0.35065937	1.0754614	0.9743147	1.0583763	Bcl11b	58208	Mus musculus B-cell leukemia/lymphoma 11B (Bcl11b), transcript variant 2, mRNA.	GO:0006355|GO:0006350|GO:0008285|GO:0007409|GO:0021953|GO:0009791|GO:0043066|GO:0031077|GO:0048538|GO:0046632|GO:0033153|GO:0045944	GO:0005634|GO:0005622	GO:0046872|GO:0008270|GO:0003676	chr12	109153447
5360241	0.0012280673	2.4325988	1.2824984	2.4325988	up	2.5746307	1.3643656	2.5746307	up	1.2586273	0.33185115	1.2586273	up	1.1891938	0.24998394	1.1891938	up	402.9	425.1	380.8	160.8	190.2	145.9	129.5	137.6	261.6	112.6	157.1	126.5	1.4732728	1.1395345	1.5649037	0.3461399	0.007762432	-0.023686409	-0.40037107	-0.15137196	0.6363573	-0.38536406	-0.007762432	-0.27221107	Mrs2	380836	Mus musculus MRS2 magnesium homeostasis factor homolog (S. cerevisiae) (Mrs2), mRNA.	GO:0006811|GO:0006810|GO:0030001	GO:0016020|GO:0005739|GO:0005743|GO:0016021	GO:0000287|GO:0046873	chr13	25084607
1710592	0.0058266628	1.0465131	0.06559038	1.0465131	up	1.0555749	0.078029	1.0555749	up	-1.091202	-0.12591822	1.091202	down	-1.1006508	-0.13835683	1.1006508	down	121.3	129.6	113.7	92.0	138.0	101.7	121.6	113.9	107.6	118.6	127.3	124.2	0.04506874	0.051735878	-0.012991428	-0.039170742	0.00913763	-0.08292484	-0.09195471	-0.04918194	-0.009137154	0.102930546	0.06970978	0.09215641	Rab38	72433	Mus musculus Rab38, member of RAS oncogene family (Rab38), mRNA.	GO:0006810|GO:0015031|GO:0007264	GO:0016020|GO:0005886	GO:0000166|GO:0005525	chr7	95639344
7160056	3.380591E-4	-1.3604748	-0.4441102	1.3604748	down	1.1403251	0.18944518	1.1403251	up	1.6768852	0.745784	1.6768852	up	1.0808966	0.11222856	1.0808966	up	150.6	178.9	125.4	183.6	221.0	187.4	133.4	128.2	128.9	110.8	122.0	119.2	0.2618289	0.14935732	-0.006246567	0.7905321	0.41681147	0.5299268	-0.12755728	-0.04208517	0.006246567	-0.18199778	-0.16753721	-0.15054655	Rad51	19361	Mus musculus RAD51 homolog (S. cerevisiae) (Rad51), mRNA.	GO:0007131|GO:0006974|GO:0006259|GO:0006281|GO:0000724|GO:0000724|GO:0007126|GO:0000724	GO:0000795|GO:0005622|GO:0005634|GO:0000793|GO:0000794	GO:0000166|GO:0003677|GO:0043565|GO:0008094|GO:0017111|GO:0003684|GO:0005524|GO:0005515|GO:0005515|GO:0005515|GO:0005515
7610176	0.0076535647	2.9869378	1.5786672	2.9869378	up	2.8760633	1.5240954	2.8760633	up	1.0455158	0.064214885	1.0455158	up	1.0858213	0.11878666	1.0858213	up	709.0	829.6	532.2	268.7	184.0	226.1	178.7	276.4	343.1	145.8	192.6	290.6	1.3787394	1.2756929	1.1117964	0.30160046	-0.94373465	-0.32763863	-0.80605745	-0.15888691	0.15888691	-0.6914139	-0.6694088	0.19840527	Cspg5	29873	Mus musculus chondroitin sulfate proteoglycan 5 (Cspg5), mRNA.	GO:0007399|GO:0030154|GO:0001558|GO:0007275|GO:0050804	GO:0005794|GO:0016020|GO:0005783|GO:0016021|GO:0005886		chr9	110164660
1500093	0.006281795	-1.1942153	-0.25606298	1.1942153	down	1.4868432	0.5722526	1.4868432	up	-5.3127265	-2.4094524	5.3127265	down	-9.433335	-3.237768	9.433335	down	140.3	514.4	324.1	130.9	335.1	877.3	158.2	215.4	257.2	1299.5	2202.0	2029.1	-1.1687398	0.36677265	0.28469563	-1.0436878	-0.28469563	1.5793009	-1.1271143	-0.6463561	-0.4605589	2.2050552	2.5929747	2.6812449	Suv420h1	225888	Mus musculus suppressor of variegation 4-20 homolog 1 (Drosophila) (Suv420h1), mRNA.	GO:0006355|GO:0006350|GO:0016568|GO:0016571	GO:0005634|GO:0005694|GO:0000780	GO:0016740|GO:0008168|GO:0018024|GO:0042799	chr19	3815480
3360575	0.005830336	1.2017795	0.26517215	1.2017795	up	1.1691067	0.22540665	1.1691067	up	-1.0587469	-0.08235772	1.0587469	down	-1.0299628	-0.04259221	1.0299628	down	144.2	140.9	128.9	90.3	135.2	110.0	136.5	117.2	107.0	117.8	126.4	120.1	0.30811167	0.08572149	0.19881201	-0.11457682	-0.06505108	-0.023243427	0.03301668	-0.05377865	-0.062812805	0.04420185	0.012303352	-0.012303352	Nol6	230082	Mus musculus nucleolar protein family 6 (RNA-associated) (Nol6), mRNA.	GO:0008150	GO:0005634|GO:0005730|GO:0000794	GO:0003723|GO:0003674	chr4	41063432
6560372	0.0013139473	-1.174198	-0.23167579	1.174198	down	-1.0112783	-0.016180038	1.0112783	down	1.1538076	0.20640278	1.1538076	up	-1.0063226	-0.009092967	1.0063226	down	122.6	142.5	121.2	116.9	192.1	134.7	138.3	124.7	125.3	121.3	132.3	124.0	-0.075277805	0.0049529076	-0.04484701	0.15045643	0.28204298	0.14735603	-0.035378933	-0.050806522	0.019553661	0.012478828	-0.0049524307	-0.04687929	A530025E09Rik
3130440	0.005489888	-1.0340055	-0.048243843	1.0340055	down	-1.0762818	-0.1060559	1.0762818	down	-1.1076399	-0.14748892	1.1076399	down	-1.0641319	-0.08967686	1.0641319	down	111.0	115.4	104.8	88.9	133.4	105.1	130.2	120.3	105.7	112.7	128.2	129.2	-0.044736385	-0.06728792	-0.09597063	-0.057314396	-0.0019993782	-0.003949642	0.042654037	0.06551933	0.0019993782	0.051305294	0.11675024	0.21114779	Gm1679	381667	Mus musculus gene model 1679, (NCBI) (Gm1679), mRNA.				chr5	110783762
6110612	4.9462344E-4	1.1967982	0.2591799	1.1967982	up	-3.6652155	-1.873898	3.6652155	down	-11.528829	-3.527174	11.528829	down	-2.6282382	-1.394096	2.6282382	down	111.9	219.5	175.0	93.8	137.4	171.6	419.7	1550.8	434.0	1017.3	1714.3	2041.6	-1.2878699	-0.67415524	-0.34191322	-1.2281938	-1.2158241	-0.63746023	0.34191227	2.349575	0.6262684	2.0966654	2.4560356	2.9473429	Sh3rf2	269016	Mus musculus SH3 domain containing ring finger 2 (Sh3rf2), mRNA.	GO:0006511		GO:0046872|GO:0016874|GO:0008270|GO:0005515	chr18	42284347
3310451	0.008334329	1.1733843	0.23067555	1.1733843	up	-2.0760438	-1.053837	2.0760438	down	-2.7930112	-1.4818213	2.7930112	down	-1.1465575	-0.19730872	1.1465575	down	109.4	185.7	147.8	102.8	141.9	107.7	236.2	394.9	359.5	444.1	214.6	322.5	-0.79245186	-0.33683014	-0.089291096	-0.5696902	-0.6439867	-0.6969228	0.14723396	0.93440866	0.8612952	1.4860263	0.089291096	0.95954657	Sh3rf2	269016	Mus musculus SH3 domain containing ring finger 2 (Sh3rf2), mRNA.	GO:0006511		GO:0046872|GO:0016874|GO:0008270|GO:0005515	chr18	42284199
5220070	0.0067355335	-1.0721326	-0.10048325	1.0721326	down	-2.5111372	-1.3283409	2.5111372	down	1.015255	0.02184216	1.015255	up	2.3779192	1.2496997	2.3779192	up	226.4	328.8	164.7	229.9	236.0	264.6	1109.4	403.9	622.5	225.7	238.9	196.4	-0.15306091	-0.045082092	-0.4026041	0.15897179	-0.5033512	0.045082092	1.6554518	0.47555256	1.2532711	0.10491657	-0.26222897	-0.20751143	C330023M02Rik	231713	Mus musculus RIKEN cDNA C330023M02 gene (C330023M02Rik), mRNA.			GO:0005488	chr5	121887636
3990112	0.009366782	-1.001748	-0.0025196075	1.001748	down	1.0252448	0.035968464	1.0252448	up	-1.0751119	-0.104486786	1.0751119	down	-1.1041796	-0.14297485	1.1041796	down	120.4	121.6	106.9	92.1	132.8	107.6	125.1	112.5	101.8	118.2	125.8	123.2	0.06674719	0.0048923492	-0.06983566	-0.004892826	-0.011219978	0.025475502	-0.018599033	-0.03529024	-0.05221224	0.12900782	0.08340168	0.11041355	EG632964	632964	PREDICTED: Mus musculus predicted gene, EG632964 (EG632964), mRNA.
4220603	9.956636E-5	-1.1581602	-0.21183491	1.1581602	down	-2.7382584	-1.4532585	2.7382584	down	1.2028308	0.26643372	1.2028308	up	2.8438735	1.5078573	2.8438735	up	120.7	129.9	122.5	145.5	143.3	125.1	397.3	474.0	287.6	115.5	118.7	119.3	-0.048543453	-0.03216362	0.026020527	0.4980383	-0.02602005	0.108799934	1.4029331	1.7970304	1.1051254	-0.03065157	-0.12367439	-0.06415701	Fcgr1	14129	Mus musculus Fc receptor, IgG, high affinity I (Fcgr1), mRNA.	GO:0042590|GO:0042742|GO:0050776|GO:0050766|GO:0001788|GO:0001798|GO:0001805|GO:0045087|GO:0006955|GO:0007166|GO:0006910|GO:0006911|GO:0019884|GO:0006898	GO:0016020|GO:0005886|GO:0016021|GO:0009897	GO:0004872|GO:0019770|GO:0019864|GO:0019864
6400100	0.0025113656	1.4175528	0.50340253	1.4175528	up	1.4574773	0.5434734	1.4574773	up	1.0226585	0.032324474	1.0226585	up	-1.0053838	-0.007746376	1.0053838	down	188.0	234.7	161.9	123.9	144.3	126.9	139.7	141.3	119.3	117.0	157.4	122.8	0.5071583	0.38654375	0.50042295	0.10610628	-0.18280602	-0.039382935	-0.1346612	0.039382935	-0.14101696	-0.17491007	0.14236641	-0.18051243	Dlgap4	228836	Mus musculus discs, large homolog-associated protein 4 (Drosophila) (Dlgap4), transcript variant 2, mRNA.	GO:0007267	GO:0016020|GO:0045202		chr2	156547700
6940475	4.071272E-5	1.1017753	0.13982996	1.1017753	up	-1.0664139	-0.092767395	1.0664139	down	-1.6840382	-0.7519248	1.6840382	down	-1.4332869	-0.51932746	1.4332869	down	3205.6	4190.0	4118.2	2412.2	3747.8	3309.5	5309.9	4262.9	3473.3	5300.5	6336.3	5377.5	-0.18273449	-0.09308624	0.06533909	-0.19810772	-0.3089056	-0.12295818	0.06782055	-0.03494358	0.03494358	0.6219139	0.53595734	0.46793175	LOC100042427	100042427	PREDICTED: Mus musculus similar to Glyceraldehyde-3-phosphate dehydrogenase (GAPDH), transcript variant 4 (LOC100042427), mRNA.				chr14	12113348
2140433	0.004154281	1.1696267	0.22604816	1.1696267	up	-1.0013918	-0.0020065308	1.0013918	down	-1.6974577	-0.76337564	1.6974577	down	-1.4492645	-0.53532094	1.4492645	down	6936.5	8792.8	6680.3	4055.1	7154.7	6200.0	10259.1	8020.7	5301.4	11072.7	11168.1	8952.2	0.024460793	0.065984726	-0.21411514	-0.36826706	-0.2901821	-0.1433649	0.13325024	-0.024460793	-0.22643948	0.70725155	0.53846645	0.24259472	LOC100042427	100042427	PREDICTED: Mus musculus similar to Glyceraldehyde-3-phosphate dehydrogenase (GAPDH), transcript variant 4 (LOC100042427), mRNA.				chr14	12113469
3360524	0.0041332054	1.0775254	0.107721806	1.0775254	up	1.0665318	0.09292698	1.0665318	up	-1.382792	-0.46758413	1.382792	down	-1.3686839	-0.4527893	1.3686839	down	140.3	159.1	144.7	101.4	187.3	133.6	146.6	145.7	145.3	151.8	203.3	169.4	-0.014766216	-0.09228611	0.24149656	-0.21589565	0.070907116	-0.043732643	-0.11075401	0.014766216	-0.048348904	0.38147545	0.39433098	0.4382248	Tmem201	230917	Mus musculus transmembrane protein 201 (Tmem201), transcript variant 1, mRNA.		GO:0016021|GO:0016020		chr4	149101457
4040634	0.002507473	1.127319	0.17289574	1.127319	up	1.3647383	0.44862443	1.3647383	up	1.4363368	0.522394	1.4363368	up	1.1864616	0.24666531	1.1864616	up	165.8	259.8	169.5	163.9	192.9	157.1	167.6	126.8	150.2	105.8	133.8	119.5	0.14979267	0.35828733	0.4007945	0.3540101	-0.0012321472	0.037409306	0.0012321472	-0.31250238	-0.1257286	-0.5029826	-0.27512932	-0.39888287	Asf1a	66403	Mus musculus ASF1 anti-silencing function 1 homolog A (S. cerevisiae) (Asf1a), mRNA.	GO:0006355|GO:0006281|GO:0006334|GO:0006350|GO:0016568|GO:0006333	GO:0005634|GO:0016585	GO:0042393	chr10	53328881
4860072	0.0073864004	-1.0425919	-0.060174625	1.0425919	down	-1.4076468	-0.49328536	1.4076468	down	1.073316	0.10207479	1.073316	up	1.4491285	0.5351855	1.4491285	up	119.9	132.0	106.4	119.3	121.3	110.4	197.6	165.9	159.1	107.3	116.7	116.7	2.8276443E-4	0.043547153	-0.13733625	0.2844391	-0.19713926	-2.822876E-4	0.59717655	0.4655981	0.32357502	-0.0866642	-0.09095621	-0.0415864	LOC627424	627424	PREDICTED: Mus musculus similar to nuclear receptor binding factor 2 (LOC627424), mRNA.				chr14	52130726
1710131	0.006230214	-1.2790046	-0.35502148	1.2790046	down	1.3999735	0.48539957	1.3999735	up	-1.290442	-0.36786523	1.290442	down	-2.31063	-1.2082863	2.31063	down	958.7	1423.5	838.3	1192.9	1241.3	1279.3	941.4	772.2	846.1	1692.8	1490.8	2098.1	-0.13060951	0.12749863	-0.2708454	0.58908176	-0.12749767	0.32952404	-0.6582823	-0.71714973	-0.35472298	0.7466965	0.20408058	0.9439268	BC049806	213056	Mus musculus cDNA sequence BC049806 (BC049806), mRNA.				chr1	58584379
5340064	0.0051135835	-2.1880028	-1.1296146	2.1880028	down	2.3725314	1.2464272	2.3725314	up	4.58206	2.1959963	4.58206	up	-1.1329195	-0.18004546	1.1329195	down	257.0	926.9	412.2	483.7	1479.3	1180.9	126.2	284.2	281.4	137.2	284.2	230.0	0.0074186325	1.5540314	0.87523556	1.338561	2.2047853	2.2821827	-1.2417421	-0.0116176605	-0.049236298	-0.7064085	-0.04863262	-0.0074186325	Pvalb	19293	Mus musculus parvalbumin (Pvalb), mRNA.		GO:0030424|GO:0005737	GO:0005509	chr15	78021938
2230544	4.782649E-4	1.035321	0.050078075	1.035321	up	-1.2076793	-0.2722373	1.2076793	down	-1.0388523	-0.054990612	1.0388523	down	1.203574	0.26732478	1.203574	up	120.4	136.6	119.5	91.6	138.3	115.4	165.2	142.8	152.3	113.0	133.4	121.6	-0.04299307	0.027178764	-0.010966301	-0.123221874	-0.064759254	0.010966301	0.32767105	0.22907877	0.23318148	-0.057296276	0.067195415	-0.021942139	Col3a1	12825	Mus musculus collagen, type III, alpha 1 (Col3a1), mRNA.	GO:0001568|GO:0048565|GO:0030199	GO:0005576|GO:0005578|GO:0005581|GO:0005586|GO:0031012	GO:0005198|GO:0005201|GO:0048407|GO:0046332	chr1	45405737
2190669	7.108251E-4	1.1409323	0.1902132	1.1409323	up	-1.6218371	-0.697629	1.6218371	down	-1.781242	-0.83288354	1.781242	down	1.0388293	0.054958656	1.0388293	up	592.9	588.2	342.4	339.7	490.8	430.6	1066.6	830.2	875.1	698.3	909.3	713.2	-0.11391258	-0.493927	-0.72267914	-0.54330826	-0.7936516	-0.5641985	0.22957325	0.11391258	0.41888237	0.22855377	0.19453335	0.1744051	Pcdhgb4	93701	Mus musculus protocadherin gamma subfamily B, 4 (Pcdhgb4), mRNA.	GO:0007155	GO:0016020|GO:0016021|GO:0005886|GO:0005624	GO:0005509|GO:0005515	chr18	38001185
520093	0.005387389	-1.9689478	-0.9774248	1.9689478	down	-1.1622899	-0.21696997	1.1622899	down	2.2967768	1.1996107	2.2967768	up	1.3558108	0.43915588	1.3558108	up	149.6	213.9	138.2	212.2	486.8	289.1	329.0	138.4	186.4	121.6	137.1	138.6	-0.062304497	0.025403023	-0.025403023	0.7280717	1.2607751	0.88112307	0.7588687	-0.22507048	0.054807186	-0.32917547	-0.29260683	-0.10707998	Srrd	70118	Mus musculus SRR1 domain containing (Srrd), mRNA. XM_913540 XM_922786 XM_922800 XM_922805 XM_922818	GO:0048511			chr5	112767012
3360653	0.0044739353	-2.0979967	-1.0690124	2.0979967	down	-1.0902764	-0.12469387	1.0902764	down	2.050431	1.0359272	2.050431	up	1.0655577	0.09160869	1.0655577	up	134.6	129.7	120.5	147.9	381.9	330.1	143.5	130.1	167.7	129.2	123.5	124.9	0.027850628	-0.1416645	-0.11342287	0.41513443	1.1828537	1.3818121	-0.027851105	-0.039756298	0.21445227	0.1354928	-0.17165995	-0.09181404	Ostf1	20409	Mus musculus osteoclast stimulating factor 1 (Ostf1), mRNA.		GO:0005737|GO:0005575	GO:0005515	chr19	18661046
2140370	0.00825693	-1.0440005	-0.06212234	1.0440005	down	1.0745671	0.10375548	1.0745671	up	-1.7365512	-0.79622495	1.7365512	down	-1.9481473	-0.9621028	1.9481473	down	140.3	247.0	144.9	100.7	304.2	177.6	171.1	140.3	186.0	251.6	344.4	251.3	-0.29264402	0.11449909	-0.03356123	-0.50303555	0.44413567	0.033560753	-0.14504719	-0.31641865	-0.06150675	0.8320856	0.808897	0.722353	Tipin	66131	Mus musculus timeless interacting protein (Tipin), mRNA.	GO:0006974|GO:0051301|GO:0007067|GO:0007049|GO:0008150|GO:0048478	GO:0005737|GO:0005634	GO:0005515
10592	5.6948524E-5	1.6234599	0.69907176	1.6234599	up	2.5509899	1.3510572	2.5509899	up	1.6336524	0.7081011	1.6336524	up	1.0396627	0.056115627	1.0396627	up	393.0	438.4	241.6	152.6	307.3	222.2	136.5	149.0	146.3	130.4	130.0	123.7	1.3277388	1.072547	0.83546543	0.14933014	0.54232407	0.44688177	-0.4323349	-0.14933014	-0.23575544	-0.15203619	-0.40745354	-0.42627764	3632451O06Rik	67419	Mus musculus RIKEN cDNA 3632451O06 gene (3632451O06Rik), mRNA.		GO:0016021|GO:0016020		chr14	48603701
1400053	0.0044667427	-1.9184793	-0.9399632	1.9184793	down	1.3851367	0.4700284	1.3851367	up	3.2335658	1.693126	3.2335658	up	1.2168356	0.28313428	1.2168356	up	268.7	391.4	180.9	386.2	444.7	639.8	174.5	166.1	294.8	174.1	145.7	127.3	0.20526123	0.3276329	-0.15249395	1.1266384	0.5430422	1.5306091	-0.60116386	-0.58101463	0.15249348	-0.15771341	-0.7855191	-0.9358554	LOC100047583	100047583	PREDICTED: Mus musculus similar to apolipoprotein D (LOC100047583), mRNA.
6200086	2.9735711E-5	-1.0492532	-0.06936295	1.0492532	down	1.0258936	0.036881126	1.0258936	up	-2.1959572	-1.1348499	2.1959572	down	-2.3637772	-1.241094	2.3637772	down	781.2	1025.0	562.7	535.1	1010.6	778.7	1054.3	927.1	661.1	1587.2	1887.4	1913.4	-0.00836277	0.057217598	-0.35216522	-0.15978813	0.00836277	0.056203842	-0.08066177	-0.017085075	-0.31620693	1.0981808	0.9810257	1.2301216	Neto1	246317	Mus musculus neuropilin (NRP) and tolloid (TLL)-like 1 (Neto1), mRNA.		GO:0016021|GO:0016020	GO:0004872	chr18	86633247
2340019	0.001901194	-1.0180469	-0.025804043	1.0180469	down	1.0315268	0.04478137	1.0315268	up	-1.1223067	-0.16646703	1.1223067	down	-1.1785822	-0.23705244	1.1785822	down	117.8	128.1	123.5	98.3	153.7	111.0	131.0	115.6	112.6	125.9	143.2	132.2	-0.05093956	-0.0147070885	0.07564354	0.005440235	0.10040712	-0.01843834	-0.0376873	-0.08121967	-0.005440235	0.19257021	0.21133661	0.18290329	9330112I12Rik
2340079	0.00750371	-1.1200329	-0.16354115	1.1200329	down	-1.0214819	-0.03066365	1.0214819	down	1.066191	0.09246588	1.066191	up	-1.0284072	-0.04041163	1.0284072	down	110.4	125.2	109.8	103.6	145.8	119.3	130.8	114.3	106.8	110.9	121.2	123.8	-0.09095049	0.008090973	-0.06601715	0.1298933	0.08118963	0.13066387	0.011294842	-0.04635191	-0.021828651	-0.011527061	-0.00809145	0.083967686	4931431F19Rik	70980	PREDICTED: Mus musculus RIKEN cDNA 4931431F19 gene (4931431F19Rik), mRNA.	GO:0008150	GO:0005739	GO:0003674
60717	0.002234856	1.5037439	0.5885589	1.5037439	up	-1.5672169	-0.6482048	1.5672169	down	-3.6243446	-1.8577201	3.6243446	down	-1.5378944	-0.6209564	1.5378944	down	1290.6	1096.7	442.6	382.6	708.6	590.2	1622.5	1948.3	1168.5	1797.6	2694.0	1948.8	0.17442894	-0.39696598	-1.231986	-1.2110262	-1.0888891	-0.9202843	-0.023889542	0.49009228	0.023888588	0.6970291	0.9557743	0.70015717	Elmod1	270162	Mus musculus ELMO domain containing 1 (Elmod1), mRNA. XM_924741	GO:0006909|GO:0008150	GO:0005856|GO:0005575	GO:0003674	chr9	53767419
380731	0.006617531	-1.1300211	-0.17634964	1.1300211	down	-1.0083177	-0.011950333	1.0083177	down	1.0665694	0.092977844	1.0665694	up	-1.0507514	-0.07142147	1.0507514	down	116.2	134.8	116.3	109.8	161.8	125.3	138.0	116.5	113.0	122.6	129.3	123.2	-0.10981417	-0.0015354156	-0.07277584	0.11413431	0.1267252	0.10406399	0.003308773	-0.11013222	-0.041450977	0.0801301	0.0015354156	-0.015675545	LOC100040899	100040899	PREDICTED: Mus musculus similar to Predicted gene, EG434881 (LOC100040899), mRNA.				chrX	151073420
10528	0.002489617	1.5122415	0.59668857	1.5122415	up	1.4117303	0.49746448	1.4117303	up	-1.0544336	-0.076468304	1.0544336	down	1.0158981	0.022755781	1.0158981	up	138.7	231.1	146.4	90.7	114.9	108.1	118.3	124.4	111.6	117.6	118.5	108.4	0.26305294	0.5993986	0.56468153	-0.08009434	-0.26353645	-0.019301891	-0.14787102	0.063308716	0.019301891	0.06852722	-0.0580101	-0.14404488	C630015A19Rik
7200097	0.0016021576	1.2208807	0.28792223	1.2208807	up	1.7414113	0.800257	1.7414113	up	-1.509482	-0.59405357	1.509482	down	-2.1530597	-1.1063883	2.1530597	down	1397.4	1659.3	1045.0	818.7	1438.2	866.9	775.3	989.3	832.2	1582.6	1737.1	1654.7	0.3351612	0.26037598	-0.04602909	-0.010720253	0.010721207	-0.31425953	-0.9850359	-0.41211796	-0.4541092	0.5899277	0.33924007	0.53873444	LOC100039571	100039571	PREDICTED: Mus musculus similar to ribosomal protein L23a (LOC100039571), mRNA.				chr10	14242995
6020142	0.004286658	1.0448416	0.06328424	1.0448416	up	1.0417591	0.05902179	1.0417591	up	1.0346332	0.049119316	1.0346332	up	1.0376945	0.053381763	1.0376945	up	118.7	128.2	122.0	93.3	136.5	107.5	130.5	116.8	107.0	106.7	116.6	114.1	0.024315834	0.05052948	0.11485338	-0.006943226	0.0045728683	0.002216339	0.021081924	-0.002216339	-0.0062322617	-0.055909634	-0.053461075	-0.03814125	Tssk6	83984	Mus musculus testis-specific serine kinase 6 (Tssk6), mRNA.	GO:0030154|GO:0007283|GO:0007275|GO:0006468|GO:0035092		GO:0004674|GO:0046872|GO:0005524|GO:0000287|GO:0000166|GO:0016740|GO:0016301|GO:0004672	chr8	72427184
3170044	0.0028139958	-1.0621011	-0.086921215	1.0621011	down	-1.0494026	-0.06956832	1.0494026	down	1.0969265	0.13346672	1.0969265	up	1.0838115	0.11611383	1.0838115	up	113.7	116.0	108.6	95.6	139.1	108.1	129.5	121.0	104.3	104.8	113.1	106.0	0.0021538734	-0.04640436	-0.030440807	0.06798315	0.06985712	0.04823208	0.048491478	0.087676525	-0.0021543503	-0.042993546	-0.061017036	-0.11031723	Oa1
5820070	0.005054068	1.0439146	0.062003613	1.0439146	up	-1.1838497	-0.24348593	1.1838497	down	-2.4128494	-1.2707379	2.4128494	down	-1.9523995	-0.9652483	1.9523995	down	140.0	265.3	126.5	121.2	235.7	117.2	249.9	147.9	220.8	217.7	547.4	322.9	-0.42621803	0.08907938	-0.53648186	-0.3934722	-0.049646854	-0.6165123	0.17947102	-0.3722806	0.049646854	0.514235	1.3120131	0.9263339	Ptbp1	19205	Mus musculus polypyrimidine tract binding protein 1 (Ptbp1), transcript variant 2, mRNA.	GO:0008380|GO:0006397	GO:0005634|GO:0030529	GO:0003723|GO:0005515|GO:0003676|GO:0000166	chr10	79326982
5720601	0.0028550406	1.075677	0.10524496	1.075677	up	-1.0521493	-0.07333946	1.0521493	down	-1.5466154	-0.62911445	1.5466154	down	-1.3665422	-0.45053005	1.3665422	down	1845.7	3050.8	2127.2	1473.9	2462.3	1956.5	3685.3	2568.9	2010.6	2950.9	3833.2	3035.4	-0.19962883	0.21230125	0.005309105	-0.10714722	-0.12323761	-0.06736851	0.28248596	-0.0053100586	-0.039175987	0.542984	0.598052	0.44855404	D11Bwg0517e	52897	Mus musculus DNA segment, Chr 11, Brigham & Women's Genetics 0517 expressed (D11Bwg0517e), transcript variant 2, mRNA.	GO:0006397|GO:0008380	GO:0005737|GO:0005634	GO:0003723|GO:0003676|GO:0000166	chr11	118355470
7610253	0.008635055	-1.0675821	-0.094347	1.0675821	down	1.0405228	0.057308517	1.0405228	up	1.0341028	0.048379585	1.0341028	up	-1.0742099	-0.10327593	1.0742099	down	121.6	122.6	116.7	100.3	154.2	115.9	122.2	114.9	108.9	118.5	123.6	122.7	0.011279106	-0.054764748	-0.011279106	0.050209522	0.12137461	0.056692123	-0.12232876	-0.07387066	-0.030490875	0.06361008	-0.01359272	0.033120155	C4bp			GO:0006958|GO:0045087|GO:0006955	GO:0005576	GO:0005515
3190563	0.008585454	-1.0230325	-0.032852016	1.0230325	down	1.1137378	0.15540965	1.1137378	up	-1.390378	-0.47547722	1.390378	down	-1.5841829	-0.66373885	1.5841829	down	124.5	137.0	129.4	120.0	124.9	143.3	131.4	110.4	113.4	137.1	188.2	181.9	-0.09720135	-0.0747447	0.07474518	0.13827658	-0.31043863	0.17351723	-0.16111994	-0.27647638	-0.12583351	0.31345797	0.43217707	0.6821518	Pex13	72129	Mus musculus peroxisomal biogenesis factor 13 (Pex13), mRNA.	GO:0015031|GO:0006810|GO:0016560|GO:0007626|GO:0001967|GO:0001561|GO:0021795|GO:0001764|GO:0060152	GO:0016021|GO:0016020|GO:0005777|GO:0005778|GO:0005778	GO:0000268
4290471	0.0016195353	1.1028787	0.14127414	1.1028787	up	1.1291908	0.17528932	1.1291908	up	1.0220163	0.031418163	1.0220163	up	-1.0018017	-0.0025970135	1.0018017	down	124.6	154.0	122.1	94.0	134.7	108.2	125.6	113.5	105.8	110.7	120.0	111.0	0.102355	0.21810246	0.12221432	0.010139465	-0.007901192	0.0166111	-0.028906345	-0.03847027	-0.01581955	0.004368305	-0.004368305	-0.07540512	9630009A06Rik	78568	PREDICTED: Mus musculus RIKEN cDNA 9630009A06 gene (9630009A06Rik), mRNA.				chr15	30891366
3130156	0.0051980345	1.0743074	0.103406906	1.0743074	up	-1.0453407	-0.06397311	1.0453407	down	-1.076108	-0.105822876	1.076108	down	1.0435915	0.061557136	1.0435915	up	121.8	120.9	110.8	88.3	127.1	97.8	137.4	121.7	110.0	109.7	124.5	115.0	0.08174896	-0.0049204826	-0.02039814	-0.07376623	-0.073916435	-0.10610771	0.120066166	0.07779884	0.050484657	0.0049204826	0.06534529	-0.0065875053	Ush1c	72088	Mus musculus Usher syndrome 1C homolog (human) (Ush1c), transcript variant b3, mRNA.	GO:0042491|GO:0042472|GO:0030046|GO:0051017|GO:0050885|GO:0007605	GO:0005886|GO:0001917|GO:0001750|GO:0045202|GO:0032420	GO:0005515	chr7	53485497
5130609	0.0048054243	-1.4291264	-0.51513356	1.4291264	down	-1.6050768	-0.6826423	1.6050768	down	2.8678577	1.5199734	2.8678577	up	3.2209408	1.6874821	3.2209408	up	259.0	549.3	213.5	356.2	532.8	414.0	833.1	759.6	328.4	116.2	204.4	149.1	-0.42033958	0.30515957	-0.46743488	0.43556213	0.240592	0.28663158	0.8141775	0.8917265	-0.240592	-1.5764241	-0.92309666	-1.0976138	LOC676724	676724	PREDICTED: Mus musculus hypothetical LOC676724 (LOC676724), mRNA.
1440630	0.009400292	-1.3085661	-0.3879868	1.3085661	down	1.0263609	0.03753805	1.0263609	up	1.317827	0.39816093	1.317827	up	-1.0191482	-0.027363937	1.0191482	down	118.4	164.0	118.9	155.4	194.9	143.4	128.3	118.9	133.5	113.7	131.2	127.1	-0.11749697	0.120750904	-0.0704608	0.560338	0.30784798	0.2285676	-0.14231491	-0.11454868	0.07704258	-0.09772873	-0.00967598	0.009675503	Axin2	12006	Mus musculus axin2 (Axin2), mRNA.	GO:0016055|GO:0045786|GO:0007049|GO:0007275|GO:0008285|GO:0030111|GO:0045668|GO:0001756|GO:0001957	GO:0005737|GO:0005622|GO:0005634	GO:0004871|GO:0005515	chr11	108811769
2030435	6.3271925E-4	1.2855316	0.36236507	1.2855316	up	-1.0677428	-0.094564125	1.0677428	down	-2.0876172	-1.0618572	2.0876172	down	-1.5209029	-0.604928	1.5209029	down	760.3	742.4	544.5	407.7	641.8	468.1	949.2	692.4	837.1	884.0	1325.9	1093.4	0.2565136	-0.13153744	-0.090501785	-0.2524414	-0.38462925	-0.41555023	0.09050083	-0.13871288	0.36637878	0.58706474	0.754652	0.791234	Aplp1			GO:0006915|GO:0006897|GO:0007155|GO:0008219|GO:0006417|GO:0030198|GO:0006378|GO:0030900	GO:0005737|GO:0016021|GO:0016020|GO:0005886|GO:0005624	GO:0008201|GO:0005488|GO:0005515|GO:0008270|GO:0005507|GO:0046872
110358	0.003603829	1.0409052	0.057838757	1.0409052	up	1.0749004	0.10420291	1.0749004	up	-1.4799795	-0.56557715	1.4799795	down	-1.5283144	-0.61194134	1.5283144	down	1433.0	1445.5	1175.1	1029.0	1551.3	1031.5	1713.9	1423.9	1146.0	1917.6	1947.3	1906.3	0.25291824	-0.042779922	-0.006064415	0.2064333	0.006064415	-0.18194008	-0.009426117	-0.023352623	-0.07575607	0.72044945	0.40271664	0.6041231	EG667728	667728	PREDICTED: Mus musculus predicted gene, EG667728 (EG667728), misc RNA.
4180577	3.8437228E-4	-1.0133855	-0.019183159	1.0133855	down	2.802766	1.4868513	2.802766	up	2.8642042	1.5181344	2.8642042	up	1.0084223	0.012099922	1.0084223	up	6268.5	7391.5	9209.6	5826.1	9391.1	6011.0	4150.6	2503.7	2245.6	2435.4	1998.0	3609.8	0.4784031	0.4588747	0.832901	0.7392645	0.68334866	0.40511513	-0.60901165	-1.1216927	-0.959671	-0.84995365	-1.4716063	-0.40511513	Sfxn1	14057	Mus musculus sideroflexin 1 (Sfxn1), mRNA.	GO:0006810|GO:0030218|GO:0006826|GO:0006826|GO:0006811|GO:0006812	GO:0016020|GO:0016021|GO:0005739|GO:0005743	GO:0005506|GO:0008324
4290634	0.0078930305	1.2139729	0.27973622	1.2139729	up	-1.5673348	-0.64831334	1.5673348	down	1.1886309	0.2493008	1.1886309	up	2.2616103	1.1773503	2.2616103	up	223.7	276.0	251.5	128.8	328.3	211.3	399.3	566.5	372.4	129.9	189.0	166.8	0.064208984	-0.075148106	0.4568267	-0.5406308	0.21151876	-0.064208984	0.5478997	1.1816401	0.6612878	-0.60078716	-0.3282714	-0.21216488	Rapgef5			GO:0051056|GO:0007242|GO:0007264	GO:0005634|GO:0005622	GO:0005085
5550646	0.0016307163	-1.0175216	-0.025059372	1.0175216	down	-2.4910898	-1.316777	2.4910898	down	-2.2728283	-1.1844887	2.2728283	down	1.0771573	0.107228935	1.0771573	up	596.0	819.0	450.7	463.6	664.4	639.7	2022.1	2113.4	1200.3	866.7	1562.5	2081.7	-0.40884876	-0.2828083	-0.65302086	-0.3818674	-0.64260864	-0.24502373	0.8376303	1.1573582	0.61066437	0.24502468	0.6908083	1.3481331	Klf16			GO:0007212|GO:0006355|GO:0006357|GO:0006350	GO:0005634|GO:0005622	GO:0008270|GO:0004872|GO:0003676|GO:0003700|GO:0003677|GO:0003677|GO:0046872
4180377	0.005933427	1.0162952	0.023319563	1.0162952	up	-1.0027821	-0.0040081344	1.0027821	down	-1.0915184	-0.12633643	1.0915184	down	-1.0710373	-0.099008724	1.0710373	down	121.6	125.3	114.9	96.0	138.1	104.9	133.7	118.1	110.4	122.5	130.6	124.0	0.024205685	-0.013091087	-0.021886826	2.989769E-4	-0.014469147	-0.066560745	0.022827148	-0.021276474	-2.9850006E-4	0.14727879	0.08639431	0.064605236	Coro6	216961	Mus musculus coronin 6 (Coro6), transcript variant B, mRNA.	GO:0008150	GO:0005575	GO:0003674	chr11	77281311
6420215	0.007437474	-1.0267262	-0.038051605	1.0267262	down	-1.061348	-0.085897766	1.061348	down	-1.0583377	-0.081799984	1.0583377	down	-1.0238141	-0.03395383	1.0238141	down	113.1	121.1	107.1	92.8	131.7	108.9	135.0	116.3	110.7	115.6	127.2	121.0	-0.049509525	-0.028057575	-0.09441948	-0.02087307	-0.0508976	0.013938904	0.066917896	-0.013938427	0.03272724	0.062325478	0.07345581	0.0517869	Gsg2	14841	Mus musculus germ cell-specific gene 2 (Gsg2), mRNA.	GO:0007229|GO:0016568|GO:0007243|GO:0006468|GO:0007049	GO:0005634	GO:0016301|GO:0000287|GO:0000166|GO:0016740|GO:0005524|GO:0004713|GO:0004672|GO:0004674	chr11	72949527
380170	7.051986E-4	-1.5839971	-0.66356975	1.5839971	down	-1.8567996	-0.89281815	1.8567996	down	6.8825	2.7829328	6.8825	up	8.067833	3.0121813	8.067833	up	708.0	858.7	898.7	848.4	2493.1	746.1	1273.2	2718.8	1403.0	229.8	185.9	128.8	-0.25154114	-0.29416466	0.15916157	0.4588852	1.2400379	-0.094758034	0.09475899	1.4279022	0.76924896	-1.6313972	-2.3421154	-2.7711205	Kif1b	16561	Mus musculus kinesin family member 1B (Kif1b), transcript variant 1, mRNA.	GO:0007018|GO:0008089|GO:0007270|GO:0009790|GO:0007274|GO:0047497	GO:0005737|GO:0005856|GO:0005874|GO:0005875|GO:0005739|GO:0030659|GO:0031410	GO:0000166|GO:0003774|GO:0005524|GO:0016887|GO:0003777|GO:0005515|GO:0008017	chr4	148620507
7550020	0.0030385896	-1.8137121	-0.8589455	1.8137121	down	1.2758839	0.35149702	1.2758839	up	2.666764	1.4150902	2.666764	up	1.1524049	0.20464769	1.1524049	up	876.4	1423.2	959.7	1137.2	1763.4	2796.6	1180.1	932.9	778.8	637.8	735.9	772.0	0.045039177	0.43519688	0.2243967	0.83881474	0.6849966	1.757658	-0.045039177	-0.13128853	-0.17353058	-0.31117153	-0.51735497	-0.13527489	A130028H19Rik
3850041	0.0023525548	-1.3422784	-0.4246839	1.3422784	down	-1.9953763	-0.9966609	1.9953763	down	-1.5574391	-0.6391758	1.5574391	down	-1.0476805	-0.06719875	1.0476805	down	688.2	764.3	605.9	571.4	1389.6	757.3	2286.7	1343.0	1178.8	1160.6	1453.4	1722.1	-0.69939995	-0.88304424	-0.74342346	-0.55176353	-0.021548271	-0.47850418	0.5477686	0.021549225	0.094797134	0.15999317	0.09966946	0.6060486	Ddx46			GO:0008380|GO:0006397	GO:0005634	GO:0016787|GO:0004386|GO:0003723|GO:0000166|GO:0005524|GO:0003676|GO:0008026
5560470	0.0077229314	1.1492162	0.20065022	1.1492162	up	-1.5152297	-0.59953654	1.5152297	down	-1.2050672	-0.26911354	1.2050672	down	1.4450037	0.5310732	1.4450037	up	5258.9	6492.0	4022.5	3018.3	5177.6	4354.4	10499.2	7583.0	6560.3	5174.4	6401.2	4314.0	-0.016880035	0.020453453	-0.5096626	-0.4355297	-0.39450455	-0.2780056	0.5301027	0.26787376	0.49454403	0.050635338	0.016880035	-0.3682146	Psap			GO:0006629|GO:0006665	GO:0005576|GO:0005764|GO:0005739
3460026	0.0092179375	-1.5742805	-0.65469265	1.5742805	down	-4.6607804	-2.2205715	4.6607804	down	-1.6918991	-0.7586435	1.6918991	down	1.7498549	0.80723536	1.7498549	up	155.8	393.7	117.8	282.2	318.9	242.1	1492.5	811.1	728.2	823.3	392.4	308.4	-1.1006017	-0.16964531	-1.5421643	0.117061615	-0.47054482	-0.49485016	1.6862669	1.049572	1.1134644	1.427597	-0.0029830933	0.0029830933	LOC100047167	100047167	PREDICTED: Mus musculus similar to mKIAA0990 protein (LOC100047167), mRNA.
240725	0.0057805516	1.4263027	0.51228017	1.4263027	up	-1.5149276	-0.5992489	1.5149276	down	-1.0366007	-0.05186034	1.0366007	down	2.0844526	1.0596687	2.0844526	up	188.2	363.1	134.9	107.4	171.6	153.2	454.7	365.6	263.3	136.4	135.0	140.1	0.3037839	0.8248882	-0.066357136	-0.2789569	-0.16880703	-0.026761532	1.2058697	1.0657368	0.5884552	0.026761055	-0.29410648	-0.051599026	Stat1	20846	Mus musculus signal transducer and activator of transcription 1 (Stat1), mRNA.	GO:0006355|GO:0006350|GO:0007165|GO:0019221|GO:0031663|GO:0043330|GO:0032496	GO:0005737|GO:0005634	GO:0005515|GO:0003700|GO:0003677|GO:0005509|GO:0004871	chr1	52217485
5290121	0.009184537	1.238038	0.30805555	1.238038	up	2.0052571	1.0037872	2.0052571	up	-2.0143197	-1.0102926	2.0143197	down	-3.262605	-1.7060243	3.262605	down	413.8	560.8	481.4	383.4	454.0	300.2	247.7	295.7	261.5	374.5	1061.4	1132.5	-0.014582634	0.05130768	0.35571384	0.259367	-0.28488445	-0.5062103	-1.038332	-0.6839895	-0.8966012	0.01458168	1.0415583	1.4430103	Cnot7	18983	Mus musculus CCR4-NOT transcription complex, subunit 7 (Cnot7), mRNA.	GO:0006355|GO:0006350|GO:0045944	GO:0005634|GO:0030014	GO:0005515|GO:0016563
2060711	8.218089E-4	1.0039607	0.005702813	1.0039607	up	-1.002681	-0.003862699	1.002681	down	-1.0716262	-0.0998017	1.0716262	down	-1.0645444	-0.09023619	1.0645444	down	110.3	117.7	107.8	89.5	124.8	103.5	122.9	110.8	102.4	113.1	121.2	118.6	-0.013069153	0.0024456978	-0.013722897	-0.005501747	-0.05314827	0.017195225	-4.4345856E-5	-0.012758255	4.4345856E-5	0.09791517	0.070985794	0.08904934	ENSMUSG00000053640	791306	PREDICTED: Mus musculus predicted gene, ENSMUSG00000053640 (ENSMUSG00000053640), mRNA.
4640129	0.005760607	1.2840278	0.36067647	1.2840278	up	1.4202619	0.5061569	1.4202619	up	1.145346	0.19578362	1.145346	up	1.0354825	0.05030314	1.0354825	up	3663.0	3471.7	3504.9	2020.1	3240.9	2273.5	3172.4	2975.2	2093.7	2032.4	3010.1	2100.2	0.55059433	0.17897701	0.41603184	0.12174797	0.023513794	-0.08168793	-0.15562248	-0.012087822	-0.20515728	-0.23932266	0.012087822	-0.29654217	LOC100045688	100045688	PREDICTED: Mus musculus similar to coiled-coil-helix-coiled-coil-helix domain containing 2 (LOC100045688), mRNA.
3140110	0.0076573924	-1.1234174	-0.16789405	1.1234174	down	1.2259675	0.29392081	1.2259675	up	1.6727521	0.74222374	1.6727521	up	1.214539	0.28040886	1.214539	up	2157.7	3897.2	2293.3	2115.5	3552.6	2749.5	2517.6	2538.7	2199.2	1372.5	2153.3	1926.1	-0.03388405	0.5149584	0.039492607	0.34463787	0.32464314	0.35496807	-0.3168602	-0.07822037	0.033885002	-0.6089859	-0.3291645	-0.26427174	LOC100044779	100044779	PREDICTED: Mus musculus similar to prothymosin alpha (LOC100044779), misc RNA.
6370341	0.0063430364	-1.2825584	-0.35902452	1.2825584	down	1.0550231	0.07727448	1.0550231	up	-1.998712	-0.9990705	1.998712	down	-2.7045143	-1.4353695	2.7045143	down	122.0	135.1	117.4	135.8	125.6	213.6	122.2	119.0	110.2	162.0	506.9	295.8	-0.020229816	0.020230293	-0.038274765	0.40917444	-0.19521141	0.82483625	-0.15877104	-0.05963278	-0.051693916	0.7291002	1.8461256	1.4607849	Ebag9	55960	Mus musculus estrogen receptor-binding fragment-associated gene 9 (Ebag9), mRNA.	GO:0006915	GO:0005794|GO:0016021|GO:0016020		chr15	44451386
6960021	5.8209006E-4	-2.0319607	-1.0228726	2.0319607	down	1.1345136	0.1820739	1.1345136	up	3.0957654	1.6302961	3.0957654	up	1.3428979	0.42534956	1.3428979	up	1836.4	2891.7	1462.9	2513.7	4041.4	4922.4	2114.9	2320.7	1509.2	1112.9	1337.5	1416.7	0.13279724	0.4669695	-0.17492104	0.99874306	0.9244404	1.5702801	-0.18824768	0.19966793	-0.13279629	-0.5001507	-0.63966274	-0.25761127	D830019K05Rik
6980110	0.0018072164	1.049267	0.06938188	1.049267	up	1.0240047	0.034222286	1.0240047	up	-1.1063355	-0.14578898	1.1063355	down	-1.0796992	-0.110629395	1.0796992	down	113.5	127.2	117.2	89.7	134.5	101.2	126.3	116.6	105.5	117.5	128.2	123.1	-0.028708935	0.050973892	0.05365944	-0.05816078	-0.0053491592	-0.06871128	-0.016713142	0.0053491592	-0.015378475	0.10602999	0.10191345	0.0972023	1700049L16Rik	108950	Mus musculus RIKEN cDNA 1700049L16 gene (1700049L16Rik), non-coding RNA.
3890156	0.007578142	1.0494471	0.06962935	1.0494471	up	1.023883	0.03405078	1.023883	up	1.0403603	0.05708329	1.0403603	up	1.0663358	0.09266186	1.0663358	up	120.0	130.3	117.8	95.9	131.9	104.3	129.6	122.4	105.9	104.6	116.1	111.4	0.044712543	0.07288599	0.056468487	0.03855276	-0.03880024	-0.034573555	0.01577282	0.071914196	-0.015772343	-0.0793643	-0.055508614	-0.07119799	Fbxw16	320083	Mus musculus F-box and WD-40 domain protein 16 (Fbxw16), mRNA.				chr9	109340801
6060520	0.0025465433	-1.0034992	-0.0050393734	1.0034992	down	1.0100535	0.014431795	1.0100535	up	-1.2130084	-0.27858958	1.2130084	down	-1.2294906	-0.29806075	1.2294906	down	127.9	137.6	123.9	98.9	155.8	120.8	142.2	123.2	119.9	139.0	144.5	140.7	-0.014488697	-0.031624794	-0.006090641	-0.07499504	0.030262947	0.007646084	0.006090641	-0.07573223	-0.025857925	0.38763666	0.13633347	0.27471256	Ccl11	20292	Mus musculus small chemokine (C-C motif) ligand 11 (Ccl11), mRNA.	GO:0006954|GO:0006955|GO:0006935	GO:0005576|GO:0005615	GO:0005125|GO:0008009	chr11	81875809
1690521	2.5306286E-7	-1.0379857	-0.053786594	1.0379857	down	-1.0650309	-0.09089533	1.0650309	down	-2.4781206	-1.3092464	2.4781206	down	-2.4151917	-1.2721376	2.4151917	down	119.6	127.7	116.5	105.5	145.7	108.7	131.8	119.1	153.1	241.6	335.7	273.2	-0.034145832	-0.023669243	-0.035441875	0.096858025	0.02366972	-0.052424908	-0.033652782	-0.043387413	0.25646925	1.3203182	1.307828	1.3676958	Sorcs2	81840	Mus musculus sortilin-related VPS10 domain containing receptor 2 (Sorcs2), mRNA.		GO:0016021|GO:0016020	GO:0004872	chr5	36360280
4610075	0.0022470206	-1.791865	-0.84146196	1.791865	down	-2.4383593	-1.2859107	2.4383593	down	2.6285543	1.3942696	2.6285543	up	3.5769215	1.8387184	3.5769215	up	204.9	315.0	134.2	287.2	397.2	356.5	549.9	927.4	338.8	118.5	142.7	136.0	-0.37095022	-0.1799941	-0.88054323	0.47335052	0.17999363	0.4395542	0.6571026	1.5734539	0.19568825	-1.1550794	-0.9973564	-0.9374747	Gemin4	276919	Mus musculus gem (nuclear organelle) associated protein 4 (Gemin4), mRNA.	GO:0008150	GO:0005730|GO:0015030	GO:0005515|GO:0043021	chr11	76024203
7000475	0.002930588	-1.9068793	-0.93121356	1.9068793	down	-2.6919928	-1.4286746	2.6919928	down	2.94471	1.5581256	2.94471	up	4.1571264	2.0555866	4.1571264	up	210.0	307.4	119.2	296.3	392.2	339.3	618.0	952.3	319.7	114.3	121.8	124.7	-0.28109503	-0.16211033	-1.139101	0.5807266	0.21686745	0.41374016	0.8636675	1.6779394	0.16211033	-1.1624589	-1.1992459	-1.1013379	Gemin4	276919	Mus musculus gem (nuclear organelle) associated protein 4 (Gemin4), mRNA.	GO:0008150	GO:0005730|GO:0015030	GO:0005515|GO:0043021	chr11	76024210
7560424	0.008506578	1.538359	0.62139225	1.538359	up	2.946219	1.5588647	2.946219	up	1.0754528	0.10494423	1.0754528	up	-1.7808033	-0.83252823	1.7808033	down	1115.4	776.4	545.2	381.7	820.2	357.2	275.5	242.9	373.0	460.8	467.3	445.5	1.2286148	0.3482771	0.32179546	0.05594635	0.41016388	-0.43159962	-1.110848	-1.147543	-0.519516	0.09611511	-0.32049084	-0.05594635	Hnrpll	72692	Mus musculus heterogeneous nuclear ribonucleoprotein L-like (Hnrpll), mRNA.	GO:0006397	GO:0030529|GO:0005634|GO:0019028	GO:0008430|GO:0003723|GO:0004601|GO:0003676|GO:0000166|GO:0005198	chr17	80429255
2900128	0.0051309583	-1.0364969	-0.051715694	1.0364969	down	-1.0649828	-0.09083017	1.0649828	down	-1.0864573	-0.11963145	1.0864573	down	-1.0573969	-0.08051697	1.0573969	down	111.4	117.4	100.7	88.4	131.4	106.3	124.9	116.9	108.1	114.7	126.1	123.0	-0.036780834	-0.039316654	-0.14848089	-0.06379175	-0.02029705	0.014657497	-0.014657497	0.02691412	0.0356555	0.08271408	0.09319973	0.11354923	LOC193300
6520563	0.0046138647	1.1052572	0.144382	1.1052572	up	1.0672011	0.09383218	1.0672011	up	-1.1549473	-0.20782694	1.1549473	down	-1.1151804	-0.1572771	1.1151804	down	127.1	134.4	127.5	93.0	137.6	108.5	136.4	118.4	113.1	120.0	142.9	131.6	0.03427744	0.005680084	0.12880135	-0.10609007	-0.07857132	-0.07972574	-0.0056796074	-0.076535225	-0.030522823	0.0420599	0.1776185	0.13941526	V1rc25	171198	Mus musculus vomeronasal 1 receptor, C25 (V1rc25), mRNA.	GO:0019236	GO:0005887	GO:0004872|GO:0005550|GO:0016503	chr6	58215655
4920546	0.009482971	-1.0698135	-0.09735934	1.0698135	down	1.0295058	0.041951973	1.0295058	up	1.071872	0.10013262	1.071872	up	-1.0275286	-0.039178688	1.0275286	down	111.9	127.6	110.4	102.3	140.4	112.5	124.6	112.8	101.0	109.1	119.3	115.1	-0.034420967	0.06899357	-0.021131516	0.14981508	0.06751537	0.08818865	-0.021873474	-0.028882504	-0.06165886	9.36985E-4	0.005121231	-9.36985E-4	Nup210l	77595	PREDICTED: Mus musculus nucleoporin 210-like (Nup210l), mRNA.		GO:0016021|GO:0016020
4730132	0.009177157	1.0491401	0.06920735	1.0491401	up	-1.0292981	-0.041660786	1.0292981	down	-1.0982643	-0.1352253	1.0982643	down	-1.0170264	-0.024357162	1.0170264	down	119.3	126.7	117.5	90.7	132.9	106.6	131.1	128.0	114.2	115.1	132.7	124.4	-0.010149002	-0.00587368	0.0058732033	-0.092776775	-0.07378101	-0.05121374	-0.013956547	0.095790386	0.03299904	0.018976212	0.10480404	0.06412411	Man2a2	140481	Mus musculus mannosidase 2, alpha 2 (Man2a2), mRNA.			GO:0016799|GO:0015923	chr7	80234395
5720343	0.004247175	1.0292963	0.041658245	1.0292963	up	1.0487566	0.06867981	1.0487566	up	1.0224929	0.032090824	1.0224929	up	1.0035199	0.005069256	1.0035199	up	118.9	125.7	119.3	93.6	136.3	107.4	125.5	114.8	106.2	110.3	116.8	114.2	0.030985832	0.030488014	0.07816887	0.0025143623	0.006995678	0.0051579475	-0.03144741	-0.02256155	-0.0123877525	-0.0025148392	-0.046491623	-0.03259802	Gm1123	382097	Mus musculus gene model 1123, (NCBI) (Gm1123), mRNA.				chr9	98916439
2260458	0.0039742356	-1.0340966	-0.048371002	1.0340966	down	-1.102953	-0.14137125	1.102953	down	-1.2451726	-0.3163457	1.2451726	down	-1.1674377	-0.22334546	1.1674377	down	117.2	130.0	122.2	100.4	143.7	120.8	156.7	126.1	124.4	130.5	152.3	148.5	-0.13315392	-0.07330084	-0.02093172	-0.03945875	-0.0644145	0.02159977	0.20152187	-0.025726318	0.02093172	0.23371792	0.22400808	0.4090376	Pltp	18830	Mus musculus phospholipid transfer protein (Pltp), mRNA.	GO:0006810|GO:0006869	GO:0005576	GO:0008289	chr2	164679767
2370639	0.004884129	-1.1348006	-0.18243869	1.1348006	down	1.0353624	0.050135773	1.0353624	up	1.1473225	0.19827095	1.1473225	up	-1.0240623	-0.03430351	1.0240623	down	116.4	124.9	110.3	102.7	150.3	129.7	115.6	113.1	109.0	109.5	116.8	116.1	0.0037412643	0.025262356	-0.039386272	0.13786745	0.14162779	0.25743818	-0.14436626	-0.042341232	0.02591753	-0.010399342	-0.043738842	-0.0037412643	Ptges	64292	Mus musculus prostaglandin E synthase (Ptges), mRNA.	GO:0006693	GO:0016021|GO:0016020|GO:0005737|GO:0005634|GO:0005792|GO:0005641	GO:0016853|GO:0050220|GO:0004667	chr2	30745276
2690008	0.006257684	1.017293	0.02473529	1.017293	up	-1.0168691	-0.024134	1.0168691	down	-1.122957	-0.16730261	1.122957	down	-1.0855553	-0.11843331	1.0855553	down	127.2	136.4	127.0	106.3	149.8	113.3	144.5	129.5	127.5	128.0	148.2	132.2	-0.048523426	-0.06467676	0.03316021	-0.0016927719	-0.04837227	-0.10418081	0.011855125	-0.021185875	0.0016927719	0.13090277	0.14788055	0.06887865	Fpgs	14287	Mus musculus folylpolyglutamyl synthetase (Fpgs), mRNA.	GO:0006730|GO:0009058|GO:0009396	GO:0005737|GO:0005739	GO:0000166|GO:0016874|GO:0005524|GO:0004326	chr2	32543291
6220632	0.00285028	-1.9607255	-0.97138757	1.9607255	down	1.0894536	0.123604774	1.0894536	up	3.4169366	1.7727035	3.4169366	up	1.5996	0.6777112	1.5996	up	1282.8	2382.7	737.1	1607.8	3608.8	2326.9	1849.1	1327.9	1068.2	827.2	761.7	657.0	0.11180973	0.68778133	-0.60564613	0.8540201	1.2400665	1.0140209	0.108353615	-0.108353615	-0.17686939	-0.4237032	-0.95412064	-0.83217907	Mtap2	17756	Mus musculus microtubule-associated protein 2 (Mtap2), transcript variant 2, mRNA. XM_901527 XM_901529 XM_901531 XM_901532 XM_901536 XM_901538 XM_901540	GO:0007026|GO:0016358|GO:0001578|GO:0018107	GO:0005874|GO:0030425|GO:0005737|GO:0005875|GO:0043198|GO:0043025	GO:0005516|GO:0005519|GO:0005515	chr1	66488960
4560184	0.009311728	-1.2158871	-0.28200927	1.2158871	down	1.0134932	0.019336384	1.0134932	up	1.2298609	0.2984951	1.2298609	up	-1.0019778	-0.0028505325	1.0019778	down	118.3	138.9	123.3	141.1	178.9	128.5	134.6	127.4	109.9	116.1	124.0	125.5	-0.10633898	0.003798008	0.010506153	0.4225006	0.21899796	0.11249447	-0.057938576	0.0042676926	-0.09637308	-0.05099392	-0.08670044	-0.003798008	LOC100040244	100040244	PREDICTED: Mus musculus similar to phosphoserine/threonine/tyrosine interaction protein (LOC100040244), mRNA.				chrX	66077221
2750528	0.009216492	1.047551	0.06702057	1.047551	up	1.021932	0.031299274	1.021932	up	-1.4344617	-0.5205094	1.4344617	down	-1.3993803	-0.4847881	1.3993803	down	190.9	226.8	132.8	141.1	201.2	161.7	165.1	174.7	203.5	168.7	292.0	202.4	0.20960331	0.017661572	-0.23092985	-0.03490925	-0.09745264	-0.07236481	-0.16881752	-0.017661572	0.0889163	0.29768705	0.61624146	0.442873	U2af2	22185	Mus musculus U2 small nuclear ribonucleoprotein auxiliary factor (U2AF) 2 (U2af2), mRNA.	GO:0008380|GO:0006397	GO:0005634|GO:0030529	GO:0003723|GO:0003676|GO:0000166	chr7	5031287
2970500	0.0011776015	1.0296532	0.042158447	1.0296532	up	1.0179054	0.025603453	1.0179054	up	-1.0932614	-0.12863827	1.0932614	down	-1.0807878	-0.11208328	1.0807878	down	125.9	136.3	122.0	95.0	147.5	114.2	138.1	123.0	114.8	123.6	136.0	130.3	0.0017938614	0.0016222	0.0034694672	-0.09143591	-0.0016222	-0.026531696	-0.002579689	-0.036496162	-0.03084898	0.094444275	0.075882435	0.09599829	Serpinb6c	97848	Mus musculus serine (or cysteine) peptidase inhibitor, clade B, member 6c (Serpinb6c), mRNA.				chr13	33971866
6180379	0.0047741053	1.2974086	0.37563294	1.2974086	up	2.7940595	1.4823627	2.7940595	up	2.0338662	1.0242248	2.0338662	up	-1.058855	-0.08250505	1.058855	down	413.6	700.9	278.3	260.2	439.2	313.3	252.2	121.0	161.6	131.7	283.4	119.9	0.59360313	0.98937035	0.21998596	0.23049164	0.27457142	0.17099762	-0.4060974	-1.2842937	-0.95373774	-0.93362665	-0.17099762	-1.2919893	LOC545013	545013	Mus musculus hypothetical protein LOC545013 (LOC545013), mRNA.				chr14	6114618
4860424	0.0024414975	-1.4105817	-0.49629018	1.4105817	down	1.3371304	0.4191402	1.3371304	up	2.0745666	1.05281	2.0745666	up	1.0999056	0.13737965	1.0999056	up	3544.9	6234.0	4765.5	4276.9	6510.0	7454.4	3962.9	3898.6	3344.7	2943.9	3051.8	3236.9	-0.012251854	0.5181818	0.27864075	0.648242	0.5181818	1.1070175	-0.34083843	-0.14426422	0.012252808	-0.20720291	-0.480896	-0.19688988	Smcx
1090564	0.0024996118	-1.0982022	-0.13514376	1.0982022	down	-4.4221244	-2.1447396	4.4221244	down	-3.8016603	-1.9266297	3.8016603	down	1.0591935	0.08296621	1.0591935	up	128.1	184.2	113.8	102.3	204.5	132.3	1657.5	369.9	466.4	435.6	968.7	323.7	-0.8843851	-0.66807556	-1.0267801	-0.9000087	-0.52197695	-0.7518239	2.3911347	0.52197695	0.9418664	1.1368775	1.8296752	0.63952684	Slc10a4	231290	Mus musculus solute carrier family 10 (sodium/bile acid cotransporter family), member 4 (Slc10a4), mRNA.	GO:0006810|GO:0006811|GO:0006814	GO:0016020|GO:0016021	GO:0015293|GO:0031402|GO:0008508	chr5	73404025
2600411	0.009077046	-1.3651062	-0.44901323	1.3651062	down	1.0065216	0.009378113	1.0065216	up	1.537625	0.6207037	1.537625	up	1.1190794	0.16231236	1.1190794	up	116.5	182.5	113.4	133.6	189.3	199.7	135.9	115.2	140.4	108.8	111.8	114.7	-0.04249668	0.30877352	-0.046686172	0.42870092	0.37198496	0.7659445	0.042496204	-0.062413692	0.2113738	-0.0676136	-0.15703678	-0.070830345	Zfp488	382867	Mus musculus zinc finger protein 488 (Zfp488), mRNA.	GO:0014003|GO:0048714	GO:0005634	GO:0016564|GO:0005515	chr14	34781555
1850670	0.008119828	1.0440035	0.06212648	1.0440035	up	-1.0113775	-0.016321499	1.0113775	down	-1.1288501	-0.17485397	1.1288501	down	-1.0691068	-0.09640598	1.0691068	down	122.1	125.4	113.5	87.4	135.1	108.7	129.4	121.0	114.2	120.0	130.0	128.4	0.029391289	-0.013040543	-0.041065693	-0.14650297	-0.045600414	-0.018990993	-0.027371407	0.013041019	0.03857994	0.1001482	0.07834244	0.13497686	LOC100040885	100040885	PREDICTED: Mus musculus similar to Expressed sequence AA792892, transcript variant 1 (LOC100040885), mRNA.				chr5	93911295
3140338	0.002645974	1.0879433	0.12160333	1.0879433	up	1.4019464	0.48743123	1.4019464	up	-1.4305347	-0.5165545	1.4305347	down	-1.8434169	-0.8823824	1.8434169	down	1741.3	1843.7	1470.8	1108.9	2133.1	1157.1	1382.1	1509.4	1151.1	1957.4	2282.3	2393.2	0.22167587	-0.012026787	0.0049142838	-0.0049142838	0.177145	-0.32247734	-0.61840725	-0.2503748	-0.3789482	0.43601608	0.3460045	0.61739635	Asna1	56495	Mus musculus arsA arsenite transporter, ATP-binding, homolog 1 (bacterial) (Asna1), mRNA.	GO:0046685|GO:0006820	GO:0016020	GO:0016787|GO:0005524|GO:0000166|GO:0015446	chr8	87542078
1690148	2.8150063E-5	1.0045934	0.0066116657	1.0045934	up	1.02681	0.038169384	1.02681	up	-1.451056	-0.5371032	1.451056	down	-1.4831463	-0.5686609	1.4831463	down	129.2	123.4	122.5	101.7	145.2	111.9	130.9	115.4	124.7	151.1	183.1	151.5	0.036810875	-0.11817694	0.00284338	-0.00284338	-0.03186798	-0.06364632	-0.09499645	-0.13997984	0.041945457	0.5803113	0.46782827	0.46481228	Nbn	27354	Mus musculus nibrin (Nbn), mRNA.	GO:0006974|GO:0007126|GO:0006281|GO:0007049|GO:0001701|GO:0001832|GO:0045190|GO:0008283|GO:0000077|GO:0050885	GO:0005694|GO:0005622|GO:0000781|GO:0005634|GO:0005657	GO:0003684
4060372	0.0057949647	1.1060493	0.14541562	1.1060493	up	1.1420884	0.19167438	1.1420884	up	-1.0241975	-0.034493923	1.0241975	down	-1.0575696	-0.08075269	1.0575696	down	128.7	134.8	123.1	94.9	135.4	102.4	130.8	107.2	100.8	112.4	123.5	116.7	0.12924862	0.08226395	0.112766266	-0.0018777847	-0.0267272	-0.083363056	0.003987789	-0.14612341	-0.10860872	0.0018773079	0.012835979	-0.023199558	scl0002292.1_30
6580086	0.0050476557	-1.6795353	-0.74806213	1.6795353	down	1.0516679	0.07267919	1.0516679	up	3.083776	1.6246979	3.083776	up	1.7458827	0.8039567	1.7458827	up	2380.2	3028.2	1610.0	2749.7	4587.5	3317.6	2074.8	2458.0	2618.3	755.0	1869.8	1258.9	0.11210823	0.14396954	-0.4407959	0.7268038	0.7205744	0.6120901	-0.61140823	-0.11210823	0.32076073	-1.4572201	-0.53251934	-0.8248863	1200011A11Rik
4570672	0.0017248696	-1.2344209	-0.30383432	1.2344209	down	1.8246002	0.8675804	1.8246002	up	3.3753796	1.7550497	3.3753796	up	1.4986204	0.583635	1.4986204	up	929.1	2291.1	1419.1	1151.8	2066.7	1785.1	1336.9	583.6	907.8	464.7	527.7	535.6	-0.004720688	0.9885168	0.6238537	0.723011	0.79858875	0.9975529	0.004719734	-0.9299402	-0.06987095	-0.86370564	-1.1203833	-0.7619076	Rims3			GO:0006836|GO:0006810|GO:0006887	GO:0030054|GO:0045202
5720630	0.003894456	-1.303814	-0.3827381	1.303814	down	-1.1696857	-0.22612095	1.1696857	down	-2.5958948	-1.3762319	2.5958948	down	-2.893567	-1.5328491	2.893567	down	129.3	149.7	119.8	184.1	164.9	141.1	303.1	114.8	105.9	298.7	642.9	349.4	-0.14191866	-0.11014366	-0.21911335	0.67703867	-0.04568243	0.04568243	0.8555989	-0.32750988	-0.32090187	1.3687806	1.9705577	1.4663959	Ccdc23	69216	Mus musculus coiled-coil domain containing 23 (Ccdc23), transcript variant 1, mRNA.				chr4	118873592
4180487	0.008264617	-1.0131787	-0.01888863	1.0131787	down	1.1158437	0.15813494	1.1158437	up	1.2285304	0.2969335	1.2285304	up	1.0866671	0.11990993	1.0866671	up	153.4	184.5	128.2	121.0	189.2	144.4	139.4	130.5	149.0	119.6	130.4	116.0	0.20005322	0.08844137	-0.03049326	0.07025671	0.14077234	0.10363817	-0.14587498	-0.10102224	0.030493736	-0.14148617	-0.15161514	-0.28303194	1500011B03Rik	66236	PREDICTED: Mus musculus RIKEN cDNA 1500011B03 gene, transcript variant 2 (1500011B03Rik), mRNA.
4260168	0.008251302	-1.0103703	-0.014883995	1.0103703	down	1.0805006	0.1116999	1.0805006	up	1.089568	0.12375625	1.089568	up	-1.001962	-0.0028276443	1.001962	down	123.0	128.6	117.9	95.6	143.4	117.8	123.0	117.4	100.5	105.1	115.6	117.0	0.058858395	0.036659718	0.035925865	0.012099266	0.054689884	0.10930681	-0.08214569	-0.012099266	-0.10941076	-0.09515667	-0.08386564	-0.016150475	LOC381792
2360176	0.0073299017	1.4383639	0.5244287	1.4383639	up	-1.2654054	-0.3395996	1.2654054	down	-2.1954353	-1.134507	2.1954353	down	-1.2062079	-0.27047855	1.2062079	down	2444.7	2620.4	1490.3	1045.7	2060.5	1110.8	4025.1	3076.0	2102.4	2238.2	3859.3	3816.9	0.114497185	-0.09614372	-0.5743885	-0.6746254	-0.4763527	-0.978343	0.34432125	0.1702509	-0.051808357	0.05180931	0.52505875	0.6973314	Tmem90a	627191	Mus musculus transmembrane protein 90a (Tmem90a), mRNA.		GO:0005794|GO:0016021|GO:0016020		chr12	85567149
4920603	0.009074765	1.0201892	0.028836725	1.0201892	up	1.0245925	0.035050232	1.0245925	up	1.0998442	0.13729922	1.0998442	up	1.0951176	0.13108572	1.0951176	up	119.4	136.4	115.0	93.9	137.9	111.6	127.8	124.7	105.1	103.0	113.3	107.1	0.024178028	0.10488796	0.0059537888	-0.0059537888	0.010068417	0.04439497	-0.018228054	0.08717871	-0.039081573	-0.115507126	-0.10568714	-0.1421938	8030451F13Rik
5390403	0.006406882	-1.4298096	-0.51582307	1.4298096	down	1.2429942	0.3138196	1.2429942	up	1.9395225	0.95570153	1.9395225	up	1.0913085	0.12605889	1.0913085	up	3560.4	5753.1	3614.4	3689.7	7184.4	6157.7	3456.8	4375.1	3135.0	3211.8	3173.4	2706.9	0.025660515	0.44603825	-0.025659561	0.46274757	0.69624996	0.8345108	-0.52337646	0.085336685	-0.057379723	-0.053403854	-0.40027905	-0.4199133	Enah			GO:0007399|GO:0030154|GO:0007275|GO:0046907|GO:0006928|GO:0007015|GO:0007411|GO:0007411|GO:0007411|GO:0030036|GO:0008154|GO:0001843	GO:0005737|GO:0005856|GO:0045202|GO:0042995|GO:0030054|GO:0005925|GO:0030027|GO:0015629|GO:0030175|GO:0001725	GO:0003779|GO:0005522|GO:0005515|GO:0017124
2030246	0.009146622	1.4354501	0.52150315	1.4354501	up	1.4113176	0.49704266	1.4113176	up	-2.0599616	-1.0426174	2.0599616	down	-2.02533	-1.018157	2.02533	down	333.6	443.0	494.1	278.6	321.2	252.1	278.8	333.5	365.5	448.9	718.5	588.4	-0.0021686554	0.0021686554	0.7272587	0.08234215	-0.4703312	-0.44926167	-0.55766964	-0.18842888	-0.017770767	0.5957813	0.82276726	0.87205315	LOC383712	383712	PREDICTED: Mus musculus similar to putative translation initiation factor A121/Sui1 (LOC383712), mRNA.
4280433	0.008715139	1.1043786	0.14323488	1.1043786	up	1.1745921	0.23215993	1.1745921	up	1.0715177	0.09965563	1.0715177	up	1.0074656	0.010730583	1.0074656	up	148.6	187.0	129.5	101.5	164.6	131.1	139.2	122.5	126.3	119.8	133.5	120.0	0.25514698	0.20710945	0.104926586	-0.049595833	0.08843708	0.098637104	-0.041834354	-0.09561539	0.008152962	-0.03181219	-0.008152485	-0.12152386	Tmem141	51875	Mus musculus transmembrane protein 141 (Tmem141), mRNA. XM_979169		GO:0016021|GO:0016020
6900307	0.006124496	-1.2967918	-0.37494692	1.2967918	down	-1.0075829	-0.01089859	1.0075829	down	1.3561552	0.43952227	1.3561552	up	1.0537071	0.07547394	1.0537071	up	127.5	123.5	108.2	128.6	213.3	126.0	126.0	115.9	121.2	109.4	111.9	117.1	0.13045597	3.2377243E-4	-0.07747698	0.41234922	0.55372524	0.21206903	-0.03297901	-0.01643753	0.13541508	-0.021754265	-0.11834574	-3.232956E-4	Prickle2	243548	Mus musculus prickle-like 2 (Drosophila) (Prickle2), mRNA.	GO:0045197	GO:0016020|GO:0005634|GO:0016327|GO:0016328	GO:0046872|GO:0008270	chr6	92326267
6270722	0.0034826223	-1.1171486	-0.1598212	1.1171486	down	-1.0674809	-0.09421031	1.0674809	down	1.087908	0.1215566	1.087908	up	1.0395403	0.055945717	1.0395403	up	120.3	123.3	110.6	104.1	153.6	121.4	139.2	127.0	110.6	111.6	123.6	122.0	-0.013877869	-0.056395054	-0.10009003	0.09206104	0.1063838	0.110655785	0.06507349	0.06754637	-0.020351887	-0.046535492	-0.022911549	0.013877869	Boll	75388	Mus musculus bol, boule-like (Drosophila) (Boll), mRNA.	GO:0030154|GO:0007283|GO:0006417|GO:0007275|GO:0007126	GO:0005737	GO:0003676|GO:0003674|GO:0003723|GO:0000166	chr1	55417465
2600504	0.006462382	1.0555573	0.07800484	1.0555573	up	-1.0473757	-0.06677897	1.0473757	down	-1.1106375	-0.15138802	1.1106375	down	-1.0045881	-0.0066041946	1.0045881	down	113.4	114.1	114.5	89.2	120.9	97.2	131.3	118.8	108.0	110.2	125.8	118.8	-0.039206028	-0.10843706	0.008991241	-0.076108456	-0.16283655	-0.13372135	0.030948639	0.023385048	0.0073513985	-0.0073518753	0.06230831	0.026541233	LOC236917
7100240	0.0051224167	-1.1756675	-0.23348013	1.1756675	down	-1.5285572	-0.6121705	1.5285572	down	-1.4488938	-0.5349518	1.4488938	down	-1.1143956	-0.15626144	1.1143956	down	2659.6	3242.1	2404.2	1955.5	4040.9	3230.5	5465.4	3945.2	4146.3	3745.3	4758.5	5513.8	-0.28592205	-0.3194313	-0.4456854	-0.32235527	-0.037036896	0.008793831	0.28354168	-0.008793831	0.510725	0.2809534	0.30342484	0.66987896	Nup93			GO:0065002|GO:0006810|GO:0015031|GO:0051028	GO:0016020|GO:0005643|GO:0005634
7550379	0.005981463	1.1875154	0.24794626	1.1875154	up	1.1154206	0.15758784	1.1154206	up	-1.1214746	-0.165397	1.1214746	down	-1.0533892	-0.07503859	1.0533892	down	130.5	135.3	128.6	87.5	131.8	102.5	126.7	120.2	110.8	114.7	136.4	119.4	0.13541937	0.066651344	0.20909262	-0.14801645	-0.08366203	-0.10099697	-0.06160021	6.866455E-5	-6.866455E-5	0.015413761	0.15312195	-0.0050201416	Oas3	246727	Mus musculus 2'-5' oligoadenylate synthetase 3 (Oas3), mRNA.				chr5	121216053
3370008	0.008333032	1.1179845	0.16090026	1.1179845	up	1.0519886	0.07311901	1.0519886	up	-1.1203249	-0.16391706	1.1203249	down	-1.0541906	-0.07613579	1.0541906	down	123.8	137.8	127.4	92.9	136.5	103.9	133.2	126.6	110.7	122.7	129.5	126.9	-0.0110321045	0.02580309	0.12346363	-0.11073303	-0.09259367	-0.1411395	-0.044914246	0.022654533	-0.058862686	0.08903837	0.0110321045	0.047214508	Atl3	109168	Mus musculus atlastin GTPase 3 (Atl3), mRNA.		GO:0016021|GO:0016020	GO:0005525|GO:0000166|GO:0003924	chr19	7569099
3170050	0.0058171675	3.347177	1.7429448	3.347177	up	-1.4622985	-0.5482378	1.4622985	down	-1.9918499	-0.9941089	1.9918499	down	2.4572995	1.2970737	2.4572995	up	584.0	579.5	940.9	260.5	166.5	170.2	1758.6	847.1	934.0	487.3	506.5	221.8	0.2431736	-0.13265514	0.99424267	-0.6128683	-1.913662	-1.5975432	1.3215265	0.5266628	0.9012852	0.13265514	-0.25041866	-1.023983	Nalcn	338370	Mus musculus sodium leak channel, non-selective (Nalcn), mRNA. XM_904119	GO:0006810|GO:0006814|GO:0006811	GO:0016021|GO:0016020	GO:0005272|GO:0031402|GO:0005216|GO:0005244	chr14	123677357
10020	0.005008359	1.415309	0.50111705	1.415309	up	-1.2144015	-0.28024548	1.2144015	down	1.0276078	0.039289787	1.0276078	up	1.7662045	0.82065237	1.7662045	up	3502.9	3123.6	3398.6	1449.3	2552.1	2542.9	5204.5	4661.5	3288.4	1606.5	2773.0	2504.5	0.44880962	-0.02239132	0.340127	-0.4110031	-0.34819412	0.02239132	0.53927517	0.6069746	0.4610319	-0.60448647	-0.15950775	-0.090681076	LOC211870
2680014	0.004278134	1.293297	0.3710537	1.293297	up	-1.07288	-0.10148877	1.07288	down	2.368916	1.244227	2.368916	up	3.2869956	1.7167696	3.2869956	up	440.1	1003.9	1071.5	581.4	557.5	537.3	946.8	1084.5	795.9	170.4	294.3	245.3	-0.47399902	0.39235115	0.8592901	0.34244347	-0.5302725	-0.14768982	0.14769077	0.5850954	0.34932232	-1.5919447	-1.2787762	-1.1974792	Tollip	54473	Mus musculus toll interacting protein (Tollip), mRNA.	GO:0006954|GO:0006955	GO:0005737	GO:0005515	chr7	149069033
1990259	0.0064629973	-1.4175808	-0.50343096	1.4175808	down	-2.6651611	-1.4142227	2.6651611	down	-1.9868093	-0.99045336	1.9868093	down	-1.0567702	-0.07966167	1.0567702	down	328.0	424.2	170.0	390.0	346.8	430.7	1036.6	673.6	939.7	881.6	1020.9	551.6	-0.7233362	-0.75366974	-1.4611015	-0.0678606	-1.0575075	-0.30244637	0.4506445	0.06786156	0.7860546	0.83111	0.6189594	0.093476295	OTTMUSG00000004551	100038514	PREDICTED: Mus musculus predicted gene, OTTMUSG00000004551 (OTTMUSG00000004551), mRNA.
6220164	0.0033465966	-2.2197134	-1.1503735	2.2197134	down	1.1267803	0.17220624	1.1267803	up	2.962586	1.566857	2.962586	up	1.1844993	0.24427733	1.1844993	up	1685.1	3978.8	2217.9	3831.7	4858.8	6805.0	2459.1	2492.1	2264.4	1523.9	1817.5	2204.2	-0.36966705	0.5765486	0.025312424	1.2093315	0.8138466	1.6601362	-0.3228445	-0.06936169	0.10778141	-0.43188858	-0.5600548	-0.025313377	Siglech	233274	Mus musculus sialic acid binding Ig-like lectin H (Siglech), mRNA.		GO:0016021|GO:0016020		chr7	55646730
6450019	0.0076965853	-1.1014988	-0.13946803	1.1014988	down	-1.1160597	-0.1584142	1.1160597	down	1.0979227	0.13477643	1.0979227	up	1.1124362	0.1537226	1.1124362	up	118.0	118.1	113.8	99.3	155.9	116.1	140.1	122.7	135.7	109.7	120.2	116.4	-0.027715206	-0.10172081	-0.044699192	0.04042673	0.14052534	0.06331682	0.08973551	0.027715206	0.18365669	-0.058531284	-0.05111885	-0.05041027	Mrpl3			GO:0006412	GO:0005840|GO:0030529|GO:0005622|GO:0005739|GO:0005762	GO:0003735|GO:0003674
5870753	0.0067411554	-1.0449425	-0.06342363	1.0449425	down	1.0039057	0.005623661	1.0039057	up	-1.0564651	-0.079245254	1.0564651	down	-1.108257	-0.14829254	1.108257	down	110.2	115.8	115.2	93.5	142.4	105.8	124.4	110.5	104.6	115.2	129.0	124.9	-0.06874418	-0.07601452	0.028706074	0.008160114	0.07421827	-0.008160114	-0.036560535	-0.07115841	-0.025204659	0.07374716	0.113600254	0.12460661	Gm581	210541	PREDICTED: Mus musculus gene model 581, (NCBI) (Gm581), mRNA.
5260411	0.0078084227	-1.8101538	-0.8561123	1.8101538	down	-1.1121144	-0.15330522	1.1121144	down	1.9365289	0.9534731	1.9365289	up	1.1897563	0.250666	1.1897563	up	124.5	202.7	119.8	172.0	387.9	215.3	133.6	195.7	152.4	114.3	145.5	116.2	-0.21514177	0.14365053	-0.22882271	0.55751085	1.1007705	0.6097417	-0.25343895	0.40178633	0.011254311	-0.2613659	-0.011254311	-0.31977606	mtDNA_ND3
4860341	0.006286532	1.0312177	0.044348877	1.0312177	up	1.0827507	0.114701115	1.0827507	up	-1.0498767	-0.07021984	1.0498767	down	-1.1023421	-0.14057207	1.1023421	down	124.4	125.0	116.0	91.8	141.4	106.3	121.0	112.3	103.2	115.3	124.4	124.7	0.07051849	-0.0041365623	0.0041360855	-0.055401802	0.029446125	-0.036572933	-0.111263275	-0.08308029	-0.07924175	0.040366173	0.021008492	0.08675623	Dio1	13370	Mus musculus deiodinase, iodothyronine, type I (Dio1), mRNA.	GO:0042446|GO:0055114	GO:0005783|GO:0016021|GO:0016020|GO:0005792	GO:0008430|GO:0016491|GO:0004800	chr4	106964574
2100008	0.0017615678	-1.0271741	-0.038680702	1.0271741	down	1.57983	0.6597694	1.57983	up	1.8356763	0.87631166	1.8356763	up	1.1312059	0.17786154	1.1312059	up	171.9	240.3	183.1	161.2	193.9	257.2	129.4	126.0	126.8	99.9	116.5	114.7	0.32992268	0.3781433	0.64397573	0.45259857	0.13234663	0.88313866	-0.29923916	-0.19568014	-0.1323471	-0.45964003	-0.36273098	-0.33848	Kcnk9	223604	Mus musculus potassium channel, subfamily K, member 9 (Kcnk9), mRNA.	GO:0006810|GO:0006811|GO:0006813	GO:0016020|GO:0016021|GO:0005886	GO:0030955|GO:0005216|GO:0005244|GO:0005267	chr15	72376560
1230615	0.0064210985	1.2138628	0.2796054	1.2138628	up	-1.7745452	-0.8274493	1.7745452	down	-1.1478871	-0.19898081	1.1478871	down	1.8765385	0.9080739	1.8765385	up	224.2	264.2	150.9	142.7	176.3	193.8	330.4	573.0	359.5	175.2	180.6	166.3	0.23612022	0.028888702	-0.14151573	-0.22477865	-0.46165562	-0.028888702	0.46866655	1.3641238	0.7730508	0.14879465	-0.21773148	-0.04944372	Ncbp2	68092	Mus musculus nuclear cap binding protein subunit 2 (Ncbp2), mRNA.	GO:0051028|GO:0006810	GO:0005634	GO:0003723|GO:0003676|GO:0000166	chr16	31877608
1230653	0.0029497335	1.1138694	0.1555802	1.1138694	up	1.0680554	0.09498644	1.0680554	up	-1.1800374	-0.23883262	1.1800374	down	-1.1315018	-0.17823887	1.1315018	down	118.1	125.5	121.0	87.3	127.0	98.3	120.7	109.2	111.5	122.7	130.2	123.1	-0.0034341812	0.0034337044	0.07836914	-0.13291788	-0.11563587	-0.13981819	-0.11199665	-0.12124395	0.026649952	0.16554403	0.09611082	0.0664711	ORF9	52793	Mus musculus open reading frame 9 (ORF9), mRNA.	GO:0030073	GO:0005576|GO:0005615|GO:0005641	GO:0005125	chr16	97580250
10253	0.0038082916	1.0048295	0.006950699	1.0048295	up	-1.0365291	-0.051760513	1.0365291	down	-1.2217203	-0.28891405	1.2217203	down	-1.1729999	-0.23020284	1.1729999	down	129.6	134.0	126.1	97.6	161.4	119.3	152.9	131.5	119.7	133.2	152.9	144.8	-0.023967266	-0.0899663	0.004471302	-0.12739849	0.040359974	-0.043275833	0.111591816	-0.004471302	-0.06130123	0.2452817	0.18200111	0.30914497	A530064D06Rik	328830	Mus musculus RIKEN cDNA A530064D06 gene (A530064D06Rik), mRNA.			GO:0004872
6040243	0.008146943	-1.3037236	-0.382638	1.3037236	down	1.864682	0.8989296	1.864682	up	2.2703776	1.1829323	2.2703776	up	-1.0707601	-0.098635316	1.0707601	down	424.9	825.4	363.9	408.0	909.0	640.0	269.9	305.6	339.4	153.0	477.5	286.7	0.081181526	0.7057972	0.03639698	0.41770172	0.818758	0.7348299	-0.876915	-0.57821274	-0.41828537	-1.1598883	-0.036397934	-0.38122082	Usp29	57775	Mus musculus ubiquitin specific peptidase 29 (Usp29), mRNA.	GO:0006511		GO:0016787|GO:0008233|GO:0008234|GO:0004221	chr7	6919760
3850064	0.0051200297	-2.2215846	-1.151589	2.2215846	down	-1.2628601	-0.33669484	1.2628601	down	1.4441336	0.5302043	1.4441336	up	-1.2181484	-0.2846899	1.2181484	down	119.1	164.2	120.2	234.5	305.4	292.3	133.0	242.5	156.1	147.0	199.9	183.9	-0.64581823	-0.41492033	-0.58761215	0.70858955	0.38050175	0.7173252	-0.6247206	0.31673002	-0.33027554	-0.027493954	0.027493954	0.21580362	Tmem106c	380967	Mus musculus transmembrane protein 106C (Tmem106c), mRNA.		GO:0016021|GO:0016020|GO:0005783		chr15	97800584
2490521	0.0028073827	1.4908359	0.5761215	1.4908359	up	1.3865618	0.47151187	1.3865618	up	1.010601	0.01521365	1.010601	up	1.0866017	0.11982329	1.0866017	up	182.3	195.5	136.9	98.5	127.9	97.2	124.7	112.0	144.2	109.7	117.7	106.7	0.7474613	0.4450841	0.46949625	0.09960222	-0.05836773	-0.1075573	-0.01782608	-0.036628246	0.30196047	0.012111187	-0.012111187	-0.11196375	Pgpep1	66522	Mus musculus pyroglutamyl-peptidase I (Pgpep1), mRNA.	GO:0006508	GO:0005737	GO:0016787|GO:0008234|GO:0008233	chr8	73578345
7560477	0.0037311092	-2.1190622	-1.0834259	2.1190622	down	1.0818467	0.11349615	1.0818467	up	3.407048	1.7685223	3.407048	up	1.4861711	0.57160026	1.4861711	up	566.0	912.6	386.2	774.1	1508.2	1312.2	417.9	831.8	658.9	242.7	505.0	345.0	-0.077240944	0.28765678	-0.4669628	0.8094349	0.9828415	1.2014542	-0.89371777	0.21944141	0.077240944	-1.0637856	-0.5371065	-0.7109442	mt-Nd6			GO:0055114	GO:0016021|GO:0016020|GO:0005739	GO:0016491|GO:0008137
5560438	0.007161014	1.4062421	0.49184498	1.4062421	up	1.1210312	0.1648264	1.1210312	up	-1.8666843	-0.900478	1.8666843	down	-1.4880875	-0.57345945	1.4880875	down	219.9	251.5	201.2	118.6	212.5	160.6	232.2	227.0	195.3	313.2	318.6	201.9	0.13324356	-0.120112896	0.23097563	-0.55175686	-0.3142357	-0.36543608	-0.03551483	0.035514355	-0.2503724	0.8657026	0.44760418	0.1566987	Sez6l2	233878	Mus musculus seizure related 6 homolog like 2 (Sez6l2), mRNA.		GO:0016021|GO:0016020|GO:0005783|GO:0005886		chr7	126759390
3520075	0.004940227	2.3881145	1.255872	2.3881145	up	1.4688003	0.5546382	1.4688003	up	-4.07193	-2.0257127	4.07193	down	-2.504424	-1.3244789	2.504424	down	477.8	487.9	1118.1	210.4	371.7	227.1	733.1	369.8	422.1	996.5	1192.0	977.8	0.16781235	-0.20957947	1.4281645	-0.7718458	-0.63199043	-0.97738266	0.31978226	-0.42948818	-0.1678114	1.3181992	1.1712732	1.2064466	Tspan31	67125	Mus musculus tetraspanin 31 (Tspan31), mRNA.		GO:0016021|GO:0016020		chr10	126470608
7000487	0.007887205	1.040937	0.057882607	1.040937	up	1.9572502	0.9688282	1.9572502	up	1.5736972	0.654158	1.5736972	up	-1.1948153	-0.2567876	1.1948153	down	16708.2	18780.4	25323.7	15151.3	18584.7	18479.7	13038.1	7717.2	10413.4	9126.7	12587.9	12160.9	0.28695583	0.23993587	0.6431885	0.5436716	0.12428856	0.32847214	-0.5537262	-1.0583897	-0.12428856	-0.47949123	-0.16136742	-0.3251829	Kcna6			GO:0006810|GO:0006811|GO:0006813	GO:0016020|GO:0016021|GO:0008076	GO:0005216|GO:0005267|GO:0005244|GO:0005515|GO:0005249|GO:0030955
6330594	0.0055709025	-1.0047274	-0.0068039894	1.0047274	down	-1.0681108	-0.0950613	1.0681108	down	-1.1455901	-0.19609086	1.1455901	down	-1.0776088	-0.10783355	1.0776088	down	126.7	133.1	112.7	102.8	142.3	109.3	146.8	129.5	117.4	126.0	142.9	133.5	-0.004509926	-0.036921978	-0.14318705	0.004509926	-0.06584501	-0.102871895	0.09342003	0.029510021	-0.022365093	0.13168335	0.14424944	0.1481328	Pycard	66824	Mus musculus PYD and CARD domain containing (Pycard), mRNA.	GO:0006917|GO:0045786|GO:0042981|GO:0043281|GO:0006508|GO:0006919|GO:0006915|GO:0007049|GO:0006954	GO:0005737|GO:0005622|GO:0005576|GO:0005829	GO:0004197|GO:0005515|GO:0016505	chr7	135135862
2140528	0.0013643672	1.0895852	0.123778984	1.0895852	up	-1.748041	-0.80573905	1.748041	down	1.1083742	0.14844513	1.1083742	up	2.1110535	1.0779631	2.1110535	up	15119.8	11910.0	13109.0	9562.1	12788.6	10188.9	27341.3	22759.6	17521.3	11207.4	11585.3	8314.1	0.30085278	-0.20429134	0.0	0.066542625	-0.13702679	-0.20429134	0.8710985	0.77158165	0.8710985	0.0	-0.11060333	-0.60950756	Ppp3ca	19055	Mus musculus protein phosphatase 3, catalytic subunit, alpha isoform (Ppp3ca), mRNA.	GO:0060079|GO:0016311|GO:0048741|GO:0050804|GO:0006950|GO:0000082|GO:0016311|GO:0006606|GO:0006816	GO:0005829|GO:0005792|GO:0005739|GO:0005634|GO:0005955|GO:0030018	GO:0016787|GO:0005516|GO:0005506|GO:0046872|GO:0008270|GO:0004721|GO:0005515|GO:0005515|GO:0005515	chr3	136872680
7550021	8.889393E-4	1.3703755	0.45457125	1.3703755	up	1.1535192	0.20604198	1.1535192	up	-2.5846665	-1.3699781	2.5846665	down	-2.1756535	-1.1214488	2.1756535	down	464.4	454.9	303.0	266.3	374.0	242.4	411.6	299.9	470.8	717.3	854.6	683.3	0.43413544	-0.011322975	0.0113220215	-0.055542946	-0.31067276	-0.56336355	-0.11967659	-0.3839178	0.31960297	1.1607265	1.0058975	1.013731	Taf9	108143	Mus musculus TAF9 RNA polymerase II, TATA box binding protein (TBP)-associated factor (Taf9), transcript variant 1, mRNA.	GO:0006355|GO:0006350|GO:0006352	GO:0005634|GO:0005669	GO:0005524|GO:0016301|GO:0000166|GO:0016740|GO:0003677|GO:0004017	chr13	101425265
5360519	0.009463396	-1.5255903	-0.60936755	1.5255903	down	-2.3681362	-1.243752	2.3681362	down	1.501956	0.58684254	1.501956	up	2.331449	1.2212269	2.331449	up	134.6	180.6	117.4	159.1	374.9	141.4	420.6	462.6	238.6	116.3	142.4	136.5	-0.11231184	-0.006593704	-0.29872608	0.39422894	1.0121994	0.0040426254	1.2312593	1.5170584	0.56530666	-0.26726103	-0.07875252	-0.0040431023	AW125296
1740719	0.008784917	-1.0492507	-0.06935946	1.0492507	down	1.0023019	0.0033171978	1.0023019	up	-1.0390561	-0.055273533	1.0390561	down	-1.09274	-0.12795019	1.09274	down	117.4	122.0	114.6	95.4	143.5	116.7	130.1	118.5	104.3	116.2	131.1	128.6	-0.014129639	-0.035562992	-0.013124466	0.0035619736	0.05032587	0.09137344	-0.005946636	-0.0035619736	-0.06326008	0.05376196	0.104743004	0.15257692	LOC386287
1570327	0.0034238677	1.042923	0.06063255	1.042923	up	-1.090109	-0.12447246	1.090109	down	-1.0504503	-0.07100789	1.0504503	down	1.0822974	0.11409712	1.0822974	up	123.3	125.8	121.5	95.0	133.3	110.5	148.9	132.6	121.5	118.6	126.1	121.6	0.006972313	-0.045681953	0.033731937	-0.052919865	-0.10087013	-0.033085346	0.17687845	0.12399721	0.06756401	0.040664196	-0.007543564	-0.006972313	Pard3	93742	Mus musculus par-3 (partitioning defective 3) homolog (C. elegans) (Pard3), transcript variant 3, mRNA.	GO:0007049|GO:0051301|GO:0016337|GO:0007163	GO:0016020|GO:0005938|GO:0005737|GO:0005819|GO:0005912|GO:0005913|GO:0030054|GO:0005923	GO:0005515	chr8	130134427
130189	0.0033107242	-1.0768951	-0.106877804	1.0768951	down	-1.1185728	-0.16165924	1.1185728	down	-1.0425316	-0.06009118	1.0425316	down	-1.0036873	-0.005309742	1.0036873	down	115.0	120.0	115.5	99.3	145.3	116.6	140.1	134.1	117.0	119.9	130.9	130.3	-0.12750626	-0.14256859	-0.08600521	-0.023175716	-0.017755985	0.005485058	0.02613306	0.10825014	-0.0054855347	0.027105808	0.01761055	0.10011053	Sipa1	20469	Mus musculus signal-induced proliferation associated gene 1 (Sipa1), mRNA.	GO:0051056|GO:0051726	GO:0005634|GO:0005622	GO:0005096|GO:0005515	chr19	5662716
6620446	0.009385446	-1.2215637	-0.28872904	1.2215637	down	1.0028871	0.0041592913	1.0028871	up	1.432363	0.5183972	1.432363	up	1.1691896	0.22550885	1.1691896	up	134.6	204.4	118.1	129.7	241.8	156.6	149.2	136.6	137.8	108.8	126.2	118.6	-0.009844303	0.21987915	-0.18646574	0.18366146	0.48124123	0.22485352	0.011090755	0.0047016144	-0.0047011375	-0.26983738	-0.17607212	-0.21952581	Il27ra	50931	Mus musculus interleukin 27 receptor, alpha (Il27ra), mRNA.	GO:0050830|GO:0002829|GO:0002827|GO:0032729|GO:0048302	GO:0016021|GO:0016020	GO:0004872|GO:0005515|GO:0045509	chr8	86554288
380095	0.008293867	-1.3600012	-0.44360793	1.3600012	down	1.0813487	0.11283176	1.0813487	up	1.9511465	0.9643221	1.9511465	up	1.3267369	0.40788236	1.3267369	up	337.7	631.9	291.8	416.4	659.7	490.3	469.7	438.0	362.1	175.2	313.3	313.3	-0.04850769	0.50130177	-0.045119286	0.6603594	0.5402489	0.53789043	0.045119286	0.11697483	-0.09291458	-0.72996616	-0.37709236	-0.047409058	Zc3h7b	20286	Mus musculus zinc finger CCCH type containing 7B (Zc3h7b), mRNA. XM_901542 XM_901543 XM_901547 XM_907777 XM_920542 XM_920548 XM_920563 XM_920570				chr15	81626615
2260520	3.372347E-5	1.522896	0.6068175	1.522896	up	-4.467936	-2.1596086	4.467936	down	-10.815463	-3.4350235	10.815463	down	-1.589527	-0.6685975	1.589527	down	472.8	685.3	1042.8	250.6	668.0	480.4	3399.1	4750.3	2378.2	5017.3	4604.7	4811.8	-1.7647305	-1.605732	-0.5787258	-2.392765	-1.6632013	-1.7136745	0.57872677	1.3172703	0.6336403	1.740468	1.2692823	1.5256796	Penk1	18619	Mus musculus preproenkephalin 1 (Penk1), mRNA.	GO:0007218|GO:0007610|GO:0001662|GO:0019233	GO:0005576	GO:0001515	chr4	4061221
6770719	0.0029611583	1.0591617	0.08292277	1.0591617	up	-1.4269812	-0.51296633	1.4269812	down	-1.0134178	-0.019229094	1.0134178	down	1.4913925	0.57666	1.4913925	up	118.7	147.3	114.0	95.7	130.1	106.2	158.9	166.3	233.5	115.4	115.8	117.7	-0.0033707619	0.14995766	-0.026023865	0.0033707619	-0.08939791	-0.042178154	0.33447695	0.47991037	0.84507465	0.03736925	-0.091402054	-0.016485214	Tmem2	83921	Mus musculus transmembrane protein 2 (Tmem2), transcript variant 2, mRNA.	GO:0008150	GO:0016021|GO:0016020|GO:0005575	GO:0003674	chr19	21931214
6250014	0.008864308	-1.0042355	-0.0060976353	1.0042355	down	-1.0280358	-0.03989045	1.0280358	down	-1.0856911	-0.11861372	1.0856911	down	-1.060556	-0.084820904	1.060556	down	110.5	119.4	114.8	93.1	132.4	104.2	127.2	120.4	106.5	120.0	126.1	121.6	-0.065273285	-0.030665398	0.023439407	0.001101017	-0.026396751	-0.028910637	-0.004974842	0.053248405	-0.0011014938	0.14766121	0.076701164	0.077272415	Dppa2	73703	Mus musculus developmental pluripotency associated 2 (Dppa2), mRNA.		GO:0005634	GO:0003676	chr16	48310392
4570474	0.003527354	-1.1416336	-0.19109981	1.1416336	down	-4.5678625	-2.1915193	4.5678625	down	-1.1202528	-0.16382441	1.1202528	down	3.5716608	1.836595	3.5716608	up	178.3	140.6	114.6	141.8	146.1	193.5	1184.6	447.9	706.9	263.3	139.0	128.6	0.06635618	-0.48222637	-0.6129017	-0.066355705	-0.52544355	0.13632679	2.317768	1.194562	2.0334558	0.8795538	-0.39635277	-0.4472003	Pcdhb12	93883	Mus musculus protocadherin beta 12 (Pcdhb12), mRNA.	GO:0007155	GO:0016021|GO:0016020	GO:0005509|GO:0005515
6180743	0.0064104903	2.5345469	1.3417279	2.5345469	up	1.3091227	0.3886003	1.3091227	up	1.2155035	0.28155392	1.2155035	up	2.353294	1.2346815	2.353294	up	459.1	260.3	457.9	134.4	139.6	169.3	320.7	399.4	266.4	113.3	134.3	120.1	1.3943338	0.11013937	1.5518036	-0.20847225	-0.65029526	-0.11013937	0.5370846	0.96516895	0.38822222	-0.6512637	-0.52036715	-0.64193773	Lrrc48	74665	Mus musculus leucine rich repeat containing 48 (Lrrc48), mRNA.			GO:0005515	chr11	60207649
4880270	0.006354102	2.9197273	1.5458336	2.9197273	up	1.6171672	0.6934689	1.6171672	up	1.1781585	0.23653364	1.1781585	up	2.1271155	1.0888983	2.1271155	up	600.7	244.2	402.1	108.4	135.5	146.5	303.5	231.0	264.0	110.0	121.1	108.4	1.9163122	0.1573739	1.5064735	-0.34644032	-0.55352736	-0.15737343	0.6099043	0.3756895	0.5141592	-0.559134	-0.54456234	-0.6632457	Lrrc48	74665	Mus musculus leucine rich repeat containing 48 (Lrrc48), mRNA.			GO:0005515	chr11	60207698
3120392	0.007083661	-1.1050994	-0.14417613	1.1050994	down	2.6608517	1.4118881	2.6608517	up	4.1545033	2.054676	4.1545033	up	1.4128534	0.49861175	1.4128534	up	4369.0	4270.0	2243.3	3096.1	4677.0	2962.0	1526.5	960.3	2029.2	399.4	1601.8	1100.9	1.0107737	0.6949129	0.047558784	0.9052057	0.77319145	0.5073767	-1.016613	-1.4182482	-0.04755783	-2.275693	-0.73178196	-0.9707794	Stmn1			GO:0030154|GO:0007052|GO:0007409|GO:0007019|GO:0051272|GO:0031115|GO:0007275|GO:0007399|GO:0007242	GO:0005737|GO:0005874	GO:0015631|GO:0005515
5550711	0.009223141	1.2885982	0.36580247	1.2885982	up	-1.6561345	-0.7278198	1.6561345	down	-1.8626952	-0.8973917	1.8626952	down	1.145701	0.19623059	1.145701	up	878.0	1527.8	1296.1	825.0	1103.1	672.5	3201.3	2383.1	1428.6	1688.8	1641.6	1926.4	-0.58610535	-0.10012531	-0.005461693	-0.2531786	-0.61753845	-0.91838264	0.77516174	0.58165073	0.13495445	0.41555214	0.005461693	0.4820614	Tesc			GO:0006883	GO:0005634|GO:0001726|GO:0030027|GO:0005737	GO:0000287|GO:0019212|GO:0005515|GO:0005509
1050471	0.0031157227	1.0073742	0.010599613	1.0073742	up	1.0704094	0.09816265	1.0704094	up	1.0724573	0.1009202	1.0724573	up	1.0093014	0.013357166	1.0093014	up	125.6	127.3	117.2	96.6	141.9	112.2	128.6	114.2	102.5	104.7	119.1	114.3	0.088749886	0.021220207	0.022957802	0.02401352	0.037175655	0.03993988	-0.021220207	-0.055208206	-0.085131645	-0.10320854	-0.04219532	-0.056227684	LOC218580
3390386	0.0069792126	-1.1023138	-0.14053488	1.1023138	down	-1.1353253	-0.1831058	1.1353253	down	1.1233463	0.16780281	1.1233463	up	1.1569879	0.21037373	1.1569879	up	114.2	119.4	115.4	105.7	147.6	114.6	137.1	136.5	123.5	104.6	124.7	109.7	-0.098977566	-0.11081505	-0.04886961	0.10042524	0.041713238	0.020803928	0.027993202	0.17707777	0.08558416	-0.15261984	-0.020803928	-0.16704226	LOC328639
2630750	0.0062707635	-1.69368	-0.7601614	1.69368	down	-2.5481815	-1.349468	2.5481815	down	-1.0463531	-0.06536976	1.0463531	down	1.4378736	0.52393687	1.4378736	up	167.7	163.7	127.5	203.2	427.1	180.5	529.5	392.6	376.0	172.6	253.4	315.9	-0.47298622	-0.81694555	-0.8515196	0.06497669	0.4861393	-0.41208315	0.7964268	0.55179405	0.55873203	-0.15735435	-0.06497669	0.5574732	Ranbp2	19386	Mus musculus RAN binding protein 2 (Ranbp2), mRNA.	GO:0006457|GO:0065002|GO:0006511|GO:0051028|GO:0046907|GO:0006810|GO:0015031	GO:0005643|GO:0005634|GO:0005622	GO:0046872|GO:0005515|GO:0016853|GO:0008270|GO:0003755|GO:0005488
4810209	0.00924213	-1.0495826	-0.069815636	1.0495826	down	-1.1025287	-0.14081621	1.1025287	down	-1.1112796	-0.15222184	1.1112796	down	-1.0579132	-0.08122127	1.0579132	down	122.8	120.3	114.9	98.9	148.7	112.7	143.6	129.2	122.3	119.6	148.0	133.2	-0.05082369	-0.15648556	-0.11141491	-0.046525955	-0.004529476	-0.058221817	0.05366993	0.02838993	0.02166462	0.0045289993	0.19914818	0.14371109	LOC385084
1440767	1.7975632E-4	1.0521775	0.07337825	1.0521775	up	1.0117809	0.016896883	1.0117809	up	-1.0536609	-0.07541053	1.0536609	down	-1.0132072	-0.018929163	1.0132072	down	120.5	125.2	118.5	92.1	132.4	105.3	131.9	118.7	109.1	114.1	124.8	119.8	0.016879082	-0.008069038	0.032717705	-0.05603552	-0.06701374	-0.055557728	0.00783968	-0.007839203	-0.00916338	0.016854286	0.019932747	0.010837555	E130308A19Rik	230259	Mus musculus RIKEN cDNA E130308A19 gene (E130308A19Rik), transcript variant 2, mRNA.				chr4	59704133
6770564	0.0055094976	-1.5663546	-0.64741087	1.5663546	down	-1.7742091	-0.8271761	1.7742091	down	1.8730301	0.90537405	1.8730301	up	2.1215804	1.0851393	2.1215804	up	132.2	235.3	118.3	213.0	295.2	173.8	327.0	340.0	209.1	118.7	124.5	115.1	-0.43285608	0.021149635	-0.5720625	0.597764	0.3818488	-0.021149158	0.61436176	0.80840015	0.074997425	-0.51600266	-0.58554125	-0.6561146	Itih3			GO:0030212	GO:0005576	GO:0004866|GO:0004867
7550767	0.008036572	1.0254513	0.036259018	1.0254513	up	-1.1812686	-0.24033704	1.1812686	down	-1.5325824	-0.6159646	1.5325824	down	-1.2652026	-0.33936852	1.2652026	down	132.4	139.0	115.5	106.0	142.8	107.7	196.2	147.2	115.6	167.8	173.7	161.2	0.014161587	-0.056593895	-0.16578484	-0.014162064	-0.12065172	-0.1821804	0.44064474	0.17068052	-0.098531246	0.68580866	0.34008408	0.5050068	C330002I19Rik	77480	PREDICTED: Mus musculus RIKEN cDNA C330002I19 gene, transcript variant 4 (C330002I19Rik), mRNA.				chr12	25584061
6270092	0.0017441572	-1.0453775	-0.064024	1.0453775	down	1.9922003	0.9943627	1.9922003	up	3.5271266	1.8184934	3.5271266	up	1.6936159	0.76010674	1.6936159	up	421.3	818.5	557.2	385.2	642.5	735.1	346.4	449.3	237.0	193.2	170.2	128.4	0.06680679	0.69189453	0.6022577	0.32365704	0.2816286	0.9477453	-0.5659876	-0.06680679	-0.9893346	-0.80650425	-1.3805923	-1.7153525	Rps15a	267019	Mus musculus ribosomal protein S15a (Rps15a), mRNA.	GO:0006412	GO:0005840|GO:0030529|GO:0005622	GO:0003735	chr7	125247949
3940082	0.004046226	1.5687099	0.6495786	1.5687099	up	-1.2031047	-0.26676223	1.2031047	down	1.2314556	0.3003646	1.2314556	up	2.3241537	1.2167054	2.3241537	up	277.4	328.1	341.9	170.8	269.6	176.8	662.6	288.6	400.3	133.5	172.3	145.7	0.32492447	0.13233614	0.82615376	-0.15498734	-0.13233566	-0.37799835	1.152174	0.21188164	0.7196455	-0.57293797	-0.4921813	-0.50129604	Thoc2	331401	Mus musculus THO complex 2 (Thoc2), mRNA.				chrX	39186648
3890682	0.007211365	-1.1458238	-0.19638522	1.1458238	down	-1.0146439	-0.020973524	1.0146439	down	1.1471183	0.19801426	1.1471183	up	1.0157902	0.02260256	1.0157902	up	118.9	116.9	114.1	112.1	155.5	117.2	132.9	116.9	105.2	103.8	122.8	118.5	0.0034298897	-0.09668827	-0.020375729	0.22172499	0.15715218	0.0966444	0.025714874	-0.024215698	-0.052212715	-0.11852121	0.0015120506	-0.0015120506	2610036L11Rik	66311	PREDICTED: Mus musculus RIKEN cDNA 2610036L11 gene, transcript variant 1 (2610036L11Rik), mRNA.		GO:0005634		chr10	29920192
6550309	9.730137E-6	1.2892153	0.36649325	1.2892153	up	2.704034	1.4351133	2.704034	up	2.9877326	1.579051	2.9877326	up	1.4244757	0.510431	1.4244757	up	4964.6	7260.8	6207.6	3519.6	5112.0	4337.8	3301.6	2017.2	2116.0	1206.6	1581.6	1870.1	0.7024021	1.0018873	0.8807039	0.5819664	0.38543224	0.51811504	-0.38543224	-0.85745907	-0.47745514	-1.2428713	-1.2479897	-0.7607784	Fxyd6	59095	Mus musculus FXYD domain-containing ion transport regulator 6 (Fxyd6), mRNA.	GO:0006811|GO:0006810	GO:0016020|GO:0016021	GO:0005216	chr9	45204159
6650528	0.0034259546	1.0032654	0.0047032014	1.0032654	up	1.0658643	0.09202385	1.0658643	up	1.0638531	0.089299046	1.0638531	up	1.0013722	0.0019783974	1.0013722	up	123.0	130.3	121.9	97.3	147.0	114.1	131.3	116.8	103.9	111.8	119.0	115.8	0.033629417	0.025789738	0.07058811	0.01247406	0.062340736	0.04108286	-0.01247406	-0.044829845	-0.088760376	-0.028840065	-0.06539917	-0.05776024	Arid1b	239985	Mus musculus AT rich interactive domain 1B (SWI-like) (Arid1b), mRNA.	GO:0008150	GO:0005575	GO:0003674
6040064	0.008790303	-1.209178	-0.27402654	1.209178	down	1.463926	0.54984254	1.463926	up	2.8922036	1.5321691	2.8922036	up	1.6338778	0.7083	1.6338778	up	4278.5	4625.2	1830.0	2905.2	4606.2	3775.8	2090.1	2688.8	2783.5	1188.4	1602.0	1347.0	0.7280731	0.5742855	-0.46914482	0.58143044	0.5090704	0.56479263	-0.8163147	-0.20470333	0.20470428	-1.02178	-0.97775364	-0.94167995	Rprm	67874	Mus musculus reprimo, TP53 dependent G2 arrest mediator candidate (Rprm), mRNA.	GO:0007346|GO:0007050	GO:0016021|GO:0016020|GO:0005737	GO:0003674	chr2	53936663
160494	9.3609124E-4	-1.5327361	-0.61610925	1.5327361	down	1.96719	0.9761363	1.96719	up	3.0278575	1.5982974	3.0278575	up	1.0042036	0.006051719	1.0042036	up	277.6	467.8	271.4	451.7	600.6	403.9	137.7	160.7	263.8	143.3	224.2	128.4	0.1384325	0.50237846	0.3205948	1.2403965	0.86726665	0.70207024	-1.0954223	-0.7331481	-0.13843298	-0.59814215	-0.3589158	-1.0281005	Npy	109648	Mus musculus neuropeptide Y (Npy), mRNA.	GO:0007218|GO:0008217	GO:0005576	GO:0005179|GO:0001664|GO:0001664	chr6	49779390
2100609	0.008200693	1.0525264	0.073856354	1.0525264	up	-1.9865702	-0.9902798	1.9865702	down	-2.392379	-1.258446	2.392379	down	-1.1441767	-0.19430986	1.1441767	down	630.7	857.6	417.3	661.1	632.7	400.1	1719.3	1425.0	1099.6	1405.3	2016.2	941.2	-0.5560932	-0.426466	-0.9777975	-0.047930717	-0.93891907	-1.195076	0.39066696	0.37407684	0.24573898	0.69841003	0.84707165	0.047930717	Pcp4l1	66425	PREDICTED: Mus musculus Purkinje cell protein 4-like 1 (Pcp4l1), mRNA.	GO:0008150	GO:0005575	GO:0003674	chr1	173104041
1500736	0.008732206	1.0398796	0.05641651	1.0398796	up	1.0291923	0.041512646	1.0291923	up	-1.4712136	-0.5570067	1.4712136	down	-1.4560933	-0.5421028	1.4560933	down	186.3	243.9	174.4	163.9	261.4	166.3	221.2	225.1	187.0	266.0	267.9	235.9	-0.056796074	-0.10684109	0.07115173	-0.022275448	0.022275448	-0.26173496	-0.03866625	0.08042908	-0.2587862	0.70297384	0.27633238	0.42997885	EG665806	665806	PREDICTED: Mus musculus predicted gene, EG665806 (EG665806), misc RNA.				chr19	3205950
2070437	2.7702432E-4	-1.1509829	-0.2028664	1.1509829	down	-1.0935923	-0.12907505	1.0935923	down	-1.0898234	-0.12409433	1.0898234	down	-1.1470162	-0.19788568	1.1470162	down	106.6	120.1	105.8	97.9	149.2	120.0	138.1	115.5	109.8	124.3	138.0	133.6	-0.21373415	-0.12060976	-0.19292736	-0.02240944	0.038209915	0.06552744	0.02240944	-0.10468531	-0.057770252	0.13527727	0.1266141	0.19171953	LOC384829
1660670	0.0010478374	1.0736161	0.10247835	1.0736161	up	1.0753291	0.10477829	1.0753291	up	-1.2110842	-0.27629918	1.2110842	down	-1.2130164	-0.2785991	1.2130164	down	149.8	199.8	139.3	116.8	176.3	151.7	162.9	145.0	150.8	151.5	178.6	154.1	0.001616478	0.008695602	0.05703163	-0.13543892	-0.10303593	-0.001616478	-0.03489399	-0.09320116	-0.11889601	0.27561092	0.12802982	0.1851654	2210418H06Rik
2470224	0.0028535358	1.3042117	0.38317806	1.3042117	up	1.1226894	0.16695881	1.1226894	up	-1.6387292	-0.71257746	1.6387292	down	-1.4106482	-0.49635825	1.4106482	down	712.2	842.0	721.2	434.7	687.8	537.9	1121.6	682.2	604.7	828.2	1179.6	844.2	0.043561935	-0.04356289	0.167799	-0.27552032	-0.38673782	-0.31947803	0.20150948	-0.2748394	-0.25974846	0.3746271	0.47139454	0.30997467	Smap2	69780	Mus musculus stromal membrane-associated GTPase-activating protein 2 (Smap2), mRNA.	GO:0032312	GO:0005737	GO:0046872|GO:0005096|GO:0008270|GO:0008060	chr4	120641360
4730563	0.0014251185	-1.5864779	-0.6658274	1.5864779	down	2.0799766	1.0565672	2.0799766	up	1.5450253	0.62763053	1.5450253	up	-2.1357815	-1.0947641	2.1357815	down	1558.4	1378.9	1555.0	1660.5	2918.3	2049.6	960.5	578.9	937.9	1072.1	2279.0	1375.1	0.09398079	-0.38230228	0.11312008	0.6157284	0.6682539	0.5382986	-1.0941963	-1.5835896	-0.6671171	-0.34730053	0.38067055	-0.09398079	Dyrk1a			GO:0018108|GO:0006468	GO:0005634	GO:0043621|GO:0016301|GO:0000166|GO:0004674|GO:0016740|GO:0004713|GO:0005524|GO:0005515|GO:0004715|GO:0004672
3460523	0.009527561	-1.367517	-0.45155874	1.367517	down	1.2270789	0.295228	1.2270789	up	1.8721619	0.90470517	1.8721619	up	1.1156763	0.15791847	1.1156763	up	223.0	315.0	227.5	227.1	399.8	414.7	245.0	256.0	184.3	141.8	170.3	188.2	-0.024689198	0.04470682	0.22936535	0.2882719	0.41646004	0.8993273	-0.15101051	0.024689198	-0.5099797	-0.46015882	-0.53555775	-0.11433983	Zfp568	243905	Mus musculus zinc finger protein 568 (Zfp568), mRNA. XM_899378 XM_899382 XM_899389 XM_899395		GO:0005634	GO:0046872|GO:0008270	chr7	29733823
830427	0.0025838544	1.0782737	0.10872333	1.0782737	up	-1.6927007	-0.75932693	1.6927007	down	-1.6354928	-0.7097254	1.6354928	down	1.1159906	0.15832487	1.1159906	up	5487.4	7211.5	5692.5	3868.8	6214.6	5370.3	14067.5	12670.7	6387.4	9165.8	9743.8	7576.6	-0.22728443	-0.11033058	-0.32546616	-0.33918667	-0.398242	-0.25182247	0.65386677	0.78969383	0.17133904	0.6201086	0.40948582	0.11033058	Gnb5	14697	Mus musculus guanine nucleotide binding protein, beta 5 (Gnb5), transcript variant 2, mRNA.	GO:0007165|GO:0007186	GO:0005634|GO:0005886	GO:0004871|GO:0005515
4010056	0.0065111066	1.2837769	0.36039448	1.2837769	up	1.3609005	0.44456163	1.3609005	up	1.0249406	0.035540264	1.0249406	up	-1.0342801	-0.048626896	1.0342801	down	174.2	170.2	141.5	106.3	138.2	123.2	143.1	113.2	108.2	116.7	128.2	124.2	0.5196538	0.15121031	0.38387632	0.039465904	-0.1151948	0.04928589	0.034372807	-0.18523073	-0.12808657	-0.053403378	-0.04528761	-0.034372807	Pdgfc	54635	Mus musculus platelet-derived growth factor, C polypeptide (Pdgfc), mRNA.	GO:0008284|GO:0007171|GO:0048008|GO:0009887|GO:0009887|GO:0050730|GO:0008283	GO:0005576|GO:0005737|GO:0005634|GO:0016020	GO:0005161|GO:0008083	chr3	81017607
2470553	0.005066552	-1.4155002	-0.5013119	1.4155002	down	-1.293771	-0.37158236	1.293771	down	2.255069	1.1731715	2.255069	up	2.061139	1.0434419	2.061139	up	258.7	370.2	234.8	272.5	632.2	330.0	408.4	320.8	497.8	184.0	159.0	140.7	-0.1167326	-0.022508621	-0.029556274	0.30105114	0.79452133	0.23956585	0.1894455	0.022508621	0.73399544	-0.3382597	-0.9272809	-0.91883564	Ptk2	14083	Mus musculus PTK2 protein tyrosine kinase 2 (Ptk2), mRNA.	GO:0006928|GO:0030198|GO:0007229|GO:0040023|GO:0001568|GO:0000226|GO:0046621|GO:0001764|GO:0001764|GO:0006468|GO:0007172|GO:0001525|GO:0001568|GO:0001570|GO:0043542|GO:0046777|GO:0021955|GO:0050771|GO:0051964	GO:0016020|GO:0030054|GO:0005886|GO:0005856|GO:0030027|GO:0005925|GO:0016324	GO:0016301|GO:0000166|GO:0016740|GO:0005524|GO:0004713|GO:0004871|GO:0004672|GO:0004715|GO:0005515	chr15	73035910
450364	0.004003041	-1.1930757	-0.25468555	1.1930757	down	-1.023313	-0.033247627	1.023313	down	1.1453471	0.19578488	1.1453471	up	-1.0179404	-0.025653044	1.0179404	down	110.8	122.0	111.4	103.9	171.3	124.7	130.2	114.5	107.1	118.8	120.9	112.6	-0.070400715	-0.011122227	-0.030713081	0.14889145	0.2993579	0.20357132	0.019581318	-0.029004097	-0.0030703545	0.11847544	0.0030698776	-0.057079315	Arhgap8			GO:0007165	GO:0005622	GO:0005096
7050673	0.0018099213	-1.556463	-0.63827133	1.556463	down	1.2101086	0.27513662	1.2101086	up	2.148807	1.1035359	2.148807	up	1.140865	0.19012801	1.140865	up	7115.9	14025.3	8378.2	10002.1	15543.9	15186.6	8704.0	9527.0	6188.6	5692.9	6804.6	7510.9	-0.02493763	0.66425896	0.02493763	0.7981806	0.7768583	1.004034	-0.22377586	0.1290865	-0.06646156	-0.29182148	-0.33898067	-0.1007328	Zxda	668171	Mus musculus zinc finger, X-linked, duplicated A (Zxda), non-coding RNA.				chrX	92037134
5130546	0.0057263444	1.3315657	0.4131236	1.3315657	up	1.0652943	0.09125201	1.0652943	up	-4.045595	-2.016352	4.045595	down	-3.2366028	-1.6944803	3.2366028	down	298.3	264.2	122.8	113.7	190.3	157.2	204.0	155.5	256.7	393.2	508.3	1019.5	0.6992035	0.07257891	-0.6180787	-0.4842143	-0.32789516	-0.27355766	-0.072579384	-0.3212881	0.27381516	1.281682	1.1872616	2.4944448	Spata2L	78779	Mus musculus spermatogenesis associated 2-like (Spata2L), mRNA.				chr8	125756341
2510707	0.0026990164	-1.0260082	-0.0370423	1.0260082	down	1.3934023	0.47861195	1.3934023	up	-1.0516719	-0.0726846	1.0516719	down	-1.5035145	-0.58833885	1.5035145	down	7612.8	9253.0	8049.6	5247.5	9757.8	8980.7	8364.8	5878.0	4707.8	8164.3	9509.8	8319.0	0.0031318665	0.028998375	-0.07039738	-0.1608429	-0.0031318665	0.23683453	-0.32194233	-0.6264391	-0.52572155	0.15348911	0.1342926	0.0031318665	Rpl38	67671	Mus musculus ribosomal protein L38 (Rpl38), transcript variant 1, mRNA.	GO:0006412|GO:0008150	GO:0005840|GO:0030529|GO:0005622|GO:0005575	GO:0003735|GO:0003674	chr11	114533163
3440592	0.0039029287	1.0314989	0.044742264	1.0314989	up	-1.1668121	-0.22257216	1.1668121	down	-1.113257	-0.15478674	1.113257	down	1.0811207	0.11252768	1.0811207	up	123.5	123.2	114.0	91.8	139.3	103.3	148.0	143.1	130.0	114.7	139.8	125.6	0.01369524	-0.068626404	-0.066871166	-0.10058069	-0.035461426	-0.11998701	0.16831923	0.25122166	0.12637329	-0.01369524	0.166852	0.05517435	Sirt5	68346	Mus musculus sirtuin 5 (silent mating type information regulation 2 homolog) 5 (S. cerevisiae) (Sirt5), mRNA.	GO:0006342|GO:0006476|GO:0006355	GO:0005677	GO:0016787|GO:0046872|GO:0008270|GO:0051287|GO:0017136|GO:0003677	chr13	43490211
4860181	0.0058049797	1.5318793	0.6153027	1.5318793	up	-1.151497	-0.20351061	1.151497	down	-1.6675706	-0.7377478	1.6675706	down	1.057799	0.081065506	1.057799	up	408.4	607.6	367.3	245.3	429.8	236.9	650.0	507.4	618.7	404.8	672.3	388.6	-0.056305885	0.1574173	-0.026869774	-0.49505997	-0.38757133	-0.8890352	0.17866898	0.02686882	0.47923565	0.10242939	0.37858295	-0.039435387	Vps25	28084	Mus musculus vacuolar protein sorting 25 (yeast) (Vps25), mRNA.	GO:0006810|GO:0006355|GO:0006350|GO:0015031	GO:0005737|GO:0005634|GO:0005739		chr11	101120299
2350286	6.5461715E-4	1.3926023	0.47778338	1.3926023	up	1.0544271	0.07645941	1.0544271	up	-2.1461697	-1.1017642	2.1461697	down	-1.6250006	-0.7004403	1.6250006	down	213.6	194.1	193.7	122.6	185.9	127.3	202.5	208.4	210.8	270.5	327.5	262.8	0.199193	-0.34612083	0.28339243	-0.40151262	-0.3664713	-0.5289016	-0.09291363	0.038026333	-0.038026333	0.78499365	0.5920377	0.6313758	LOC100046035	100046035	PREDICTED: Mus musculus similar to ADAM23 (LOC100046035), mRNA.
3890324	6.6516944E-4	1.0344919	0.04892238	1.0344919	up	1.0018097	0.0026084585	1.0018097	up	-1.1139643	-0.15570307	1.1139643	down	-1.0787714	-0.10938915	1.0787714	down	118.9	119.5	113.5	89.4	128.8	106.0	128.8	117.0	105.2	117.2	130.7	123.1	0.028996468	-0.038516045	-0.0026173592	-0.07100296	-0.07326031	-0.014640808	0.0040659904	0.002617836	-0.026646137	0.093707085	0.12505388	0.08944416	4930433M22Rik
4060504	5.4819154E-4	-1.1371961	-0.18548107	1.1371961	down	1.0798446	0.11082363	1.0798446	up	1.4538289	0.5398575	1.4538289	up	1.1839046	0.24355283	1.1839046	up	6914.8	8405.4	7209.7	5722.9	10131.4	7680.9	8009.2	7951.1	5585.2	4730.7	6100.0	6245.3	0.09122372	0.094649315	-0.040750504	0.18408489	0.25874043	0.25874043	-0.18734837	0.035751343	-0.035751343	-0.37324238	-0.36276627	-0.18199825	Rpl36a	19982	Mus musculus ribosomal protein L36a (Rpl36a), mRNA.	GO:0008150	GO:0005575	GO:0003674	chrX	129934339
6520390	0.0018028545	-1.2379277	-0.30792698	1.2379277	down	-1.1084006	-0.14847931	1.1084006	down	-1.4026906	-0.48819682	1.4026906	down	-1.5666083	-0.6476445	1.5666083	down	118.0	136.3	111.8	117.5	207.4	124.7	131.5	132.1	152.8	189.3	226.2	151.3	-0.23645163	-0.13939953	-0.27970076	0.05066824	0.26822948	-0.050668716	-0.21992159	-0.06206131	0.0718689	0.7980757	0.6040983	0.33064556	Zfp61	22719	Mus musculus zinc finger protein 61 (Zfp61), mRNA.			GO:0008270|GO:0046872	chr7	25076327
6660372	5.327826E-4	1.0215716	0.030790329	1.0215716	up	-1.0451229	-0.06367254	1.0451229	down	1.009466	0.013592402	1.009466	up	1.0777744	0.10805527	1.0777744	up	123.3	133.3	116.6	95.8	141.0	110.0	139.6	128.1	120.5	111.9	124.8	117.6	0.030751228	0.042845726	-0.013563633	-0.01650238	-8.34465E-5	-0.015751839	0.07798815	0.08972454	0.08333826	-0.033923626	8.392334E-5	-0.03927517	D030022C03Rik
3940349	9.150102E-6	-1.0674514	-0.09417041	1.0674514	down	-1.6194723	-0.69552374	1.6194723	down	1.1361595	0.18416548	1.1361595	up	1.7237121	0.7855188	1.7237121	up	129.5	150.3	119.0	120.6	148.6	129.7	238.8	215.3	224.9	110.3	134.1	116.8	-0.016924381	0.015375137	-0.10915518	0.15910578	-0.059155464	0.0718565	0.6836357	0.65782976	0.6344013	-0.18534374	-0.015375614	-0.17997026	Abca1	11303	Mus musculus ATP-binding cassette, sub-family A (ABC1), member 1 (Abca1), mRNA.	GO:0006810|GO:0033344|GO:0033344|GO:0033344|GO:0042157|GO:0002790|GO:0006497|GO:0033700|GO:0033700|GO:0042158|GO:0030301|GO:0008203|GO:0006911|GO:0045332	GO:0016021|GO:0016020|GO:0005886|GO:0005886|GO:0005794|GO:0005887|GO:0043231	GO:0005524|GO:0000166|GO:0017111|GO:0016887|GO:0005515|GO:0008509|GO:0005548|GO:0005548|GO:0017127|GO:0017127	chr4	53043665
5270343	1.058532E-5	1.3764644	0.4609673	1.3764644	up	5.7912526	2.5338755	5.7912526	up	3.725409	1.8973988	3.725409	up	-1.1293631	-0.17550927	1.1293631	down	630.9	637.2	821.8	449.6	449.0	502.0	130.3	121.0	109.6	116.5	156.2	126.9	1.5063915	1.1599398	1.9707394	1.4103279	0.6239147	1.2199259	-1.0008221	-0.9704528	-0.9932809	-0.93886423	-0.6239147	-0.8752489	Eya1	14048	Mus musculus eyes absent 1 homolog (Drosophila) (Eya1), mRNA.	GO:0007389|GO:0048856|GO:0006355|GO:0006350|GO:0007275|GO:0008152|GO:0042474|GO:0048704|GO:0001658|GO:0042473|GO:0006470|GO:0001656|GO:0001657|GO:0045165|GO:0009887|GO:0042472|GO:0045664|GO:0043066	GO:0005737|GO:0005634	GO:0016787|GO:0000287|GO:0004721|GO:0003824|GO:0005515|GO:0004725	chr1	14160859
1980278	0.0021159435	-1.0156226	-0.022364456	1.0156226	down	-1.0246549	-0.03513797	1.0246549	down	-1.2000961	-0.26315004	1.2000961	down	-1.1895175	-0.25037652	1.1895175	down	131.0	147.9	121.7	111.4	161.4	113.4	140.3	138.2	126.8	131.8	169.6	140.6	-0.022798061	-0.023591995	-0.09460354	0.03255701	0.022798061	-0.1292553	-0.068574905	0.061920166	-0.028924942	0.19737673	0.29639864	0.22177458	LOC100044941	100044941	PREDICTED: Mus musculus similar to ribosomal protein L30 (LOC100044941), mRNA.
4060672	0.0055818004	-1.0518678	-0.07295339	1.0518678	down	1.0161905	0.023170944	1.0161905	up	-1.1140095	-0.15576155	1.1140095	down	-1.1907626	-0.2518859	1.1907626	down	132.4	138.4	123.1	111.3	157.3	129.5	147.5	121.1	118.0	135.1	148.4	136.8	-0.014477253	-0.08890295	-0.0825367	0.020367146	-0.020394802	0.032970905	0.014477253	-0.16516209	-0.10474491	0.25487137	0.112653255	0.1327033	Theg	21830	Mus musculus testicular haploid expressed gene (Theg), transcript variant 2, mRNA.	GO:0030154|GO:0007275|GO:0007283	GO:0005634|GO:0005737	GO:0005515	chr10	79039481
4490500	5.720421E-4	1.1436003	0.19358289	1.1436003	up	5.394189	2.431406	5.394189	up	5.694769	2.5096374	5.694769	up	1.2073252	0.27181435	1.2073252	up	673.5	1183.8	2346.6	850.6	1105.5	960.3	293.6	142.4	336.2	137.0	245.5	152.0	0.5833454	1.0902271	2.3971949	1.3784561	0.9664688	1.1450939	-0.9185238	-1.72158	-0.58334637	-1.5298724	-1.0667028	-1.442318	Id2	15902	Mus musculus inhibitor of DNA binding 2 (Id2), mRNA.	GO:0007275|GO:0045449|GO:0045651|GO:0000122|GO:0007507|GO:0048535|GO:0043353	GO:0005634|GO:0005737	GO:0030528|GO:0005515	chr12	25778912
7210753	0.0041332683	-1.035573	-0.050429184	1.035573	down	-1.1812899	-0.24036312	1.1812899	down	-1.041813	-0.059096336	1.041813	down	1.0949292	0.1308376	1.0949292	up	117.7	121.4	118.7	96.1	139.3	118.9	153.0	139.3	130.9	121.7	134.5	120.6	-0.08976698	-0.12131691	-0.037036896	-0.06499481	-0.06887579	0.037037373	0.19774628	0.1767149	0.098507404	0.0643754	0.06653261	-0.050452232	Ugcgl2	66435	Mus musculus UDP-glucose ceramide glucosyltransferase-like 2 (Ugcgl2), mRNA.			GO:0016740|GO:0016874	chr14	119386049
5260528	0.0033105025	-1.1079528	-0.14789644	1.1079528	down	1.2838558	0.36048317	1.2838558	up	3.6669824	1.8745934	3.6669824	up	2.5779312	1.3662138	2.5779312	up	976.2	832.3	652.7	446.6	1353.4	984.3	878.8	788.2	553.2	153.7	485.3	162.9	0.6100321	0.030065536	0.12870026	-0.14853668	0.7135124	0.6475115	-0.025764465	0.025764465	-0.31265163	-1.8414512	-0.7042818	-1.86556	Ccdc50	67501	Mus musculus coiled-coil domain containing 50 (Ccdc50), transcript variant 1, mRNA.		GO:0005737		chr16	27438463
4070142	0.004890012	1.0362371	0.051354088	1.0362371	up	2.2603707	1.1765594	2.2603707	up	-1.3570844	-0.44051042	1.3570844	down	-2.9602435	-1.5657158	2.9602435	down	1551.8	2705.5	3840.5	2022.8	2510.4	1956.5	1178.1	1226.1	1253.4	3251.6	3235.9	3156.4	-0.44274807	0.053009033	0.7779255	0.36768436	-0.0805521	-0.05300808	-1.3551178	-1.0453157	-0.74105835	0.6898813	0.34625053	0.5195236	Gadd45g	23882	Mus musculus growth arrest and DNA-damage-inducible 45 gamma (Gadd45g), mRNA.	GO:0006469|GO:0045063|GO:0051726|GO:0030154|GO:0007275|GO:0006915|GO:0042095|GO:0000186	GO:0005634	GO:0005515	chr13	51943769
6520537	0.008778421	-1.1210136	-0.16480382	1.1210136	down	-1.0912846	-0.12602744	1.0912846	down	1.743412	0.80191356	1.743412	up	1.6971772	0.76313716	1.6971772	up	306.6	359.0	263.3	275.1	519.1	261.1	475.6	319.5	352.2	160.6	250.8	147.3	0.06804466	-0.14476395	0.057427406	0.24583054	0.4345379	-0.20524883	0.3139124	-0.057427406	0.10230541	-0.6196885	-0.42429447	-0.88663816	Plaa	18786	Mus musculus phospholipase A2, activating protein (Plaa), mRNA.	GO:0006954		GO:0005515|GO:0016005	chr4	94249198
4560601	0.0018281301	1.0349267	0.049528442	1.0349267	up	-1.295214	-0.37319058	1.295214	down	-1.0356798	-0.050578117	1.0356798	down	1.2942721	0.37214088	1.2942721	up	125.3	127.5	114.4	96.4	137.8	103.3	189.4	137.7	169.1	118.6	120.6	120.4	0.059345722	-0.0023097992	-0.039433002	-0.004712105	-0.028495789	-0.097774506	0.5408511	0.2137208	0.3826027	0.067210674	-0.048768997	0.002310276	Itgb2	16414	Mus musculus integrin beta 2 (Itgb2), mRNA.	GO:0007155|GO:0007229|GO:0030593|GO:0045123|GO:0050798|GO:0007160	GO:0009986|GO:0045121|GO:0016020|GO:0016021|GO:0008305|GO:0005624	GO:0004872|GO:0005515|GO:0005488
2260286	0.009725568	-1.021664	-0.030920833	1.021664	down	1.5206732	0.6047101	1.5206732	up	1.564487	0.64568967	1.564487	up	1.0069965	0.010058731	1.0069965	up	213.9	281.1	185.7	182.3	280.2	233.4	212.0	125.2	131.8	139.4	164.6	116.3	0.14086056	0.09400511	0.1590352	0.14354515	0.11728239	0.2258358	-0.09400511	-0.7147069	-0.6115174	-0.27012396	-0.35527802	-0.8250036	LOC380910
1070450	0.0065634344	1.935715	0.9528665	1.935715	up	-1.3948745	-0.48013526	1.3948745	down	-3.716244	-1.8938452	3.716244	down	-1.3763462	-0.4608434	1.3763462	down	524.8	708.9	661.2	417.3	261.4	278.0	840.7	1121.6	995.5	1379.5	1223.0	1000.7	-0.32730007	-0.26121616	0.11967564	-0.2689104	-1.7682314	-1.2902985	-0.11967564	0.5224581	0.5687828	1.159234	0.5823059	0.6125555	Rlbp1l1	74438	Mus musculus retinaldehyde binding protein 1-like 1 (Rlbp1l1), mRNA.	GO:0006810	GO:0005622	GO:0005215	chr4	9209050
7550128	0.0059057893	2.4680367	1.3033638	2.4680367	up	1.9968001	0.9976899	1.9968001	up	-1.2536314	-0.32611322	1.2536314	down	-1.0142683	-0.020439312	1.0142683	down	375.2	422.4	351.8	114.3	185.6	175.8	160.2	242.7	227.3	172.9	135.6	222.0	0.89885473	0.6651921	0.9985299	-0.60796833	-0.4878192	-0.2517271	-0.503047	0.1164422	-0.043888092	0.043888092	-0.6937661	0.28070307	Mapk8ip3	30957	Mus musculus mitogen-activated protein kinase 8 interacting protein 3 (Mapk8ip3), mRNA.	GO:0046328|GO:0007585|GO:0007411|GO:0008104|GO:0007254|GO:0007257|GO:0016192|GO:0030900	GO:0005737|GO:0030425|GO:0005794|GO:0005886|GO:0000139|GO:0005790|GO:0030673|GO:0005625|GO:0031410|GO:0042995	GO:0016301|GO:0019894|GO:0005078|GO:0005515|GO:0019901	chr17	24642104
5090386	0.0033922028	3.3367038	1.7384236	3.3367038	up	2.0674536	1.0478549	2.0674536	up	-1.2425215	-0.3132709	1.2425215	down	1.2989067	0.37729773	1.2989067	up	419.2	451.6	471.5	108.2	138.2	150.4	184.7	358.9	199.6	180.3	125.5	148.1	1.3468704	1.0408812	1.6697378	-0.40024662	-0.5776396	-0.17989492	-0.043771744	0.9139252	0.043771267	0.37976742	-0.5415902	-0.056145668	Mapk8ip3	30957	Mus musculus mitogen-activated protein kinase 8 interacting protein 3 (Mapk8ip3), mRNA.	GO:0046328|GO:0007585|GO:0007411|GO:0008104|GO:0007254|GO:0007257|GO:0016192|GO:0030900	GO:0005737|GO:0030425|GO:0005794|GO:0005886|GO:0000139|GO:0005790|GO:0030673|GO:0005625|GO:0031410|GO:0042995	GO:0016301|GO:0019894|GO:0005078|GO:0005515|GO:0019901	chr17	24642091
2650669	0.004056855	-1.1104153	-0.15109937	1.1104153	down	-1.0936133	-0.1291027	1.0936133	down	-1.0246214	-0.035090923	1.0246214	down	-1.0403634	-0.05708758	1.0403634	down	105.0	117.4	110.5	95.3	143.5	115.2	131.0	124.2	108.4	120.2	128.9	121.1	-0.19073391	-0.10989332	-0.08659983	-0.018067837	0.030230999	0.05390787	-0.016123772	0.047274113	-0.031069279	0.09714174	0.058077812	0.016124249	LOC244112
6550689	0.006270584	1.2951313	0.37309837	1.2951313	up	-1.1512108	-0.20315203	1.1512108	down	-1.2803197	-0.3565041	1.2803197	down	1.1645287	0.21974628	1.1645287	up	21430.8	27352.7	24975.6	13645.6	22160.2	18670.1	33932.8	30506.2	21287.0	20294.9	19578.6	21891.6	0.081768036	0.081768036	-0.08176708	-0.32542324	-0.38667965	-0.32542324	0.16237068	0.26442719	0.26442719	0.29615498	-0.18240166	-0.08176708	Atp6ap1	54411	Mus musculus ATPase, H+ transporting, lysosomal accessory protein 1 (Atp6ap1), mRNA.	GO:0015992|GO:0006754|GO:0006811|GO:0015986|GO:0006810	GO:0005773|GO:0016021|GO:0016020|GO:0016469	GO:0046872|GO:0046961|GO:0046933|GO:0016787|GO:0000166|GO:0015078|GO:0005524	chrX	71549435
2480630	0.002648054	1.1510913	0.20300229	1.1510913	up	1.0810554	0.11244043	1.0810554	up	-2.1927855	-1.1327647	2.1927855	down	-2.0593696	-1.0422028	2.0593696	down	301.6	307.1	217.3	204.5	236.6	268.1	245.5	368.0	243.9	413.4	565.5	524.7	0.2257204	-0.18641806	-0.026798248	-0.08333588	-0.5399642	0.026797295	-0.34052277	0.30657864	-0.29087305	0.85805225	0.85943794	1.084301	Prkcz2	404705	PREDICTED: Mus musculus protein kinase C, zeta 2 (Prkcz2), mRNA.	GO:0043297	GO:0005634|GO:0005923	GO:0005515	chr7	28667759
2810274	0.008261832	1.0139534	0.019991398	1.0139534	up	-1.0422436	-0.05969254	1.0422436	down	-1.1111044	-0.15199438	1.1111044	down	-1.0513991	-0.07231045	1.0513991	down	121.7	135.1	125.2	100.1	143.1	116.6	146.3	132.4	117.7	125.2	141.6	131.7	-0.0816865	-0.037528515	0.029596329	-0.046843052	-0.073153496	-0.029596329	0.071805954	0.0519166	-0.03426361	0.09905434	0.11400318	0.09333277	ORF61	216157	Mus musculus open reading frame 61 (ORF61), mRNA.	GO:0008150	GO:0016021|GO:0016020|GO:0005575	GO:0003674	chr10	79440280
4200692	0.009595912	1.5750881	0.6554326	1.5750881	up	1.3994632	0.48487347	1.3994632	up	-1.0672815	-0.093940735	1.0672815	down	1.0545433	0.07661835	1.0545433	up	227.4	205.5	144.8	90.7	142.6	116.0	136.0	153.3	121.2	122.1	128.6	126.0	0.9111619	0.33421278	0.43774128	-0.18523932	-0.06973648	-0.028205872	-0.0500679	0.27437973	0.004183769	0.039954185	-0.037130356	-0.0041832924	Atad2	70472	Mus musculus ATPase family, AAA domain containing 2 (Atad2), mRNA. XM_977863 XM_986850 XM_986886 XM_986920 XM_986957 XM_986994 XM_987027 XM_987064 XM_987087			GO:0005524|GO:0000166|GO:0017111	chr15	57931356
7550368	0.0018526101	1.4575227	0.54351836	1.4575227	up	1.5034782	0.58830386	1.5034782	up	-1.0844946	-0.117022835	1.0844946	down	-1.1186885	-0.16180834	1.1186885	down	164.3	264.0	144.0	109.7	140.3	112.2	129.7	122.5	117.3	133.0	126.8	128.3	0.4352374	0.6804848	0.4242158	0.08004379	-0.0943594	-0.076301575	-0.124454975	-0.06810951	-0.03240919	0.29087257	-0.062830925	0.032409668	Doc2a	13446	Mus musculus double C2, alpha (Doc2a), mRNA.	GO:0006887|GO:0006810	GO:0031410|GO:0016020|GO:0045202|GO:0030054|GO:0019717|GO:0008021	GO:0005544|GO:0005509|GO:0005215	chr7	133995758
4540138	0.0032147756	-1.0702226	-0.09791088	1.0702226	down	-1.0259659	-0.036982857	1.0259659	down	-1.1141863	-0.15599044	1.1141863	down	-1.1622484	-0.21691847	1.1622484	down	124.8	135.5	119.5	109.8	160.9	118.6	139.9	134.7	110.9	129.9	156.0	134.3	-0.0779047	-0.06957245	-0.10030842	0.041141033	0.04594755	-0.04114151	-0.046123505	0.04602194	-0.13673544	0.18032598	0.2172041	0.11638832	Lgals4	16855	Mus musculus lectin, galactose binding, soluble 4 (Lgals4), mRNA.			GO:0005529|GO:0005515	chr7	29626662
5550253	0.0038376397	1.0660477	0.09227196	1.0660477	up	-1.4098164	-0.49550727	1.4098164	down	-1.02091	-0.029855728	1.02091	down	1.4721488	0.5579235	1.4721488	up	130.4	161.8	122.0	101.8	149.2	108.8	172.4	174.6	251.9	116.6	127.5	129.2	0.024518967	0.10099411	-0.034270287	-0.030206203	-0.024518967	-0.13084793	0.32271385	0.41581535	0.8392353	-0.0668273	-0.066295624	0.037117004	9630033F20Rik	319801	Mus musculus RIKEN cDNA 9630033F20 gene (9630033F20Rik), mRNA.	GO:0008152		GO:0016853|GO:0003824	chr6	127037459
4010243	0.0040704855	2.0171869	1.0123447	2.0171869	up	1.2384404	0.30852446	1.2384404	up	-3.1542032	-1.6572756	3.1542032	down	-1.9365051	-0.9534553	1.9365051	down	410.6	735.3	634.7	220.8	301.1	336.3	426.2	798.6	428.2	788.1	1194.4	746.3	-0.2441101	0.2441101	0.50788784	-0.86903	-1.117177	-0.5429392	-0.56296444	0.47015762	-0.3248787	0.801651	1.0019293	0.6391001	Ramp1	51801	Mus musculus receptor (calcitonin) activity modifying protein 1 (Ramp1), mRNA.	GO:0006810|GO:0007186|GO:0008277|GO:0006886	GO:0016021|GO:0016020	GO:0004872|GO:0015027|GO:0008565	chr1	93119931
650711	0.0014498591	1.1265389	0.1718971	1.1265389	up	-1.1801459	-0.2389652	1.1801459	down	-2.082177	-1.0580927	2.082177	down	-1.5661588	-0.64723045	1.5661588	down	137.5	190.8	165.3	137.0	173.2	118.0	214.9	217.1	192.6	234.3	403.9	221.2	-0.39063692	-0.27470207	0.12683105	-0.15888882	-0.3576722	-0.5376382	0.07378721	0.17838717	-0.073786736	0.67812824	0.9572668	0.484684	Dgat2	67800	Mus musculus diacylglycerol O-acyltransferase 2 (Dgat2), mRNA.	GO:0006629|GO:0019432|GO:0019432|GO:0006071|GO:0008610	GO:0005624|GO:0016021|GO:0016020|GO:0005783	GO:0003846|GO:0004144|GO:0008415|GO:0016740	chr7	106302475
2750242	0.005285159	-1.5067716	-0.5914607	1.5067716	down	1.2307408	0.299527	1.2307408	up	1.6072229	0.68457	1.6072229	up	-1.1538197	-0.20641771	1.1538197	down	138.7	203.6	149.0	152.5	334.3	273.5	142.8	129.7	123.1	121.2	183.3	137.0	-0.11303377	0.05343485	0.22177315	0.2643609	0.789052	0.8831434	-0.23746967	-0.24545002	-0.2534871	-0.2478447	0.1841259	-0.05343485	6030405A18Rik	329641	Mus musculus RIKEN cDNA 6030405A18 gene (6030405A18Rik), mRNA.		GO:0016021|GO:0016020		chr3	54985169
2510161	0.0044942494	1.0775692	0.10778061	1.0775692	up	1.0332391	0.047174133	1.0332391	up	1.0855501	0.11842632	1.0855501	up	1.1321247	0.1790328	1.1321247	up	124.0	128.7	125.3	91.9	140.6	105.7	130.9	127.1	109.4	98.9	110.8	112.2	0.06400442	0.030218124	0.14924812	-0.054997444	0.020671368	-0.0455451	7.505417E-4	0.10194874	-7.510185E-4	-0.19045925	-0.15513277	-0.089558125	Krtap5-2	71623	Mus musculus keratin associated protein 5-2 (Krtap5-2), mRNA.		GO:0005882		chr7	141984067
3170719	0.0054908	1.0290283	0.041282654	1.0290283	up	2.5085816	1.3268719	2.5085816	up	1.7323561	0.79273546	1.7323561	up	-1.4072257	-0.49285382	1.4072257	down	1854.1	2796.9	2154.5	1518.0	2538.4	1963.6	769.9	1217.9	1034.9	1673.8	1281.0	886.7	0.044221878	0.31976604	0.2578287	0.167449	0.15465069	0.17586899	-1.696147	-0.83149815	-0.83115387	-0.044221878	-0.81511116	-1.0209045	Camk2n2	73047	PREDICTED: Mus musculus calcium/calmodulin-dependent protein kinase II inhibitor 2 (Camk2n2), mRNA.		GO:0005737|GO:0005634	GO:0004860|GO:0016301	chr16	20619367
1240445	0.008434603	-1.061346	-0.08589506	1.061346	down	-1.0256075	-0.036478676	1.0256075	down	-1.0216027	-0.030834358	1.0216027	down	-1.0572017	-0.08025074	1.0572017	down	114.1	126.8	117.4	100.6	143.7	118.2	136.3	120.2	110.3	119.0	130.6	127.8	-0.1126709	-0.04442978	-0.034848213	0.021652699	-0.006313324	0.05039692	0.006313801	-0.041674137	-0.04715252	0.038611412	0.040452003	0.07917595	Uchl3			GO:0006511|GO:0007628|GO:0016579|GO:0042755	GO:0005737|GO:0005622	GO:0004221|GO:0016787|GO:0008233|GO:0008234
520593	0.008480744	-1.9608709	-0.97149456	1.9608709	down	-2.5111663	-1.3283576	2.5111663	down	1.1864467	0.24664721	1.1864467	up	1.519409	0.60351026	1.519409	up	188.4	361.6	178.0	451.2	494.3	347.7	857.9	815.7	417.1	349.3	408.2	319.1	-0.9500675	-0.4385376	-0.81229734	0.71358013	0.05785179	-0.057850838	0.7875023	0.92632484	0.07034302	0.1412344	-0.088609695	-0.078985214	Kcna1	16485	Mus musculus potassium voltage-gated channel, shaker-related subfamily, member 1 (Kcna1), mRNA.	GO:0006810|GO:0006813|GO:0006811	GO:0016020|GO:0016021|GO:0008076	GO:0030955|GO:0005216|GO:0005267|GO:0005244|GO:0005515|GO:0005249	chr6	126590745
5390278	7.3008734E-4	-1.1062584	-0.14568837	1.1062584	down	-1.1195561	-0.16292684	1.1195561	down	-1.0852143	-0.11797984	1.0852143	down	-1.0723244	-0.10074139	1.0723244	down	115.1	131.5	111.6	105.7	150.1	121.1	140.9	136.3	120.4	127.4	141.3	133.4	-0.17286539	-0.07557058	-0.18380165	0.01532793	-0.021159172	0.010658741	-0.010658741	0.08954334	-0.022341728	0.14029121	0.09884453	0.11963129	A430060D24Rik
4670050	0.0065446454	1.0814111	0.11291504	1.0814111	up	-1.0194323	-0.027765907	1.0194323	down	1.0211333	0.030171234	1.0211333	up	1.1257232	0.17085218	1.1257232	up	120.1	129.5	123.6	91.2	134.3	104.7	141.0	129.8	109.3	103.8	117.0	113.9	0.038877487	0.058971405	0.13929081	-0.044977188	-0.02012682	-0.036501408	0.14189148	0.15841866	0.020127296	-0.097854614	-0.050873756	-0.04339075	Raet1b	19369	Mus musculus retinoic acid early transcript beta (Raet1b), mRNA.	GO:0019882|GO:0002839|GO:0043032|GO:0006955|GO:0045429|GO:0042271|GO:0032816|GO:0032729	GO:0016020|GO:0005886|GO:0031225|GO:0031362	GO:0046703	chr10	22063461
1410189	2.3676956E-4	1.1008476	0.1386148	1.1008476	up	-1.1372956	-0.18560728	1.1372956	down	-3.9791932	-1.992476	3.9791932	down	-3.1782968	-1.6682539	3.1782968	down	158.6	141.2	118.6	111.6	135.1	114.0	125.7	151.1	241.3	322.7	739.6	432.3	0.20533228	-0.17119646	-0.25179195	-0.07602167	-0.32471323	-0.23276567	-0.3486371	0.07602167	0.6117811	1.453207	2.1547651	1.7359552	Mad2l1	56150	Mus musculus MAD2 (mitotic arrest deficient, homolog)-like 1 (yeast) (Mad2l1), mRNA.	GO:0007049|GO:0007067|GO:0000070|GO:0007094|GO:0007094|GO:0045841|GO:0051301	GO:0005634|GO:0005816|GO:0000775|GO:0000776	GO:0003674	chr6	66470148
4210327	0.006281451	-1.1745145	-0.23206457	1.1745145	down	-1.1275975	-0.1732521	1.1275975	down	-1.726895	-0.78818035	1.726895	down	-1.7987477	-0.8469928	1.7987477	down	877.5	1777.5	1586.2	1010.9	2052.7	1417.2	1965.2	1946.9	1313.8	2291.8	3524.3	2515.9	-0.8156471	-0.11743164	0.054411888	-0.18363857	0.05557823	-0.05441284	-0.18363857	0.05557823	-0.23085022	0.62050915	0.9164915	0.6450672	Klf9	16601	Mus musculus Kruppel-like factor 9 (Klf9), mRNA.	GO:0006355|GO:0006350|GO:0007566|GO:0045449|GO:0050847	GO:0005622|GO:0005634	GO:0008270|GO:0046872|GO:0003676|GO:0030528|GO:0003677
2690315	0.0072449213	1.0983273	0.13530795	1.0983273	up	1.3289123	0.4102459	1.3289123	up	1.003148	0.004534403	1.003148	up	-1.2061452	-0.27040353	1.2061452	down	6804.1	8113.0	8088.9	5195.1	8069.3	6020.4	8083.8	6300.7	4129.7	6361.7	6958.7	6915.9	0.10944176	0.08088875	0.18268394	0.06307125	-0.004275322	-0.09170532	-0.14270878	-0.25022984	-0.46478462	0.05132866	-0.10211754	0.0042762756	Rps14	20044	Mus musculus ribosomal protein S14 (Rps14), mRNA.	GO:0006412	GO:0005840|GO:0030529|GO:0005622	GO:0003735	chr18	60938106
5420053	0.004918756	-1.0976803	-0.13445792	1.0976803	down	-1.0049136	-0.0070713386	1.0049136	down	-1.1183642	-0.16139014	1.1183642	down	-1.221604	-0.2887767	1.221604	down	109.3	127.9	107.3	101.3	139.7	117.6	119.8	118.0	105.9	124.8	133.3	137.9	-0.13424015	0.0054922104	-0.1282916	0.06979418	-0.0054917336	0.08203173	-0.14358568	-0.02967453	-0.06256533	0.19054985	0.11153126	0.3284235	Osgin2	209212	Mus musculus oxidative stress induced growth inhibitor family member 2 (Osgin2), mRNA.				chr4	15924335
620064	7.8675005E-4	1.142624	0.19235075	1.142624	up	6.56535	2.714872	6.56535	up	6.2926416	2.6536658	6.2926416	up	1.0951622	0.13114452	1.0951622	up	1541.3	1616.0	1277.5	1375.9	1586.2	738.9	349.4	119.3	346.8	109.6	231.2	308.6	1.6086969	1.3697214	1.3659334	1.8542166	1.2905817	0.6225014	-0.8859024	-2.1919374	-0.7224245	-2.2366939	-1.3345027	-0.6225014	Tnnt1	21955	Mus musculus troponin T1, skeletal, slow (Tnnt1), mRNA.			GO:0005515	chr7	4456337
1260450	0.0043257396	-1.0903989	-0.124855995	1.0903989	down	-1.1322266	-0.17916265	1.1322266	down	-2.305058	-1.2048031	2.305058	down	-2.2199028	-1.1504965	2.2199028	down	349.7	353.1	230.0	205.3	543.0	314.2	442.6	423.1	319.9	914.0	923.0	497.6	0.015381813	-0.40628147	-0.3707018	-0.4987688	0.26134014	-0.1496048	-0.015380859	0.075577736	-0.28431034	1.5239801	1.1190529	0.58434296	Ndufs3	68349	Mus musculus NADH dehydrogenase (ubiquinone) Fe-S protein 3 (Ndufs3), mRNA.	GO:0006810|GO:0008150|GO:0022900|GO:0055114|GO:0006120	GO:0016020|GO:0005746|GO:0005739|GO:0005743	GO:0016491|GO:0008137|GO:0016651|GO:0003954	chr2	90738835
990114	0.006474129	1.0580853	0.08145602	1.0580853	up	-1.0153937	-0.022039257	1.0153937	down	-1.0163319	-0.023371696	1.0163319	down	1.0571086	0.08012359	1.0571086	up	124.9	128.2	123.2	94.0	140.3	106.9	136.4	127.9	119.9	113.6	124.6	118.8	0.051796436	0.0018763542	0.086324215	-0.044170856	-0.0061397552	-0.05406046	0.03989172	0.08751154	0.07871151	-0.009459019	-0.0018758774	-0.022921085	Arfgef2	99371	Mus musculus ADP-ribosylation factor guanine nucleotide-exchange factor 2 (brefeldin A-inhibited) (Arfgef2), mRNA.	GO:0007242	GO:0016020|GO:0000139|GO:0005829	GO:0005085
4860646	0.0047428347	1.0210097	0.029996514	1.0210097	up	-2.541639	-1.3457592	2.541639	down	-2.7804754	-1.4753315	2.7804754	down	-1.0714585	-0.099576	1.0714585	down	2089.9	1488.2	884.9	1099.7	2086.6	869.3	6156.0	3003.0	3223.3	3874.7	3636.9	3948.4	-0.12217522	-0.9257393	-1.316205	-0.629879	-0.47133732	-1.3528929	0.95626736	0.12217617	0.59471416	0.8454237	0.40723038	0.7192316	Gucy1a3	60596	Mus musculus guanylate cyclase 1, soluble, alpha 3 (Gucy1a3), mRNA.	GO:0009190|GO:0007242|GO:0030828|GO:0052565|GO:0060087|GO:0008217|GO:0006182	GO:0005737	GO:0016829|GO:0004383|GO:0016849	chr3	81898259
70008	0.00631099	1.059613	0.0835374	1.059613	up	-1.7969028	-0.8455124	1.7969028	down	-1.537336	-0.6204325	1.537336	down	1.2385201	0.3086173	1.2385201	up	794.1	920.6	893.3	751.7	816.8	675.0	2233.1	1721.6	1376.6	1434.2	1303.1	1031.6	-0.37369633	-0.48601437	-0.14179993	-0.013174057	-0.6987295	-0.5402193	0.61379623	0.47660637	0.44462395	0.56288147	0.033120155	0.013173103	Gucy1a3	60596	Mus musculus guanylate cyclase 1, soluble, alpha 3 (Gucy1a3), mRNA.	GO:0009190|GO:0007242|GO:0030828|GO:0052565|GO:0060087|GO:0008217|GO:0006182	GO:0005737	GO:0016829|GO:0004383|GO:0016849	chr3	81898141
670326	0.007952695	-1.0016097	-0.0023204498	1.0016097	down	1.0854914	0.11834828	1.0854914	up	1.0688431	0.096050106	1.0688431	up	-1.0172107	-0.024618626	1.0172107	down	124.6	131.1	120.9	99.7	143.8	116.4	122.0	121.0	103.0	109.0	122.8	116.0	0.034564495	0.012956142	0.03523636	0.027739525	0.013642311	0.048336506	-0.13857555	-0.012956142	-0.12075615	-0.08666849	-0.037366867	-0.07439661	V1re4	171227	Mus musculus vomeronasal 1 receptor, E4 (V1re4), mRNA.	GO:0019236	GO:0005887	GO:0005550|GO:0016503|GO:0004872	chr17	21050460
5310079	0.0042778486	-1.4212756	-0.5071863	1.4212756	down	1.311025	0.39069524	1.311025	up	2.1793523	1.1238995	2.1793523	up	1.1696023	0.22601797	1.1696023	up	8619.9	15432.6	10620.5	10224.2	16088.6	21603.0	9373.6	10472.7	6756.8	6266.5	6556.0	8761.8	-0.03672123	0.6367521	0.11952877	0.5999241	0.5999241	1.0412703	-0.33966064	0.03672123	-0.14958668	-0.39615822	-0.6189709	-0.11545086	Prf1	18646	Mus musculus perforin 1 (pore forming protein) (Prf1), mRNA.	GO:0019835	GO:0016021|GO:0016020|GO:0016023	GO:0005509	chr10	60766754
5260605	0.005617525	1.1177046	0.16053899	1.1177046	up	1.0248568	0.035422325	1.0248568	up	1.0639043	0.08936834	1.0639043	up	1.1602896	0.21448502	1.1602896	up	125.8	133.6	127.2	89.8	134.8	108.9	133.5	133.5	112.0	106.7	108.1	109.3	0.075904846	0.058378696	0.17978859	-0.10257959	-0.04851246	-0.01645279	0.019783974	0.17156887	0.016452312	-0.09187794	-0.20419359	-0.13957834	Olfr791	258932	Mus musculus olfactory receptor 791 (Olfr791), mRNA.	GO:0007165|GO:0007186|GO:0007608	GO:0016020|GO:0005886|GO:0016021	GO:0004930|GO:0004872|GO:0004871|GO:0004984	chr10	128963748
6960725	0.009475991	-1.0068183	-0.009803295	1.0068183	down	-1.0909364	-0.12556696	1.0909364	down	-1.085018	-0.11771901	1.085018	down	-1.0013562	-0.0019553527	1.0013562	down	115.7	120.9	112.9	97.6	129.9	106.1	140.1	123.5	118.2	122.0	126.0	123.8	-0.07365656	-0.086559296	-0.07469463	-0.0022349358	-0.12573767	-0.077528	0.07154846	0.019412518	0.05082941	0.11022997	0.0022349358	0.035191536	LOC386208
540608	0.007933016	1.7289972	0.7899356	1.7289972	up	1.650461	0.72286904	1.650461	up	-5.383157	-2.4284525	5.383157	down	-5.138637	-2.3613858	5.138637	down	250.4	743.9	210.2	230.7	181.8	183.2	237.6	129.7	365.3	1673.7	765.1	965.6	-0.0876503	1.1523895	-0.10703468	0.087649345	-0.90809536	-0.5916562	-0.4148364	-1.1120338	0.31596756	2.746581	1.2383299	1.8883438	Supt3h	109115	Mus musculus suppressor of Ty 3 homolog (S. cerevisiae) (Supt3h), mRNA.				chr17	45256160
5700131	0.0065490115	1.0754087	0.1048851	1.0754087	up	1.00577	0.008300304	1.00577	up	-1.1388496	-0.18757725	1.1388496	down	-1.0651026	-0.09099245	1.0651026	down	124.2	128.1	118.4	92.6	131.5	103.6	129.5	122.2	117.0	119.5	139.4	123.4	0.028782368	-0.012971401	-0.0020947456	-0.08102369	-0.109904766	-0.110010624	-0.052536964	0.0020952225	0.03925705	0.06514406	0.1676817	0.028966904	D630016B11Rik
5670224	0.0015287222	1.2392765	0.30949813	1.2392765	up	-1.0030124	-0.004339546	1.0030124	down	2.1589901	1.1103567	2.1589901	up	2.683646	1.4241943	2.683646	up	318.1	460.1	538.0	230.6	571.8	287.6	516.8	443.1	482.7	137.7	165.3	139.6	-0.07019806	0.07019901	0.8419056	-0.24418068	0.39326572	-0.23567295	0.23634148	0.1951971	0.42338657	-1.0872655	-1.1345906	-1.1958017	Rdh11			GO:0055114|GO:0008152	GO:0016021|GO:0005783|GO:0016020	GO:0016491|GO:0003824|GO:0005488
6520593	0.003154565	1.1203223	0.16391389	1.1203223	up	1.0816493	0.11323277	1.0816493	up	-1.0356133	-0.050485454	1.0356133	down	1.0001357	1.9566203E-4	1.0001357	up	131.0	128.1	124.3	91.3	133.0	104.7	129.2	119.6	108.1	112.1	121.3	118.5	0.16900635	0.036780357	0.1418891	-0.053431034	-0.043943882	-0.04669094	-0.0065317154	0.019506454	-0.0049972534	0.0049972534	-0.0065717697	0.008965015	Scgb3a2	117158	Mus musculus secretoglobin, family 3A, member 2 (Scgb3a2), mRNA.	GO:0008150	GO:0005576	GO:0005515|GO:0005488	chr18	43926461
1050053	8.3330285E-4	1.6605291	0.7316431	1.6605291	up	1.4286274	0.51462966	1.4286274	up	-2.8598447	-1.5159369	2.8598447	down	-2.4604523	-1.2989235	2.4604523	down	3164.3	2837.3	3368.9	1302.3	2536.3	1408.2	2798.6	2881.5	1664.8	4401.5	4621.3	7088.2	0.43363953	-0.03837681	0.45807743	-0.45021915	-0.22664165	-0.66472816	-0.26325226	0.03837681	-0.46567345	1.025219	0.72441006	1.4565926	St8sia3	20451	Mus musculus ST8 alpha-N-acetyl-neuraminide alpha-2,8-sialyltransferase 3 (St8sia3), mRNA.	GO:0006486	GO:0005794|GO:0016020|GO:0016021|GO:0030173	GO:0016740|GO:0016757|GO:0008373|GO:0003828	chr18	64431431
770615	0.0022870987	-2.6215475	-1.3904186	2.6215475	down	1.7166814	0.77962226	1.7166814	up	3.300433	1.7226553	3.300433	up	-1.3635671	-0.44738567	1.3635671	down	159.7	420.2	205.8	528.0	831.3	460.5	143.2	132.4	178.2	112.6	342.3	169.4	-0.41816998	0.58194447	0.18222046	1.7311592	1.6263266	1.1597652	-0.7768631	-0.75548077	-0.4605279	-0.9247513	0.45625687	-0.18222046	Fezf2	54713	Mus musculus Fez family zinc finger 2 (Fezf2), mRNA.	GO:0007399|GO:0030154|GO:0007413|GO:0006355|GO:0006350|GO:0007626|GO:0007411|GO:0016358|GO:0007275|GO:0030900	GO:0005634|GO:0005622	GO:0008270|GO:0003677|GO:0046872|GO:0003676	chr14	11135489
5960086	5.53833E-4	-1.2462149	-0.3175529	1.2462149	down	-1.5493916	-0.6317018	1.5493916	down	-2.4947336	-1.3188858	2.4947336	down	-2.0065775	-1.0047369	2.0065775	down	1042.5	2008.2	1868.5	1446.5	2128.2	1832.4	3561.4	3123.5	1801.5	5022.0	4754.6	4664.9	-0.86757374	-0.25913048	-0.014632225	0.0077590942	-0.18867874	-0.0077581406	0.39095116	0.4187832	-0.055965424	1.4843988	1.0698776	1.2137032	Kctd17	72844	Mus musculus potassium channel tetramerisation domain containing 17 (Kctd17), mRNA.	GO:0008150	GO:0005575	GO:0003674	chr15	78269611
1570241	0.0016041924	1.0446144	0.06297048	1.0446144	up	1.0358258	0.050781406	1.0358258	up	-1.222713	-0.2900858	1.222713	down	-1.2124261	-0.27789673	1.2124261	down	134.5	154.1	133.3	103.1	171.2	123.3	148.0	131.2	138.4	135.2	167.2	147.4	-0.0081448555	-0.026009083	0.12617493	-0.10305548	0.057734966	-0.05156994	-0.00223732	-0.06032276	0.002236843	0.23369884	0.24379063	0.29587746	Foxp3	20371	Mus musculus forkhead box P3 (Foxp3), mRNA.	GO:0001816|GO:0002637|GO:0048302|GO:0032914|GO:0050852|GO:0001816|GO:0001816|GO:0002262|GO:0002361|GO:0002456|GO:0050852|GO:0002507|GO:0002513|GO:0002851|GO:0002669|GO:0002666|GO:0002677|GO:0002677|GO:0032689|GO:0032703|GO:0032713|GO:0032714|GO:0032689|GO:0032693|GO:0032713|GO:0032714|GO:0032715|GO:0048294|GO:0032720|GO:0032831|GO:0033092|GO:0045591|GO:0006355|GO:0006350|GO:0001782|GO:0042110|GO:…	GO:0005622|GO:0005634|GO:0005737|GO:0005634	GO:0043565|GO:0003704|GO:0003700|GO:0008270|GO:0003677|GO:0016563|GO:0016564|GO:0003705|GO:0005515|GO:0003714|GO:0046872|GO:0016566|GO:0042803|GO:0016566	chrX	7172285
4180458	0.0056810468	1.4319836	0.5180149	1.4319836	up	1.3227113	0.40349832	1.3227113	up	2.2303524	1.1572717	2.2303524	up	2.414607	1.2717884	2.414607	up	1605.3	1687.5	2063.6	564.3	1856.1	1372.9	1563.3	1280.7	1648.5	454.4	840.5	389.1	0.39872932	0.15343475	0.77652645	-0.7149658	0.24910545	0.24050617	-0.15343475	-0.19242859	0.46405888	-1.2778769	-0.8464546	-1.5728378	Etfa	110842	Mus musculus electron transferring flavoprotein, alpha polypeptide (Etfa), nuclear gene encoding mitochondrial protein, mRNA.	GO:0022900|GO:0006810	GO:0005739|GO:0017133	GO:0050660|GO:0009055	chr9	55330116
2650554	3.744019E-4	-1.0703049	-0.09802182	1.0703049	down	1.0037743	0.0054348297	1.0037743	up	-1.0989925	-0.13618152	1.0989925	down	-1.1806965	-0.23963816	1.1806965	down	120.2	130.8	116.2	103.0	152.0	120.3	133.6	121.0	109.3	130.4	142.1	130.7	-0.061139584	-0.031059742	-0.07363272	0.031060219	0.045619965	0.05155325	-0.046731472	-0.054471493	-0.08093357	0.26624727	0.15863848	0.11189222	Upk2	22269	Mus musculus uroplakin 2 (Upk2), mRNA.	GO:0016044	GO:0016021|GO:0016020|GO:0005886|GO:0030176		chr9	44260852
4390021	0.0025669218	-1.212421	-0.27789068	1.212421	down	1.1068805	0.14649947	1.1068805	up	1.4684609	0.5543049	1.4684609	up	1.0942291	0.12991476	1.0942291	up	148.2	176.7	147.6	153.7	224.7	209.0	152.2	147.8	140.2	116.6	146.3	125.7	0.07152605	-0.021106243	0.2674141	0.33998203	0.27732468	0.53419924	-0.051147938	0.021106243	-0.09162283	-0.25984335	-0.034719467	-0.21684599	Prpf39	328110	Mus musculus PRP39 pre-mRNA processing factor 39 homolog (yeast) (Prpf39), mRNA.	GO:0008380|GO:0006397|GO:0006396	GO:0005634|GO:0005622	GO:0005488	chr12	66163953
4290619	0.0013407394	1.0115986	0.016637005	1.0115986	up	1.1390631	0.18784776	1.1390631	up	1.0226094	0.032255173	1.0226094	up	-1.1011077	-0.1389556	1.1011077	down	134.5	140.4	126.1	109.5	149.8	121.3	126.7	119.4	106.7	122.4	129.8	125.5	0.096598625	0.004429817	0.057144165	0.08016348	-0.004429817	0.032527924	-0.15652227	-0.10454512	-0.14430332	0.04610586	-0.02245617	-0.0121536255	Mtrr	210009	Mus musculus 5-methyltetrahydrofolate-homocysteine methyltransferase reductase (Mtrr), mRNA.	GO:0050821		GO:0008168|GO:0016740|GO:0050660|GO:0010181|GO:0030586|GO:0047138	chr13	68699678
5670402	0.005275631	-1.102676	-0.14100902	1.102676	down	-1.0199788	-0.02853918	1.0199788	down	-1.0386641	-0.05472914	1.0386641	down	-1.1228763	-0.16719897	1.1228763	down	115.4	126.6	115.4	100.2	154.6	123.8	133.2	118.8	111.8	118.4	141.1	133.1	-0.08989239	-0.0396595	-0.05468893	0.02233982	0.0983758	0.1180706	-0.02233982	-0.05201626	-0.024267197	0.035490036	0.17595053	0.19153309	AW125441
520292	0.006319706	1.0718516	0.10010513	1.0718516	up	1.0589546	0.08264081	1.0589546	up	-1.0116708	-0.016740004	1.0116708	down	1.0005022	7.2431564E-4	1.0005022	up	124.2	131.1	119.5	92.9	134.2	105.4	133.6	114.0	105.6	110.7	121.0	116.3	0.09596491	0.07974291	0.08152485	-0.00891304	-0.013839245	-0.02033043	0.061570644	-0.032623768	-0.019636631	0.003364563	0.0071372986	-0.003364563	Gfod2	70575	Mus musculus glucose-fructose oxidoreductase domain containing 2 (Gfod2), mRNA.	GO:0055114|GO:0008152	GO:0005576	GO:0016491|GO:0003824|GO:0005488|GO:0009055
4850209	0.0010487154	1.2173973	0.28380013	1.2173973	up	-1.0014205	-0.0020478368	1.0014205	down	2.5324965	1.3405602	2.5324965	up	3.0874336	1.6264081	3.0874336	up	334.9	627.2	427.3	220.9	423.1	494.0	500.7	459.8	552.1	119.3	191.7	132.8	-0.09350872	0.45709133	0.43057823	-0.41575623	-0.1560669	0.5145836	0.093509674	0.14971828	0.55707645	-1.578383	-1.0570769	-1.44346	Vps13c	320528	Mus musculus vacuolar protein sorting 13C (yeast) (Vps13c), mRNA.	GO:0008104			chr9	67751403
3440646	0.0014835511	-1.4276818	-0.51367444	1.4276818	down	-1.506862	-0.59154737	1.506862	down	-2.3133137	-1.2099609	2.3133137	down	-2.1917572	-1.1320881	2.1917572	down	1443.4	2473.4	1110.1	1440.5	2749.7	2179.4	2143.6	3144.7	2725.4	5049.7	5575.0	4948.0	-0.6237707	-0.1572895	-0.9682026	-0.20823956	-0.021551132	0.021551132	-0.56784344	0.21901321	0.3742094	1.281332	1.0657549	1.0745564	Prkcb	18751	Mus musculus protein kinase C, beta (Prkcb), mRNA.	GO:0006468|GO:0006874|GO:0006816|GO:0007242	GO:0016020|GO:0005737|GO:0005634	GO:0046872|GO:0016301|GO:0005515|GO:0019992|GO:0000166|GO:0004674|GO:0016740|GO:0005509|GO:0005524|GO:0008270|GO:0004672|GO:0004697|GO:0005246	chr7	129772066
240450	4.0356576E-4	1.3006938	0.37928137	1.3006938	up	1.1737492	0.23112425	1.1737492	up	-1.6288936	-0.70389235	1.6288936	down	-1.4699175	-0.55573523	1.4699175	down	1522.3	1712.0	1621.7	871.9	1502.3	1089.9	2035.2	1582.0	1141.4	1783.1	2160.2	2119.3	0.12020874	-0.019889832	0.23509979	-0.2390461	-0.25371456	-0.30966473	0.019889832	-0.08320141	-0.29464245	0.40614796	0.3482933	0.5548105	Hist2h2ac	319176	Mus musculus histone cluster 2, H2ac (Hist2h2ac), mRNA.	GO:0006334	GO:0005634|GO:0005694|GO:0000786	GO:0003677	chr3	96024387
5700189	0.0041290186	1.1440738	0.19418016	1.1440738	up	-1.1540071	-0.20665202	1.1540071	down	-1.4766192	-0.5622978	1.4766192	down	-1.1184227	-0.16146564	1.1184227	down	4229.1	5155.8	3660.3	2870.2	4354.8	2968.3	6778.7	5088.3	4085.0	5183.6	5931.6	5201.7	-0.02178955	-0.0071115494	-0.29696655	-0.16154003	-0.2791996	-0.46766853	0.20490074	0.0071115494	0.08207607	0.37435627	0.20490074	0.19922829	Dclk3	245038	Mus musculus doublecortin-like kinase 3 (Dclk3), mRNA.	GO:0006468	GO:0005737|GO:0005634	GO:0016301|GO:0000166|GO:0004674|GO:0016740|GO:0005524|GO:0004672
6370435	0.0029365427	-1.0228568	-0.032604214	1.0228568	down	-1.0603575	-0.08455069	1.0603575	down	-1.3035241	-0.38241735	1.3035241	down	-1.2574238	-0.3304709	1.2574238	down	125.3	136.4	118.3	109.5	157.8	104.4	143.0	129.1	132.7	147.3	166.0	139.2	-0.079155445	-0.07120991	-0.12578106	0.029687881	0.01461792	-0.22263956	-0.01461792	-0.033145905	0.025269508	0.46587276	0.28903246	0.2140131	Gorasp1	74498	Mus musculus golgi reassembly stacking protein 1 (Gorasp1), mRNA.	GO:0015031|GO:0006810|GO:0008150	GO:0016020|GO:0005794	GO:0005515|GO:0003674	chr9	119835773
5270491	0.0024472505	-1.0659373	-0.092122555	1.0659373	down	-2.2197244	-1.1503806	2.2197244	down	1.164631	0.21987295	1.164631	up	2.4252458	1.278131	2.4252458	up	148.9	154.1	111.1	106.1	135.9	186.3	265.4	432.5	303.9	114.8	123.0	126.2	0.2295456	0.01943636	-0.2300291	-0.019435883	-0.19470835	0.50946474	0.7953901	1.5738621	1.1008425	-0.13739443	-0.1664195	-0.06048441	Gpc4	14735	Mus musculus glypican 4 (Gpc4), mRNA.		GO:0005576|GO:0016020|GO:0005886|GO:0031225|GO:0005578		chrX	49406682
6580411	0.007135026	-1.5438602	-0.6265421	1.5438602	down	-2.2437372	-1.1659037	2.2437372	down	1.8078015	0.85423625	1.8078015	up	2.6273308	1.3935978	2.6273308	up	880.3	1040.2	665.1	831.6	2661.6	775.8	2605.2	1973.5	1898.8	566.1	939.1	694.3	0.046793938	-0.046792984	-0.25802803	0.39041233	1.3083439	-0.07715702	1.1015205	0.9416685	1.196495	-0.47209644	-0.18402863	-0.2849846	Etfb	110826	Mus musculus electron transferring flavoprotein, beta polypeptide (Etfb), mRNA.	GO:0022900|GO:0006810	GO:0005739|GO:0017133	GO:0009055	chr7	50711917
4590441	0.0067305276	1.0008026	0.0011574402	1.0008026	up	-2.1192527	-1.0835556	2.1192527	down	1.1314892	0.1782228	1.1314892	up	2.3998358	1.2629358	2.3998358	up	129.3	157.5	197.5	119.5	177.9	197.5	559.7	351.7	301.6	130.2	133.1	139.4	-0.22526503	-0.1551547	0.68597174	-0.0583992	-0.044973373	0.40545225	1.5602565	1.1008449	0.8951173	-0.018913746	-0.23258877	0.018913746	Sdccag1	66244	Mus musculus serologically defined colon cancer antigen 1 (Sdccag1), mRNA.		GO:0005634		chr12	70428670
5260754	0.0050142566	1.133066	0.18023205	1.133066	up	1.3039013	0.38283473	1.3039013	up	-1.4548147	-0.5408354	1.4548147	down	-1.6741607	-0.74343807	1.6741607	down	1342.4	1927.8	1116.7	887.0	1423.1	1183.2	1199.4	1354.1	1140.6	1608.0	1967.8	1927.2	0.15055561	0.3462572	-0.08743763	-0.012021065	-0.13132095	0.012021065	-0.53166866	-0.11135197	-0.09610844	0.47840118	0.405159	0.607625	Tmem85	68032	Mus musculus transmembrane protein 85 (Tmem85), mRNA.		GO:0016021|GO:0016020		chr2	112164089
3450491	0.005871031	1.1012136	0.13909435	1.1012136	up	1.1109294	0.1517671	1.1109294	up	-1.6369824	-0.7110389	1.6369824	down	-1.6514252	-0.72371167	1.6514252	down	2183.8	3380.0	2433.6	1617.6	3402.4	1824.1	3181.4	2989.0	1860.2	3405.9	3886.6	4335.8	-0.16824818	0.16017532	-0.01318264	-0.18456268	0.116104126	-0.37008	-0.12916183	0.013183594	-0.36057854	0.523509	0.41330242	0.7577667	Tmem85	68032	Mus musculus transmembrane protein 85 (Tmem85), mRNA.		GO:0016021|GO:0016020		chr2	112164021
940577	3.0877753E-4	-1.0644364	-0.09008979	1.0644364	down	-1.0270153	-0.038457707	1.0270153	down	-2.1409261	-1.098235	2.1409261	down	-2.2189345	-1.149867	2.2189345	down	159.9	166.7	127.5	112.3	199.8	168.9	152.2	140.7	187.6	257.9	485.3	237.7	0.02805376	-0.23448658	-0.2828002	-0.2583518	-0.02805376	0.06744194	-0.21483421	-0.20995378	0.050928116	0.9681239	1.3637462	0.7438712	2310035K24Rik	69596	Mus musculus RIKEN cDNA 2310035K24 gene (2310035K24Rik), mRNA.				chr2	131039091
150379	0.0030124614	1.0587634	0.08238013	1.0587634	up	-1.0182683	-0.026117802	1.0182683	down	-1.1353493	-0.18313614	1.1353493	down	-1.0530969	-0.07463821	1.0530969	down	125.8	139.4	121.9	97.8	139.4	108.5	145.4	128.2	116.2	122.2	137.8	133.4	-0.011274338	0.009945393	-0.009945869	-0.060620785	-0.08914566	-0.10864878	0.078826904	0.01695633	-0.028704643	0.05325365	0.087385654	0.15035391	9530019N15Rik
1820195	0.008360042	1.0399747	0.056548435	1.0399747	up	-1.0905321	-0.12503226	1.0905321	down	-1.2734954	-0.3487938	1.2734954	down	-1.1228873	-0.16721311	1.1228873	down	117.6	121.1	108.1	93.6	128.4	94.3	135.5	130.2	111.1	118.9	141.6	140.0	-0.015951633	-0.049432278	-0.10276747	-0.028738499	-0.10698795	-0.20207024	0.051578045	0.13941526	0.01595211	0.0913043	0.22940493	0.38787556	Zfand2b	68818	Mus musculus zinc finger, AN1 type domain 2B (Zfand2b), mRNA.			GO:0046872|GO:0008270	chr1	75167565
5310564	0.002424544	-1.1233394	-0.16779391	1.1233394	down	1.4967269	0.58181095	1.4967269	up	1.4538095	0.5398382	1.4538095	up	-1.1565012	-0.20976672	1.1565012	down	3041.7	3081.5	3073.0	2460.1	4514.0	2625.1	2553.7	2681.3	1644.2	1993.9	2659.3	2371.7	0.35646534	0.06701183	0.32316303	0.4630766	0.59554005	0.1914053	-0.3944626	-0.09896183	-0.50536823	-0.19524097	-0.10723972	-0.06701183	LOC627317	627317	PREDICTED: Mus musculus similar to ribosomal protein L11 (LOC627317), misc RNA.				chr5	23515755
2900161	0.0011315938	-1.0131629	-0.018866062	1.0131629	down	-1.019004	-0.02715969	1.019004	down	-1.0769856	-0.10699892	1.0769856	down	-1.0708121	-0.09870529	1.0708121	down	118.3	128.4	117.0	100.4	138.5	110.9	134.7	123.4	111.3	122.7	132.8	127.6	-0.041157246	-0.008493423	-0.019872189	0.03900051	-0.03570223	-0.016222954	0.0084939	0.01921463	-0.015752316	0.1253953	0.086931705	0.09574509	2610302F08Rik
780202	0.009986383	-1.7377379	-0.7972105	1.7377379	down	-1.1570817	-0.2104907	1.1570817	down	2.134077	1.0936123	2.134077	up	1.4209862	0.50689256	1.4209862	up	157.5	205.5	144.1	205.7	451.5	245.3	152.1	237.6	239.7	109.0	127.8	151.7	-0.0661726	-0.1066308	-0.012954235	0.58790684	1.0759974	0.5419698	-0.28492594	0.38794804	0.34269238	-0.59955835	-0.48835945	0.012954712	D030035F05Rik
6250021	0.00470578	-1.0450494	-0.06357114	1.0450494	down	-1.0949075	-0.130809	1.0949075	down	-1.037289	-0.05281798	1.037289	down	1.0100452	0.014419872	1.0100452	up	114.4	118.9	109.7	94.9	142.7	105.5	134.9	126.8	113.6	118.3	126.6	119.7	-0.0798502	-0.10036278	-0.10630655	-0.033537865	0.013357639	-0.0756259	0.019236565	0.07023811	0.016432762	0.056496143	0.019509792	-0.013358116	4930451C15Rik	74685	Mus musculus RIKEN cDNA 4930451C15 gene (4930451C15Rik), mRNA. XM_922208 XM_990304 XM_990331 XM_990387			GO:0005515	chr16	17549004
6840634	0.0010606035	-1.2290938	-0.29759505	1.2290938	down	1.7570267	0.8131361	1.7570267	up	5.1955214	2.3772686	5.1955214	up	2.4058344	1.2665374	2.4058344	up	448.0	791.7	449.7	321.8	1170.5	651.1	226.1	578.8	317.2	122.9	129.5	131.4	0.053871155	0.53528595	0.22014236	-0.05387211	1.0933132	0.66264343	-1.1862154	0.18132973	-0.62522316	-1.7957358	-1.877696	-1.7562895	Cib2	56506	Mus musculus calcium and integrin binding family member 2 (Cib2), mRNA.	GO:0007229		GO:0016301|GO:0005509	chr9	54343483
2190564	0.008316294	-1.0198455	-0.028350512	1.0198455	down	1.0388997	0.05505625	1.0388997	up	-1.284287	-0.36096764	1.284287	down	-1.360724	-0.44437438	1.360724	down	2593.0	3023.8	2752.8	1849.5	3512.2	2620.9	3055.0	3244.7	2548.1	3493.4	3730.5	3605.3	-0.039226532	-0.14544868	0.010541916	-0.12723541	0.030506134	0.0076475143	-0.32400894	-0.0076465607	-0.0076465607	0.44151974	0.20920181	0.3430996	Arpc2	76709	Mus musculus actin related protein 2/3 complex, subunit 2 (Arpc2), mRNA. XM_129773 XM_901710 XM_901712 XM_901713 XM_922647 XM_922652 XM_922657 XM_989557	GO:0008150|GO:0030833	GO:0005925|GO:0042995|GO:0005737|GO:0005856|GO:0005885	GO:0003674|GO:0003779	chr1	74314484
1570543	0.008759497	-1.0538429	-0.07565975	1.0538429	down	-1.0228297	-0.03256591	1.0228297	down	-1.0798064	-0.110772766	1.0798064	down	-1.1125473	-0.1538666	1.1125473	down	109.5	121.3	117.7	96.5	139.4	114.7	129.4	114.8	112.4	122.1	130.0	130.5	-0.13624525	-0.06718254	0.0037355423	-0.0037355423	-0.012858391	0.04388094	-0.038095474	-0.073723316	0.009824276	0.12727356	0.06761837	0.16471338	Foxf1a	15227	Mus musculus forkhead box F1a (Foxf1a), mRNA.	GO:0006355|GO:0006350|GO:0030198|GO:0001570|GO:0030324|GO:0045198|GO:0009887|GO:0048566	GO:0005634	GO:0003700|GO:0043565|GO:0003677	chr8	123610709
3180307	0.0037732993	1.0235904	0.033638634	1.0235904	up	1.0345907	0.049060185	1.0345907	up	-1.0486702	-0.06856092	1.0486702	down	-1.0599399	-0.08398247	1.0599399	down	118.0	125.1	116.3	92.5	136.0	106.3	125.4	116.5	104.6	113.4	128.5	119.8	0.008020878	0.012176514	0.023477554	-0.028069496	-0.008020401	-0.021151066	-0.04495144	-0.013878822	-0.04467535	0.028469086	0.08782816	0.032144547	Sh3tc2	225608	Mus musculus SH3 domain and tetratricopeptide repeats 2 (Sh3tc2), mRNA.			GO:0005488	chr18	62175145
2360333	0.005997509	-1.6519576	-0.7241767	1.6519576	down	1.0301981	0.0429217	1.0301981	up	1.8363069	0.8768072	1.8363069	up	1.0790104	0.109708786	1.0790104	up	448.3	1000.4	496.8	636.7	1245.2	1026.6	741.3	712.1	587.0	471.9	663.4	487.6	-0.3092537	0.5254326	-0.0113554	0.622489	0.8175087	0.937356	-0.039631844	0.104335785	0.011354446	-0.079987526	-0.033475876	-0.13960457	Mpv17	17527	Mus musculus Mpv17 transgene, kidney disease mutant (Mpv17), mRNA.	GO:0007605|GO:0006800	GO:0005739|GO:0005739|GO:0005743|GO:0005777|GO:0016021|GO:0016020		chr5	31417869
4540673	0.0032399134	1.0314198	0.044631638	1.0314198	up	1.0359486	0.050952435	1.0359486	up	-1.1507796	-0.20261161	1.1507796	down	-1.1558325	-0.2089324	1.1558325	down	121.7	136.0	123.9	101.4	142.7	107.8	133.4	121.1	112.8	128.0	135.3	134.8	-0.027527332	0.022789001	0.058938026	0.025215626	-0.022789001	-0.08212185	-0.033562183	-0.037665844	-0.02742958	0.22099829	0.09005499	0.21708632	0610008F07Rik
1030598	0.006532649	-1.2893212	-0.36661166	1.2893212	down	-3.2377565	-1.6949944	3.2377565	down	-1.8554761	-0.89178944	1.8554761	down	1.3534048	0.43659338	1.3534048	up	312.0	340.0	116.2	211.1	296.7	335.2	1022.4	957.4	531.9	444.2	580.0	482.0	-0.35761547	-0.6742325	-1.8397536	-0.6583376	-0.8509722	-0.2624569	0.86268806	1.0273314	0.32336235	0.31873226	0.2624569	0.3224125	Robo2	268902	Mus musculus roundabout homolog 2 (Drosophila) (Robo2), mRNA.	GO:0030154|GO:0006935|GO:0007399|GO:0007275|GO:0007411|GO:0001656	GO:0016021|GO:0016020|GO:0030673	GO:0005515|GO:0046982	chr16	73934049
5130750	0.008909256	-1.0389881	-0.055179104	1.0389881	down	-2.7212048	-1.4442456	2.7212048	down	-1.1016538	-0.13967101	1.1016538	down	2.3774178	1.2493955	2.3774178	up	125.1	177.6	174.7	131.9	158.3	202.3	935.0	371.8	340.5	140.4	166.8	179.7	-0.59084225	-0.36910105	0.19182396	-0.24424553	-0.49061155	0.1322751	1.928741	0.8599982	0.7758784	-0.1322751	-0.21374846	0.1624546	Rap1gap	110351	Mus musculus Rap1 GTPase-activating protein (Rap1gap), mRNA.				chr4	137273916
4590739	0.009044424	-1.0751828	-0.104582	1.0751828	down	1.0548798	0.077078655	1.0548798	up	1.2264599	0.29450005	1.2264599	up	1.0813544	0.112839386	1.0813544	up	126.1	163.1	117.8	116.7	161.3	126.0	126.7	122.1	122.9	109.0	120.3	108.3	0.026127815	0.16571665	-0.037408352	0.20545721	0.13710165	0.12562323	-0.111569405	-0.026128292	0.060897827	-0.11392927	-0.09555626	-0.20583248	Slc31a1	20529	Mus musculus solute carrier family 31, member 1 (Slc31a1), mRNA.	GO:0006810|GO:0006825|GO:0006811	GO:0016021|GO:0016020	GO:0005375|GO:0005507	chr4	62052573
5360411	0.004051262	2.8903897	1.5312641	2.8903897	up	2.0355806	1.0254405	2.0355806	up	-1.1384374	-0.18705496	1.1384374	down	1.2472656	0.31876868	1.2472656	up	392.9	402.1	457.6	117.0	158.2	154.7	163.0	328.0	203.9	154.5	130.7	157.1	1.1855145	0.79954433	1.5727644	-0.3652649	-0.46084452	-0.20985937	-0.26600647	0.73538685	0.012121677	0.078104496	-0.5407872	-0.012121201	Mapk8ip3	30957	Mus musculus mitogen-activated protein kinase 8 interacting protein 3 (Mapk8ip3), mRNA.	GO:0046328|GO:0007585|GO:0007411|GO:0008104|GO:0007254|GO:0007257|GO:0016192|GO:0030900	GO:0005737|GO:0030425|GO:0005794|GO:0005886|GO:0000139|GO:0005790|GO:0030673|GO:0005625|GO:0031410|GO:0042995	GO:0016301|GO:0019894|GO:0005078|GO:0005515|GO:0019901	chr17	25064805
1500193	0.00374745	1.0481178	0.06780084	1.0481178	up	-1.0125195	-0.017949581	1.0125195	down	-1.3183991	-0.39878717	1.3183991	down	-1.24232	-0.31303674	1.24232	down	127.2	159.5	126.7	102.0	152.8	114.8	145.8	134.0	131.8	147.1	147.4	152.5	-0.07685709	0.032091618	-0.0015864372	-0.08498907	-0.050070286	-0.11469507	0.0011548996	0.007496834	-0.0011548996	0.4419155	0.11165428	0.39303732	Mnt	17428	Mus musculus max binding protein (Mnt), mRNA.	GO:0006355|GO:0042981|GO:0045449|GO:0051726|GO:0006350|GO:0007569	GO:0005634	GO:0030528|GO:0003700|GO:0003677	chr11	74658807
7550639	9.917166E-4	-1.2757926	-0.35139385	1.2757926	down	-1.1360425	-0.1840167	1.1360425	down	1.2130425	0.27863008	1.2130425	up	1.080166	0.11125294	1.080166	up	116.2	125.9	104.5	118.9	174.5	137.6	150.1	122.5	118.6	113.3	121.9	121.7	-0.073690414	-0.039925575	-0.19305944	0.25021887	0.24815941	0.24912786	0.19680166	7.004738E-4	0.047872543	-0.033111572	-0.054572105	-7.004738E-4	D030059I21Rik
4900438	2.1653439E-5	-2.0075407	-1.0054293	2.0075407	down	1.0121276	0.017391205	1.0121276	up	8.0576105	3.0103521	8.0576105	up	3.965579	1.9875315	3.965579	up	455.6	616.6	696.6	874.8	1325.4	1029.6	533.0	623.4	772.9	122.1	142.8	147.2	-0.13458061	-0.06413078	0.589344	1.2578773	1.0577259	1.0913172	-0.3187275	0.06412983	0.5930567	-2.0262556	-1.9297829	-1.668097	Ppp1r3c	53412	Mus musculus protein phosphatase 1, regulatory (inhibitor) subunit 3C (Ppp1r3c), mRNA.	GO:0005975|GO:0006605|GO:0005978|GO:0005977	GO:0005575	GO:0005515
4290279	0.0028480373	-1.0567824	-0.07967822	1.0567824	down	-1.1680776	-0.22413604	1.1680776	down	-1.912187	-0.9352236	1.912187	down	-1.7299925	-0.79076576	1.7299925	down	102.6	109.3	113.7	94.3	128.4	103.7	158.0	113.0	108.5	230.5	226.7	145.5	-0.18341732	-0.17704153	-0.005886078	0.005886078	-0.08353281	-0.049663544	0.35071135	-0.054157257	0.009509087	1.3189445	0.8556962	0.5037198	Wdr48	67561	Mus musculus WD repeat domain 48 (Wdr48), mRNA.		GO:0005764
6180671	3.1017032E-4	1.0317588	0.045105774	1.0317588	up	-1.1139436	-0.1556762	1.1139436	down	1.0062528	0.008992832	1.0062528	up	1.1565076	0.2097748	1.1565076	up	122.0	122.3	120.0	96.5	133.6	106.2	144.4	136.2	126.7	110.8	119.5	116.4	0.04270649	-0.031271458	0.06279898	0.021466732	-0.046400547	-0.0361495	0.16727972	0.22044802	0.15353489	-0.021466732	-0.038196087	-0.02839899	Steap4	117167	Mus musculus STEAP family member 4 (Steap4), mRNA.	GO:0006810|GO:0006811|GO:0006826|GO:0055114|GO:0008152|GO:0045444	GO:0005794|GO:0016020|GO:0016021|GO:0005887|GO:0005886	GO:0005507|GO:0005506|GO:0046872|GO:0016491|GO:0050660|GO:0003824|GO:0005488|GO:0009055	chr5	7981981
1050358	6.587648E-4	-1.0909231	-0.12554932	1.0909231	down	4.0920577	2.0328264	4.0920577	up	3.1943245	1.6755109	3.1943245	up	-1.3975159	-0.48286474	1.3975159	down	529.9	705.6	533.4	416.5	764.3	656.0	124.4	119.6	249.7	247.5	229.8	124.5	0.43240452	0.47817993	0.581336	0.47438526	0.5847454	0.80943775	-1.9035873	-1.8232055	-0.8797655	-0.43240547	-0.97735214	-1.7482066	Isl1	16392	Mus musculus ISL1 transcription factor, LIM/homeodomain (Isl1), mRNA.	GO:0007275|GO:0006355|GO:0045449|GO:0030182|GO:0030182|GO:0007507|GO:0045665|GO:0045944|GO:0003007|GO:0001755|GO:0048663|GO:0021524|GO:0031290|GO:0031016|GO:0048762|GO:0021522	GO:0005634|GO:0005634	GO:0003677|GO:0008270|GO:0003700|GO:0003682|GO:0005515|GO:0046872|GO:0043565	chr13	117088833
4150768	0.00802504	-1.1300373	-0.17637046	1.1300373	down	-1.8062181	-0.85297215	1.8062181	down	1.8255655	0.86834335	1.8255655	up	2.9179294	1.544945	2.9179294	up	203.7	446.6	133.0	165.9	314.8	309.9	405.3	497.5	458.1	120.2	152.5	134.0	-0.10751343	0.62559986	-0.6381717	-0.18686342	0.107513905	0.48837566	0.5302057	0.9634476	0.94517803	-0.8560939	-0.6305351	-0.7093749	Ddhd2	72108	PREDICTED: Mus musculus DDHD domain containing 2 (Ddhd2), mRNA.	GO:0008150|GO:0016042	GO:0005737|GO:0005575	GO:0016787|GO:0003674|GO:0046872	chr8	27191114
4850301	1.6301474E-8	-1.0551176	-0.077403784	1.0551176	down	-21.267897	-4.4106054	21.267897	down	-19.040424	-4.2509937	19.040424	down	1.0586369	0.08220792	1.0586369	up	138.7	181.9	126.7	98.6	179.5	179.2	4840.1	3325.9	2228.3	2368.3	3912.5	2346.7	-2.22364	-2.169776	-2.3106909	-2.4416256	-2.1664605	-1.8638096	2.4759178	2.15001	1.901782	1.995779	2.4214973	1.8638096	Drd2	13489	Mus musculus dopamine receptor 2 (Drd2), mRNA.	GO:0030336|GO:0042493|GO:0030432|GO:0007165|GO:0042220|GO:0007608|GO:0009416|GO:0007195|GO:0007195|GO:0040018|GO:0007626|GO:0007626|GO:0007626|GO:0042220|GO:0030534|GO:0007626|GO:0007626|GO:0045776|GO:0030146|GO:0030147|GO:0007626|GO:0007626|GO:0007626|GO:0007626|GO:0008285|GO:0008306|GO:0008542|GO:0008104|GO:0030432|GO:0042417|GO:0007628|GO:0007631|GO:0008306|GO:0008285|GO:0008285|GO:0008285|GO:…	GO:0016021|GO:0005886|GO:0016020|GO:0030424|GO:0030425	GO:0004952|GO:0001670|GO:0001591|GO:0001591|GO:0001670|GO:0001670|GO:0035240|GO:0004872|GO:0004871|GO:0004930	chr9	49215993
4570022	0.007671223	1.0394545	0.0558265	1.0394545	up	1.3120984	0.3918759	1.3120984	up	1.8065841	0.85326445	1.8065841	up	1.4311899	0.5172151	1.4311899	up	467.2	679.6	473.7	483.1	633.9	378.4	646.9	445.4	356.4	213.4	307.0	274.9	0.14962578	0.3159542	0.31724358	0.59214497	0.18574715	-0.16254807	0.17024708	-0.14962482	-0.4134264	-0.7383795	-0.6922922	-0.51377773	B930010D08Rik
7570598	0.0031989529	1.5299094	0.61344624	1.5299094	up	1.0988506	0.13599522	1.0988506	up	-1.2091877	-0.2740383	1.2091877	down	1.1514188	0.2034127	1.1514188	up	1063.3	1460.2	1157.1	539.0	1001.0	726.0	1688.0	1345.2	878.9	881.1	1123.1	864.5	0.21257496	0.3576107	0.35812187	-0.386981	-0.24520779	-0.27984238	0.35001564	0.27825642	-0.10795021	0.034942627	-0.034942627	-0.08991623	Hey1	15213	Mus musculus hairy/enhancer-of-split related with YRPW motif 1 (Hey1), mRNA.	GO:0007219|GO:0006355|GO:0006350|GO:0007275|GO:0045449|GO:0001570	GO:0005634|GO:0005634	GO:0003677|GO:0030528|GO:0005515|GO:0003700	chr3	8663623
4480220	7.2821154E-4	1.0155363	0.022241905	1.0155363	up	-1.7195044	-0.7819928	1.7195044	down	-4.126913	-2.045063	4.126913	down	-2.3633418	-1.2408283	2.3633418	down	107.3	130.7	112.3	89.2	140.2	99.8	269.9	239.1	149.4	339.1	906.7	268.9	-0.30487776	-0.1158247	-0.2084012	-0.26448107	-0.145967	-0.28538132	0.8188753	0.78217506	0.11582422	1.6422453	2.5648546	1.2322598	Bxdc5	70285	Mus musculus brix domain containing 5 (Bxdc5), transcript variant 2, mRNA.	GO:0042254|GO:0006364	GO:0005634	GO:0003723|GO:0019843	chr3	146171117
60609	0.007028729	1.6302825	0.705122	1.6302825	up	-1.0530462	-0.07456875	1.0530462	down	-1.8366706	-0.87709296	1.8366706	down	-1.0698453	-0.097402245	1.0698453	down	874.9	695.5	632.2	363.3	508.2	412.8	1178.5	720.8	777.7	681.1	1073.7	717.3	0.31711006	-0.39150238	-0.04454136	-0.5857563	-0.8795433	-0.76900005	0.2305994	-0.22874546	0.102918625	0.056181908	0.29625702	0.044540405	Mapk1			GO:0045596|GO:0050852|GO:0031663|GO:0043330|GO:0032496|GO:0050853|GO:0018105|GO:0009887|GO:0007049|GO:0006974|GO:0000165|GO:0006468|GO:0006468|GO:0019858|GO:0000165	GO:0005737|GO:0005634	GO:0001784|GO:0000166|GO:0016301|GO:0016740|GO:0005524|GO:0004672|GO:0004674|GO:0004707|GO:0004707|GO:0004707|GO:0005515|GO:0016908
3310333	0.0022882733	1.1149029	0.15691805	1.1149029	up	-1.0075763	-0.010889213	1.0075763	down	-1.2626189	-0.33641928	1.2626189	down	-1.1239766	-0.168612	1.1239766	down	134.8	158.9	124.5	99.1	135.0	114.5	146.3	140.3	124.0	129.8	147.3	144.8	0.010972023	0.010774612	-0.06676245	-0.14367867	-0.23538113	-0.13671017	-0.010774136	0.065831184	-0.067405224	0.13000488	0.0922513	0.27123165	Pygl	110095	Mus musculus liver glycogen phosphorylase (Pygl), mRNA.	GO:0005975|GO:0005977	GO:0005625	GO:0000166|GO:0003824|GO:0016740|GO:0016757|GO:0004645|GO:0030170|GO:0008184	chr12	71296505
5860164	0.0016486867	-1.0308883	-0.043888092	1.0308883	down	-1.0151006	-0.021622658	1.0151006	down	-1.1853896	-0.24536133	1.1853896	down	-1.203826	-0.26762676	1.203826	down	131.0	151.7	117.7	111.4	158.7	117.3	142.3	126.9	133.3	134.5	166.4	137.6	-0.02195692	-0.0029182434	-0.15314484	0.03339815	0.0029177666	-0.08267164	-0.043076992	-0.08013153	0.010056496	0.25601387	0.27304268	0.16067171	scl0003522.1_58
6220543	0.0010753557	1.2158018	0.28190804	1.2158018	up	-2.3139162	-1.2103367	2.3139162	down	-2.3877773	-1.2556683	2.3877773	down	1.1781934	0.23657641	1.1781934	up	1533.6	1563.7	904.9	575.9	1449.8	1135.0	4657.4	3995.4	1988.8	2384.4	2944.9	2359.6	-0.21241951	-0.48415375	-0.9170017	-1.2180243	-0.6472559	-0.59401894	0.902195	0.90281963	0.21242046	0.47991848	0.47647667	0.35131073	Scn4b	399548	Mus musculus sodium channel, type IV, beta (Scn4b), mRNA.	GO:0006810|GO:0006814|GO:0006811	GO:0016021|GO:0016020	GO:0005272|GO:0031402|GO:0005216|GO:0005244	chr9	44962091
4640632	0.0013080973	-1.7459515	-0.80401355	1.7459515	down	1.3139546	0.39391547	1.3139546	up	2.4002678	1.2631954	2.4002678	up	1.046278	0.06526631	1.046278	up	561.9	823.2	618.2	678.4	1286.0	1357.0	632.9	727.1	425.4	436.6	484.5	478.8	-0.057061195	0.15546131	0.20318794	0.64165115	0.78485775	1.2871199	-0.3284502	0.057061195	-0.6087694	-0.26542282	-0.5624056	-0.24812889	Ilf2			GO:0008150|GO:0006355|GO:0006350	GO:0005634|GO:0005730	GO:0005515|GO:0003677
1740639	0.008443285	1.0429407	0.060657185	1.0429407	up	1.1051697	0.14426789	1.1051697	up	-1.0865109	-0.11970265	1.0865109	down	-1.1513395	-0.20331335	1.1513395	down	117.7	133.1	118.9	97.0	138.0	101.0	121.3	110.0	100.8	122.7	130.0	120.3	-0.021250248	0.05724001	0.03438711	0.017169476	-0.013692379	-0.11507177	-0.11795378	-0.1228199	-0.12165308	0.15277338	0.08104706	0.013692856	Kncn	654462	Mus musculus kinocilin (Kncn), mRNA.		GO:0016021|GO:0016020|GO:0045177|GO:0005932|GO:0016324|GO:0005874|GO:0005737|GO:0043025|GO:0060091|GO:0032437		chr4	115560384
3440168	0.008785268	-1.1304833	-0.17693965	1.1304833	down	-1.0412406	-0.058303356	1.0412406	down	1.1303189	0.17672984	1.1303189	up	1.041089	0.058093548	1.041089	up	114.7	127.1	110.9	104.2	147.7	129.2	136.8	118.8	110.5	112.3	115.6	118.6	-0.05364895	0.0103292465	-0.06852245	0.12129545	0.081851006	0.21583033	0.06354475	-0.0069408417	0.0064640045	-0.008750439	-0.09599781	-0.0064644814	Dock10	210293	PREDICTED: Mus musculus dedicator of cytokinesis 10, transcript variant 2 (Dock10), mRNA.			GO:0005085|GO:0017048|GO:0051020|GO:0005089|GO:0005525	chr1	80497769
2350333	0.007934203	-1.2662923	-0.3406105	1.2662923	down	1.166187	0.22179921	1.166187	up	2.081855	1.0578697	2.081855	up	1.4097701	0.4954599	1.4097701	up	602.9	746.7	568.3	672.0	979.5	619.8	655.9	507.2	691.9	348.9	335.2	424.7	0.01968193	-0.019682884	0.06806469	0.60431767	0.37035084	0.115226746	-0.30287647	-0.4666214	0.17216396	-0.5863457	-1.0749311	-0.4224367	Serpini1	20713	Mus musculus serine (or cysteine) peptidase inhibitor, clade I, member 1 (Serpini1), mRNA.		GO:0005576	GO:0004866|GO:0004867	chr3	75445777
6040017	0.00849556	1.2016697	0.2650404	1.2016697	up	-1.1910226	-0.25220078	1.1910226	down	-2.3150985	-1.2110735	2.3150985	down	-1.6175748	-0.6938324	1.6175748	down	1507.2	2730.7	2484.1	1180.7	1932.2	1938.5	3475.3	3787.4	1782.3	4348.0	4157.4	3725.6	-0.6268921	-0.07517147	0.10615921	-0.55779934	-0.6268921	-0.20633411	0.075172424	0.4311304	-0.3456049	1.0208435	0.6045151	0.61683655	Ndufs4	17993	Mus musculus NADH dehydrogenase (ubiquinone) Fe-S protein 4 (Ndufs4), nuclear gene encoding mitochondrial protein, mRNA.	GO:0006810|GO:0022900|GO:0001932	GO:0016020|GO:0005743|GO:0005746|GO:0005739|GO:0005747	GO:0016651|GO:0008137	chr13	115141677
2450131	0.0035798484	-1.121726	-0.16572031	1.121726	down	1.9544063	0.9667304	1.9544063	up	3.6107123	1.8522835	3.6107123	up	1.646991	0.7198327	1.646991	up	3189.5	3437.0	2544.3	2480.4	3582.4	3458.2	2387.8	935.7	2260.1	643.9	1092.0	1140.6	0.3901806	0.19675827	0.06420994	0.43722343	0.1919775	0.5191088	-0.5367956	-1.6480379	-0.064208984	-1.8214226	-1.4815521	-1.105566	Pls3	102866	Mus musculus plastin 3 (T-isoform) (Pls3), mRNA.	GO:0008150	GO:0005737	GO:0003779|GO:0005509|GO:0003674	chrX	73031113
5720746	0.0050181323	1.1388611	0.1875917	1.1388611	up	1.0669297	0.09346517	1.0669297	up	-1.2167859	-0.28307533	1.2167859	down	-1.1399328	-0.18894878	1.1399328	down	152.1	156.7	129.2	102.4	146.1	120.5	145.8	136.3	133.1	132.8	152.3	141.6	0.22263384	-0.009202957	0.028161049	-0.107172966	-0.13727045	-0.07673979	-0.026432514	0.009202957	-0.02157402	0.1891675	0.12906647	0.20980883	Igsf8	140559	Mus musculus immunoglobulin superfamily, member 8 (Igsf8), mRNA.	GO:0008150	GO:0016020|GO:0016021	GO:0005515	chr1	174247787
3940411	0.0037865427	-2.1385953	-1.0966635	2.1385953	down	-1.0363644	-0.051531464	1.0363644	down	4.401974	2.1381507	4.401974	up	2.1331992	1.0930188	2.1331992	up	857.3	922.9	303.1	837.8	1888.6	1230.7	600.2	800.1	835.6	265.3	450.6	201.4	0.2905941	0.06756878	-1.0183134	0.69267845	1.0725336	0.86462784	-0.6564741	-0.06756878	0.21848679	-1.1834602	-0.9251642	-1.6759877	Dbi	13167	Mus musculus diazepam binding inhibitor (Dbi), transcript variant 2, mRNA.	GO:0006810	GO:0005739	GO:0008289|GO:0005488|GO:0000062	chr1	122010098
3840403	0.0014914816	3.120396	1.6417291	3.120396	up	2.5728517	1.3633683	2.5728517	up	-3.4202256	-1.7740915	3.4202256	down	-2.8200693	-1.4957306	2.8200693	down	1369.1	875.0	1016.5	199.5	426.2	444.3	435.9	381.9	577.7	1225.1	1127.8	1120.2	1.1534977	0.17485905	0.76859	-1.4047055	-0.9559679	-0.46756744	-0.89240456	-0.92589474	-0.17485905	1.0839481	0.55016804	0.85991764	Hdlbp	110611	Mus musculus high density lipoprotein (HDL) binding protein (Hdlbp), mRNA.	GO:0006629|GO:0006869|GO:0006810|GO:0008202|GO:0008203	GO:0005737|GO:0005634	GO:0005319|GO:0003723	chr1	95236433
1740630	0.0029238935	-2.4622834	-1.2999969	2.4622834	down	1.1905338	0.25160852	1.1905338	up	1.9344978	0.95195913	1.9344978	up	-1.5153449	-0.5996462	1.5153449	down	206.5	191.0	178.8	497.6	501.6	360.2	191.8	147.1	180.7	256.9	269.9	161.6	-0.006076336	-0.5189886	0.0060768127	1.6818266	0.88837624	0.8107996	-0.31147718	-0.5555544	-0.40678215	0.5570049	0.1833725	-0.2152524	AB182283	192950	Mus musculus cDNA sequence AB182283 (AB182283), mRNA.				chr11	6498127
4780424	0.0048695654	-1.6277239	-0.70285606	1.6277239	down	-1.1743598	-0.23187447	1.1743598	down	2.4963775	1.3198361	2.4963775	up	1.8010703	0.84885454	1.8010703	up	313.4	636.4	434.3	507.7	702.3	846.9	742.2	627.9	462.8	218.0	404.0	216.2	-0.64814854	0.013389587	-0.013389587	0.46070194	0.14496899	0.8547487	0.14695168	0.10880661	-0.20828342	-0.9125633	-0.5407238	-1.0458016	D130072O21Rik
1440577	0.009872185	-1.008057	-0.011577286	1.008057	down	-1.0288625	-0.041050114	1.0288625	down	-1.0932287	-0.12859519	1.0932287	down	-1.0711217	-0.09912236	1.0711217	down	115.1	126.6	111.9	97.0	136.7	104.8	132.7	116.4	114.1	120.9	134.7	123.2	-0.059740543	-0.005812645	-0.066734314	0.009855747	-0.034033775	-0.07337761	0.005813122	-0.047891617	0.03294134	0.110302925	0.13016129	0.04776573	LOC277666
60689	0.005595251	-1.0888705	-0.12283246	1.0888705	down	-1.0466299	-0.065751396	1.0466299	down	1.0141903	0.020328362	1.0141903	up	-1.0258023	-0.0367527	1.0258023	down	109.4	114.1	108.1	93.8	136.5	114.4	126.5	113.5	106.7	109.3	122.0	119.6	-0.0755744	-0.094162464	-0.060732365	0.016265392	0.019656658	0.102106094	-0.009298801	-0.029043674	0.00512743	-0.005126953	0.029735565	0.052434444	Gabra6	14399	Mus musculus gamma-aminobutyric acid (GABA-A) receptor, subunit alpha 6 (Gabra6), transcript variant 2, mRNA.	GO:0006810|GO:0006811|GO:0007214|GO:0006821	GO:0016021|GO:0016020|GO:0045211|GO:0045202|GO:0005886|GO:0030054	GO:0005254|GO:0005216|GO:0004872|GO:0030594|GO:0005230|GO:0004890|GO:0031404
4640709	0.0025573543	-1.0231504	-0.033018272	1.0231504	down	-1.0148213	-0.02122561	1.0148213	down	-1.0819163	-0.113588974	1.0819163	down	-1.0907962	-0.12538163	1.0907962	down	121.1	138.9	117.8	102.6	150.0	113.2	136.7	124.7	118.0	122.8	141.5	131.5	-0.06693268	0.009561539	-0.06824207	0.009282589	0.011522293	-0.04736328	-0.028329372	-0.024324417	-0.009282589	0.06789017	0.13489962	0.111418724	1700025H01Rik
2900068	4.5166665E-4	1.0703567	0.09809176	1.0703567	up	1.3115729	0.39129797	1.3115729	up	1.92485	0.944746	1.92485	up	1.5708439	0.6515398	1.5708439	up	9871.1	9416.2	9817.5	6387.4	9721.8	8117.2	9350.6	6344.6	6821.0	3624.3	4845.5	5150.5	0.3095808	0.037740707	0.18956184	0.14814758	-0.037740707	0.1322012	-0.18070507	-0.4940462	0.037740707	-1.0215349	-0.90188503	-0.66821	Tubb2a	22151	Mus musculus tubulin, beta 2a (Tubb2a), mRNA.	GO:0007017|GO:0007018|GO:0051258	GO:0005874|GO:0005737|GO:0043234	GO:0005525|GO:0000166|GO:0003924|GO:0005198	chr13	34166149
4590551	5.689568E-4	1.0900968	0.12445624	1.0900968	up	1.0469489	0.06619103	1.0469489	up	-1.0865681	-0.11977863	1.0865681	down	-1.0435599	-0.061513424	1.0435599	down	125.3	127.3	122.4	92.2	131.7	104.7	131.1	118.3	109.6	115.9	129.2	122.5	0.07086134	0.007045746	0.08675146	-0.059864044	-0.08012676	-0.06871939	-0.007045269	-0.01841259	-0.008456707	0.037321568	0.06976414	0.04354	1110017I16Rik	68527	Mus musculus RIKEN cDNA 1110017I16 gene (1110017I16Rik), transcript variant 1, mRNA.	GO:0045668	GO:0005576|GO:0005578|GO:0005578		chr2	4906709
2230110	0.0012501577	1.1158032	0.15808266	1.1158032	up	-1.5890476	-0.66816235	1.5890476	down	-1.7259828	-0.78741807	1.7259828	down	1.0272782	0.038826942	1.0272782	up	478.1	454.5	330.2	298.2	425.1	368.7	847.0	673.9	739.7	648.5	712.1	543.7	-0.11186218	-0.6060333	-0.4637499	-0.4554968	-0.7037544	-0.4966421	0.2342081	0.11186218	0.47677135	0.4332018	0.15692043	0.116238594	Pcdhgc5			GO:0007155	GO:0005624|GO:0016021|GO:0016020|GO:0005886	GO:0005509|GO:0005515
4810292	9.828726E-4	-1.0043709	-0.006292183	1.0043709	down	-1.0404608	-0.057222683	1.0404608	down	-1.2343138	-0.30370933	1.2343138	down	-1.1915	-0.25277883	1.1915	down	131.1	128.9	117.1	105.4	136.7	118.0	139.1	128.7	128.5	133.1	150.8	141.0	0.02745533	-0.09907436	-0.113379955	0.009365559	-0.14891529	-0.026572704	-0.03444338	-0.009365082	0.030477524	0.27452755	0.19347095	0.2770071	Galnt12	230145	Mus musculus UDP-N-acetyl-alpha-D-galactosamine:polypeptide N-acetylgalactosaminyltransferase 12 (Galnt12), mRNA.		GO:0005794|GO:0016021|GO:0016020	GO:0030145|GO:0016740|GO:0005529|GO:0005509|GO:0016757|GO:0004653	chr4	47135535
6020180	0.0032939273	-1.0033263	-0.0047909413	1.0033263	down	1.0912286	0.12595336	1.0912286	up	-1.8742064	-0.90627986	1.8742064	down	-2.0519905	-1.0370241	2.0519905	down	136.2	201.5	114.7	97.4	168.8	146.7	130.4	125.3	133.3	236.1	197.1	267.5	-0.012226582	0.17898226	-0.25790358	-0.21219969	0.012227058	0.123197556	-0.2488141	-0.16522312	-0.05497074	1.0866404	0.41316938	1.1422548	Wdr44	72404	Mus musculus WD repeat domain 44 (Wdr44), mRNA. XM_981046 XM_981082 XM_981124 XM_981163		GO:0005737|GO:0005794|GO:0016020|GO:0005768		chrX	23377887
2650349	0.0016030138	1.5327575	0.6161295	1.5327575	up	-1.3460776	-0.42876148	1.3460776	down	-5.1752167	-2.3716192	5.1752167	down	-2.5083318	-1.3267282	2.5083318	down	280.2	219.6	238.9	198.5	168.0	109.6	631.3	232.0	349.5	794.1	956.2	702.3	0.006559372	-0.7927418	-0.006559372	-0.24819994	-1.0727191	-1.3202114	0.75027657	-0.41973877	0.16300488	1.6184587	1.4867153	1.3685532	Gipc1	67903	Mus musculus GIPC PDZ domain containing family, member 1 (Gipc1), mRNA.	GO:0032435|GO:0014047|GO:0048167|GO:0007268|GO:0043542|GO:0031647|GO:0030511|GO:0007186|GO:0006605|GO:0006605	GO:0012506|GO:0005737|GO:0043198|GO:0043197|GO:0008021|GO:0016020|GO:0005829	GO:0005515|GO:0017022|GO:0003779|GO:0042803|GO:0005096	chr8	86186193
1500411	4.070853E-4	1.010049	0.014425279	1.010049	up	-1.4040022	-0.4895452	1.4040022	down	1.3242319	0.4051558	1.3242319	up	1.8779079	0.9091263	1.8779079	up	535.8	588.6	497.4	377.1	636.3	538.3	1043.6	825.2	750.5	289.3	547.4	352.4	0.06482315	-0.17088509	0.09975815	-0.0648222	-0.089571	0.104813576	0.52075195	0.4282589	0.5133209	-0.6121597	-0.19218159	-0.46070576	Blmh	104184	Mus musculus bleomycin hydrolase (Blmh), mRNA.	GO:0006508|GO:0009636|GO:0042493	GO:0005737|GO:0005625	GO:0016787|GO:0008234|GO:0004197|GO:0008233
780685	0.009587245	-1.0711876	-0.099211216	1.0711876	down	-1.0124395	-0.017835617	1.0124395	down	-1.0345484	-0.049001217	1.0345484	down	-1.0945796	-0.13037682	1.0945796	down	117.6	137.4	114.7	102.3	150.2	122.6	130.7	122.7	116.9	122.8	139.6	128.1	-0.111978054	-0.0027632713	-0.112113476	0.0027637482	0.0105371475	0.05747795	-0.09966278	-0.051593304	-0.022091866	0.06514025	0.10973787	0.042904377	LOC385953
6200376	0.005035266	-1.2261847	-0.2941764	1.2261847	down	-1.179387	-0.23803711	1.179387	down	1.6017154	0.6796179	1.6017154	up	1.5405853	0.6234786	1.5405853	up	2891.7	3189.8	2296.0	2355.7	4272.0	2915.7	3996.3	4265.4	2652.1	1611.3	2575.2	2235.6	0.05772686	-0.12599182	-0.30472088	0.14513493	0.27415848	0.090250015	0.0084581375	0.34112453	-0.008457184	-0.7375107	-0.40720272	-0.38459682	LOC100045617	100045617	PREDICTED: Mus musculus similar to Eukaryotic translation initiation factor 4A2 (LOC100045617), mRNA.
1170017	0.0070842225	1.0197653	0.028237015	1.0197653	up	1.2413355	0.31189314	1.2413355	up	1.2980096	0.37630114	1.2980096	up	1.0663234	0.09264501	1.0663234	up	3921.6	4072.9	4768.2	2602.7	5051.5	3892.3	4347.7	3822.7	2859.3	2799.6	3251.1	3229.6	0.27528954	0.045290947	0.42149258	0.09728718	0.27906132	0.2810135	-0.048919678	-0.045290947	-0.09939575	-0.1397953	-0.2627077	-0.06903839	LOC675985	675985	PREDICTED: Mus musculus similar to ribosomal protein S6 (LOC675985), mRNA.				chr8	91330956
6380356	0.004363538	1.0713736	0.099461555	1.0713736	up	1.9412386	0.9569775	1.9412386	up	2.5782597	1.3663976	2.5782597	up	1.4229467	0.50888157	1.4229467	up	1431.5	1826.0	1020.8	854.7	2063.9	928.7	1085.3	757.6	662.9	694.1	408.5	400.9	0.74731827	0.7781639	0.3052578	0.44321442	0.9266329	0.16250801	-0.16250896	-0.44116974	-0.4365139	-0.20204449	-1.3449726	-1.0198202	LOC385019
770095	0.0015379274	-2.205855	-1.1413379	2.205855	down	-1.013473	-0.019307762	1.013473	down	3.8049848	1.9278907	3.8049848	up	1.7481883	0.8058605	1.7481883	up	289.7	384.6	139.5	443.7	474.7	620.0	231.7	292.2	300.4	123.9	151.1	137.2	0.14709854	0.13103294	-0.7630029	1.16152	0.46600914	1.3116131	-0.42694712	-0.014400482	0.0143995285	-1.042562	-0.90303993	-0.8989277	LOC381380
7320136	8.5193076E-4	1.1010122	0.13883051	1.1010122	up	-1.7864412	-0.8370884	1.7864412	down	-1.461877	-0.5478219	1.461877	down	1.3454577	0.42809707	1.3454577	up	302.1	417.0	206.3	197.4	374.3	266.7	836.4	507.2	523.6	367.1	440.9	325.2	-0.13192368	-0.07705307	-0.46012068	-0.5035491	-0.24033928	-0.34170055	0.8803663	0.38886642	0.5729351	0.33457947	0.1462431	0.077054024	Glg1	20340	Mus musculus golgi apparatus protein 1 (Glg1), mRNA.		GO:0005794|GO:0016021|GO:0016020|GO:0005886	GO:0005529	chr8	113681533
4670689	0.003646952	1.4692538	0.5550836	1.4692538	up	1.6732211	0.7426281	1.6732211	up	2.441622	1.2878399	2.441622	up	2.143986	1.1002954	2.143986	up	822.6	662.4	632.6	449.4	525.5	391.2	463.5	412.6	533.9	203.5	264.8	122.0	1.0627766	0.3743639	0.7934942	0.5653839	0.011761665	-0.011761665	-0.16704082	-0.16655827	0.3363495	-0.7124815	-0.79293346	-1.7927208	2410025L10Rik	381668	Mus musculus RIKEN cDNA 2410025L10 gene (2410025L10Rik), mRNA.				chr5	110791621
6980044	0.002233054	-1.5720093	-0.6526098	1.5720093	down	1.3271922	0.40837732	1.3271922	up	1.9243733	0.9443887	1.9243733	up	-1.0841756	-0.11659844	1.0841756	down	2849.4	3701.9	3737.3	3347.4	5462.8	6230.6	3269.3	3526.0	1868.6	2404.3	2862.9	2922.7	-0.006682396	0.055669785	0.27560997	0.58356285	0.58643055	1.1124334	-0.32095146	0.0066833496	-0.5862665	-0.2208786	-0.28473473	-0.04512596	A830081L15Rik
6250050	0.0045962753	1.9275942	0.94680136	1.9275942	up	1.7038347	0.76878536	1.7038347	up	-1.04583	-0.064648315	1.04583	down	1.0817504	0.113367714	1.0817504	up	224.6	279.5	280.4	95.5	211.8	113.8	167.5	152.7	157.0	134.1	143.6	125.2	0.60923576	0.48295736	1.1444006	-0.3917575	0.12736845	-0.33942127	0.015836239	-0.015835762	-0.06976271	0.03140831	-0.13955402	-0.30171967	Wdfy3	72145	Mus musculus WD repeat and FYVE domain containing 3 (Wdfy3), mRNA.		GO:0016020|GO:0044444|GO:0005635|GO:0019898|GO:0005776|GO:0005737	GO:0046872|GO:0008270|GO:0003831|GO:0005545	chr5	102287516
2680364	0.0072587677	2.0930626	1.0656155	2.0930626	up	1.3543749	0.43762714	1.3543749	up	-2.7645128	-1.4670253	2.7645128	down	-1.7888556	-0.83903694	1.7888556	down	497.2	435.5	507.5	270.8	225.6	185.9	524.5	378.3	327.6	615.4	720.3	524.1	0.4550228	-0.16004944	0.6210079	-0.11253548	-1.1212573	-1.0470724	0.11253452	-0.17228222	-0.33715248	0.86461926	0.6851673	0.5704241	Baiap2	108100	Mus musculus brain-specific angiogenesis inhibitor 1-associated protein 2 (Baiap2), transcript variant 2, mRNA.	GO:0046847|GO:0007165|GO:0007399|GO:0007266	GO:0005737|GO:0042995|GO:0016020	GO:0005515
3130592	0.008375546	1.0978229	0.13464531	1.0978229	up	-1.894311	-0.9216732	1.894311	down	1.1602947	0.2144912	1.1602947	up	2.4129694	1.2708097	2.4129694	up	108.1	118.4	184.9	124.2	143.2	104.4	376.5	243.3	278.8	100.8	120.1	110.3	-0.13794708	-0.08510113	0.93917656	0.34124994	0.039456367	-0.06851387	1.3991704	0.96570206	1.1162753	-0.17048073	-0.039456367	-0.12134409	Kbtbd8	243574	Mus musculus kelch repeat and BTB (POZ) domain containing 8 (Kbtbd8), mRNA.	GO:0008150	GO:0005575	GO:0005515|GO:0003674
520735	0.00607938	-1.012597	-0.018060047	1.012597	down	1.0512182	0.072062016	1.0512182	up	-1.0416383	-0.05885442	1.0416383	down	-1.1087825	-0.14897649	1.1087825	down	124.4	135.5	116.8	100.2	142.7	118.2	127.7	121.5	105.8	120.0	132.5	129.4	-0.0015292168	0.012204647	-0.057162285	0.0015292168	-0.029997826	0.0361619	-0.1060524	-0.03974104	-0.11687946	0.040881634	0.048850536	0.09452438	Spi2-1
2070431	0.008169867	-1.1474706	-0.19845724	1.1474706	down	-1.0975051	-0.13422759	1.0975051	down	1.1114758	0.15247664	1.1114758	up	1.0630777	0.08824698	1.0630777	up	116.3	117.7	109.5	112.4	146.5	117.3	135.2	128.1	113.1	110.0	117.9	121.2	-0.066444874	-0.12550259	-0.11908054	0.18660212	0.03862381	0.059117794	0.013041973	0.076862335	0.0017504692	-0.07284975	-0.09848595	-0.0017504692	L3mbtl	241764	Mus musculus l(3)mbt-like (Drosophila) (L3mbtl), mRNA.				chr2	162800150
4010037	0.00917652	1.8557361	0.8919916	1.8557361	up	-2.2924237	-1.1968737	2.2924237	down	-4.4601855	-2.1571038	4.4601855	down	-1.0484359	-0.068238616	1.0484359	down	321.4	799.9	715.1	295.4	276.2	320.8	2307.5	2125.8	670.2	1689.8	1803.3	815.3	-1.1434793	-0.14965343	0.12608242	-0.906538	-1.7834091	-1.1530781	1.2134686	1.3361835	-0.12608147	1.3388996	1.0617161	0.22767067	Dym	69190	Mus musculus dymeclin (Dym), mRNA.	GO:0008150	GO:0016021|GO:0016020|GO:0005575	GO:0003674	chr18	75446505
6350047	2.6224778E-4	-2.424326	-1.2775837	2.424326	down	-1.0661706	-0.09243822	1.0661706	down	3.0619683	1.6144594	3.0619683	up	1.346593	0.42931384	1.346593	up	173.1	267.0	134.1	275.5	486.1	513.8	191.7	192.5	230.3	125.4	182.2	119.1	-0.022045612	0.16660404	-0.28551435	0.9989023	1.082612	1.610281	-0.06966972	0.022045135	0.18398333	-0.4244547	-0.0875535	-0.6395745	2610202A04Rik
3460356	6.805331E-5	1.6614027	0.73240185	1.6614027	up	1.407431	0.49306422	1.407431	up	-2.1937773	-1.1334171	2.1937773	down	-1.8584238	-0.89407957	1.8584238	down	2022.0	2003.8	1477.5	745.5	1486.3	893.3	1719.2	1428.2	1232.9	2291.3	2531.0	2360.1	0.5767374	0.23153114	0.14280605	-0.44145966	-0.23394299	-0.5707283	-0.18609047	-0.19922066	-0.142807	0.80529785	0.61885834	0.72996426	Pdia3	14827	Mus musculus protein disulfide isomerase associated 3 (Pdia3), mRNA.	GO:0045454|GO:0043065	GO:0005783	GO:0016853|GO:0003756	chr2	121261678
4670544	0.0075676376	1.0824046	0.11423985	1.0824046	up	1.0043172	0.0062149353	1.0043172	up	-1.0119543	-0.0171442	1.0119543	down	1.0650201	0.090880714	1.0650201	up	125.7	146.0	124.9	94.7	139.2	111.9	144.2	124.9	121.9	117.6	122.5	119.6	0.012570381	0.07242203	0.06816673	-0.08249569	-0.06575966	-0.041305065	0.088630676	4.4822693E-4	0.04543543	-4.4822693E-4	-0.07702017	-0.06065941	Tspo	12257	Mus musculus translocator protein (Tspo), mRNA.		GO:0016021|GO:0016020|GO:0005739	GO:0004872	chr15	83401904
6220110	0.0020230215	-1.7263247	-0.7877039	1.7263247	down	1.0456659	0.06442197	1.0456659	up	2.147656	1.1027629	2.147656	up	1.1897323	0.25063705	1.1897323	up	273.7	461.5	304.2	377.4	668.3	646.5	371.8	421.8	312.6	268.5	260.3	222.1	-0.2844143	0.07458687	0.07675648	0.57371426	0.62472534	1.031601	-0.1890192	0.12698364	-0.2643013	-0.07458687	-0.55832386	-0.4453373	C730010J01Rik
2370209	0.0065573333	-1.0985259	-0.13556893	1.0985259	down	1.0372422	0.05275281	1.0372422	up	1.0254558	0.036265373	1.0254558	up	-1.1111522	-0.15205637	1.1111522	down	111.1	118.2	115.7	99.7	146.6	116.7	123.6	106.6	102.1	121.0	124.0	117.2	-0.08216095	-0.07084942	0.009903908	0.07599163	0.08751011	0.10009861	-0.071163654	-0.1463623	-0.08383894	0.13929844	0.025409698	-0.009903908	Aldh5a1			GO:0055114|GO:0008152|GO:0006650|GO:0046459|GO:0006681|GO:0006678|GO:0006006|GO:0006083|GO:0006536|GO:0006541|GO:0006749|GO:0009791|GO:0006105|GO:0022904|GO:0009448|GO:0009450|GO:0042135	GO:0005739	GO:0016491|GO:0016620|GO:0004777
2370026	4.006463E-4	1.1508027	0.20264053	1.1508027	up	3.3472817	1.74299	3.3472817	up	3.7369778	1.901872	3.7369778	up	1.2847811	0.36152256	1.2847811	up	686.3	1303.6	1313.8	680.9	950.5	897.3	263.2	388.4	402.9	156.4	399.5	181.7	0.45337105	1.0897846	1.437458	0.8876858	0.58485985	0.9001465	-1.2144408	-0.5805435	-0.453372	-1.4303036	-0.58244133	-1.320179	Pkib	18768	Mus musculus protein kinase inhibitor beta, cAMP dependent, testis specific (Pkib), transcript variant 2, mRNA.	GO:0006469		GO:0004860|GO:0016301|GO:0004862	chr10	57456415
3180368	0.007942639	2.1528766	1.1062657	2.1528766	up	1.1342514	0.18174045	1.1342514	up	-1.60151	-0.67943287	1.60151	down	1.1851686	0.24509239	1.1851686	up	700.8	809.3	535.7	306.3	333.2	279.2	747.2	707.9	589.8	288.7	660.8	583.2	0.33617592	0.21582317	0.09529781	-0.49089432	-1.1548824	-1.0257235	-0.02279377	0.10207462	0.022794724	-0.7194147	-0.03618908	0.12240219	Sirpa	19261	Mus musculus signal-regulatory protein alpha (Sirpa), mRNA.	GO:0006928|GO:0007160|GO:0007010|GO:0006910|GO:0006911|GO:0007015|GO:0050766	GO:0016021|GO:0016020|GO:0005887	GO:0017124|GO:0005515|GO:0045309	chr2	129442148
4900288	0.005731788	-1.0585936	-0.082148865	1.0585936	down	-1.2657536	-0.33999667	1.2657536	down	-1.502003	-0.58688766	1.502003	down	-1.2561771	-0.32903987	1.2561771	down	130.4	123.5	119.7	127.5	130.3	120.6	151.4	147.8	198.0	150.2	191.5	188.6	-0.14840603	-0.3187766	-0.2420206	0.082410336	-0.3817997	-0.16336727	-0.041197777	0.0411973	0.3107872	0.36738014	0.32234955	0.6081767	A630098G22Rik
5550544	0.005620197	1.0437653	0.0617973	1.0437653	up	1.0509689	0.07171996	1.0509689	up	-1.1726663	-0.2297926	1.1726663	down	-1.1807595	-0.23971526	1.1807595	down	124.5	137.8	116.7	92.7	139.2	111.7	132.6	115.2	108.8	130.3	133.3	131.8	0.045321465	0.073076725	-0.013020039	-0.06682968	-0.017642498	0.0044584274	-0.0044579506	-0.07195234	-0.03337145	0.3174696	0.10394859	0.18794584	Cnn1	12797	Mus musculus calponin 1 (Cnn1), mRNA.	GO:0031032		GO:0003779|GO:0005516	chr9	21913824
4040139	0.0036035825	1.0173838	0.024864037	1.0173838	up	-1.0619665	-0.08673827	1.0619665	down	-1.000819	-0.0011809655	1.000819	down	1.0795435	0.110421345	1.0795435	up	113.6	123.7	115.2	94.8	129.9	104.0	136.9	123.1	114.2	109.6	119.4	113.1	-0.0322299	0.010804653	0.022522926	0.022439003	-0.058526993	-0.037406445	0.09971094	0.08153105	0.080070496	-0.010804653	-0.012447357	-0.046699524	BC065085	219148	Mus musculus cDNA sequence BC065085 (BC065085), mRNA.				chr14	64084105
5870477	0.0017677378	-1.0623051	-0.08719809	1.0623051	down	-1.0326602	-0.046365738	1.0326602	down	-2.0530758	-1.0377868	2.0530758	down	-2.1120136	-1.0786191	2.1120136	down	118.9	169.3	116.6	124.1	143.8	120.8	131.3	135.1	135.6	316.5	273.9	180.4	-0.20074558	0.056262016	-0.19190454	0.14342165	-0.15165424	-0.06656122	-0.19729042	8.5639954E-4	-8.568764E-4	1.5172539	0.88585424	0.63545847	LOC381353
2970519	0.0030404748	-3.3956668	-1.7636949	3.3956668	down	-3.046104	-1.6069652	3.046104	down	1.4126028	0.49835587	1.4126028	up	1.2671841	0.34162617	1.2671841	up	168.3	299.8	188.6	832.2	854.4	407.3	1040.6	657.0	581.7	499.4	518.0	451.9	-1.6140013	-1.211031	-1.2179465	1.1563721	0.3971653	-0.30543137	0.535882	0.11285019	0.12918472	0.12351608	-0.25762844	-0.112849236	Actl6a	56456	Mus musculus actin-like 6A (Actl6a), mRNA.	GO:0006355|GO:0001558|GO:0006350|GO:0016568|GO:0006338	GO:0005634|GO:0016585	GO:0005515|GO:0003682|GO:0005524	chr3	32625792
3290491	7.181599E-4	-1.0577482	-0.0809962	1.0577482	down	1.0288953	0.041096054	1.0288953	up	2.5207317	1.3338425	2.5207317	up	2.3161848	1.2117503	2.3161848	up	2178.4	3441.8	3765.4	2002.3	3674.4	3250.1	3505.5	4038.8	2305.8	894.8	1644.7	1255.2	-0.24080849	0.12335014	0.45360565	0.05972576	0.15681171	0.36259842	-0.05972576	0.38097	-0.108385086	-1.4183578	-0.95376205	-1.050272	Klf6	23849	Mus musculus Kruppel-like factor 6 (Klf6), mRNA.	GO:0006355|GO:0006350|GO:0019221	GO:0005622|GO:0005737|GO:0005634	GO:0008270|GO:0046872|GO:0003676|GO:0003677	chr13	5866959
6590044	0.007389375	-1.3974863	-0.4828342	1.3974863	down	1.4131786	0.4989438	1.4131786	up	2.0477972	1.0340729	2.0477972	up	1.036913	0.052294888	1.036913	up	148.5	126.1	170.1	132.3	316.8	254.2	114.2	111.5	109.8	100.4	116.3	105.1	0.38881063	7.519722E-4	0.8114414	0.42555618	1.0837202	1.1402302	-0.19590616	-0.099169254	-7.519722E-4	-0.17391968	-0.08652353	-0.19226885	Rassf5	54354	Mus musculus Ras association (RalGDS/AF-6) domain family 5 (Rassf5), mRNA.	GO:0045786|GO:0006915|GO:0007049|GO:0007242|GO:0007165	GO:0005737|GO:0005874|GO:0005575	GO:0046872|GO:0042802|GO:0019992|GO:0008270|GO:0005515	chr1	133004274
5820224	0.007866104	-1.018851	-0.026943207	1.018851	down	4.797639	2.2623246	4.797639	up	2.2248158	1.1536859	2.2248158	up	-2.1970716	-1.1355819	2.1970716	down	809.0	1696.4	861.1	795.3	935.3	1299.9	206.2	145.6	419.0	731.6	643.8	215.1	0.10121155	0.8595514	0.25517845	0.50600624	-0.05100155	0.84176636	-2.1130762	-2.4569163	-1.0010395	0.051002502	-0.5268469	-1.6884422	Cdkn2aipnl	52626	Mus musculus CDKN2A interacting protein N-terminal like (Cdkn2aipnl), mRNA.				chr11	51790715
4260722	7.152146E-4	-1.1777697	-0.23605745	1.1777697	down	-1.6294596	-0.70439357	1.6294596	down	1.0955372	0.13163838	1.0955372	up	1.5156897	0.59997445	1.5156897	up	118.4	154.8	106.6	108.5	159.8	151.8	219.1	194.1	221.5	125.6	139.2	115.2	-0.2013812	-0.006116867	-0.31807804	-0.019172668	-0.006799698	0.20856857	0.5385585	0.48038435	0.5686617	0.027397156	0.006116867	-0.24583292	Use1	67023	Mus musculus unconventional SNARE in the ER 1 homolog (S. cerevisiae) (Use1), transcript variant 1, mRNA.	GO:0030163|GO:0006810|GO:0015031|GO:0016192|GO:0006888|GO:0007041	GO:0016021|GO:0016020|GO:0005764|GO:0005783	GO:0005515
[truncated: 17 more columns]
