# Supplementary material for: Deep brain stimulation of the subthalamic nucleus preferentially alters the translational profile of striatopallidal neurons in an animal model of Parkinson's disease
Source: Front Cell Neurosci. 2015 Jun 9;9:221. doi: 10.3389/fncel.2015.00221 (PMC4460554; doi:10.3389/fncel.2015.00221)
Supplement: Supplementary file 4 [file Table3.XLSX]

## Sheet: 2wayanova-uncorrected-MOUSEfact
Deep brain stimulation of the subthalamic nucleus alters the translational profile of striatopallidal neurons in an animal model of Parkinson’s disease
Visanji, Kamali Sarvestani, Creed, Shams Shoaei, Hamani and Hazrati
2 way ANOVA results taking into account the mouse factor.
ProbeID	p (Gene)	p (Gene-Treatment)	p (Treatment)	FC ([Sham-Drd 1] vs [Sham-Drd 2])	Log FC ([Sham-Drd 1] vs [Sham-Drd 2])	FC (abs) ([Sham-Drd 1] vs [Sham-Drd 2])	Regulation ([Sham-Drd 1] vs [Sham-Drd 2])	FC ([Sham-Drd 1] vs [Stim-Drd 1])	Log FC ([Sham-Drd 1] vs [Stim-Drd 1])	FC (abs) ([Sham-Drd 1] vs [Stim-Drd 1])	Regulation ([Sham-Drd 1] vs [Stim-Drd 1])	FC ([Sham-Drd 2] vs [Stim-Drd 2])	Log FC ([Sham-Drd 2] vs [Stim-Drd 2])	FC (abs) ([Sham-Drd 2] vs [Stim-Drd 2])	Regulation ([Sham-Drd 2] vs [Stim-Drd 2])	FC ([Stim-Drd 1] vs [Stim-Drd 2])	Log FC ([Stim-Drd 1] vs [Stim-Drd 2])	FC (abs) ([Stim-Drd 1] vs [Stim-Drd 2])	Regulation ([Stim-Drd 1] vs [Stim-Drd 2])	[Drd 1 Sham, 48144](raw)	[Drd 1 Sham, 6869](raw)	[Drd 1 Sham, 6871](raw)	[Drd 1 Stim, 6787](raw)	[Drd 1 Stim, 6789](raw)	[Drd 1 Stim, 6791](raw)	[Drd 2 Sham, 48155](raw)	[Drd 2 Sham, 48181](raw)	[Drd 2 Sham, 48184](raw)	[Drd 2 Stim, 6876](raw)	[Drd 2 Stim, 6877](raw)	[Drd 2 Stim, 6878](raw)	[Drd 1 Sham, 48144](normalized)	[Drd 1 Sham, 6869](normalized)	[Drd 1 Sham, 6871](normalized)	[Drd 1 Stim, 6787](normalized)	[Drd 1 Stim, 6789](normalized)	[Drd 1 Stim, 6791](normalized)	[Drd 2 Sham, 48155](normalized)	[Drd 2 Sham, 48181](normalized)	[Drd 2 Sham, 48184](normalized)	[Drd 2 Stim, 6876](normalized)	[Drd 2 Stim, 6877](normalized)	[Drd 2 Stim, 6878](normalized)	Symbol	Entrez_Gene_ID	Definition	Ontology_Process	Ontology_Component	Ontology_Function
1710328	0.004664048	0.9164927	0.31988066	-1.3818294	-0.46657944	1.3818294	down	1.0802481	0.111362785	1.0802481	up	1.099366	0.1366717	1.099366	up	-1.3577995	-0.44127053	1.3577995	down	260.4	453.4	247.6	212.8	408.6	263.1	484.5	583.7	403.9	270.3	474.0	380.6	-0.3522501	0.05312729	-0.20146465	-0.36724472	-0.0994606	-0.36797047	0.16136265	0.5880041	0.14978409	-0.053126335	0.24386787	0.2983942	2700007P21Rik	212772	Mus musculus RIKEN cDNA 2700007P21 gene (2700007P21Rik), transcript variant 2, mRNA.
6590494	0.007404775	0.57957685	0.087311864	-1.0510876	-0.07188288	1.0510876	down	-1.0231574	-0.033028126	1.0231574	down	-1.0430881	-0.060860947	1.0430881	down	-1.0715623	-0.09971571	1.0715623	down	113.5	122.9	109.9	92.2	140.8	106.0	134.6	117.4	111.6	119.4	132.7	119.2	-0.05724287	-0.021971703	-0.070150375	-0.04352188	0.028657913	-0.035416603	0.049589157	-0.013178349	0.029872894	0.10763025	0.12805748	0.013178825	4930544L04Rik
6590026	0.0071511883	0.17195672	0.14408885	-1.0618622	-0.086596645	1.0618622	down	-1.0034316	-0.004942257	1.0034316	down	-1.0940316	-0.12965441	1.0940316	down	-1.157738	-0.21130879	1.157738	down	112.4	132.1	118.4	94.2	137.9	113.7	145.9	127.0	108.8	122.3	140.7	135.2	-0.1336093	0.0020136833	-0.020541668	-0.073114395	-0.062182903	-0.0020132065	0.12806606	0.044041157	-0.064454556	0.09741449	0.16512156	0.23407984	LOC100041729	100041729	PREDICTED: Mus musculus hypothetical protein LOC100041729 (LOC100041729), mRNA.
3060497	0.00966303	0.012423798	0.003149871	1.0125022	0.01792495	1.0125022	up	1.0728495	0.101447746	1.0728495	up	1.7224942	0.78449917	1.7224942	up	1.6256046	0.7009764	1.6256046	up	3148.3	4523.6	2991.4	2442.6	3654.3	2903.9	3702.0	3945.8	3583.6	1698.2	2423.1	1876.5	0.09379578	0.33283806	-0.019974709	0.13495636	-0.05261612	0.019975662	-0.185709	0.14052868	0.3980646	-0.73210144	-0.55889225	-0.7096195	Ctnnb1	12387	Mus musculus catenin (cadherin associated protein), beta 1 (Ctnnb1), mRNA.	GO:0009987|GO:0048593|GO:0060070|GO:0060070|GO:0060070|GO:0032331|GO:0009948|GO:0009954|GO:0009950|GO:0000904|GO:0042733|GO:0030858|GO:0050808|GO:0030900|GO:0035116|GO:0035117|GO:0048469|GO:0048489|GO:0031016|GO:0007155|GO:0030154|GO:0008283|GO:0007160|GO:0030097|GO:0016337|GO:0042127|GO:0030316|GO:0007268|GO:0016055|GO:0006350|GO:0007398|GO:0001569|GO:0007507|GO:0001501|GO:0006355|GO:0030324|GO:…	GO:0043296|GO:0031528|GO:0030018|GO:0005916|GO:0005911|GO:0016323|GO:0030027|GO:0016328|GO:0016328|GO:0005667|GO:0005911|GO:0005912|GO:0005913|GO:0005856|GO:0016020|GO:0005624|GO:0005737|GO:0005634|GO:0005886|GO:0005634|GO:0045177|GO:0045177	GO:0005198|GO:0005488|GO:0016563|GO:0008134|GO:0003690|GO:0003682|GO:0005515|GO:0005515|GO:0005515|GO:0005515|GO:0003700|GO:0003677|GO:0003713|GO:0003682|GO:0045294|GO:0045296
360762	0.002831937	0.15771046	0.37263748	-1.2152715	-0.2812786	1.2152715	down	1.1994859	0.2624162	1.1994859	up	-1.04565	-0.06440003	1.04565	down	-1.524245	-0.6080949	1.524245	down	2851.0	2754.9	3295.4	1985.8	2827.8	1874.5	4882.2	4102.9	2908.0	3291.8	3995.0	3728.2	-0.10772133	-0.48989582	0.017579079	-0.22093105	-0.46965027	-0.67670536	0.15546322	0.12591362	-0.017579079	0.13628674	0.12591362	0.19479752	Bclaf1	72567	Mus musculus BCL2-associated transcription factor 1 (Bclaf1), transcript variant 2, mRNA.	GO:0006355|GO:0006350|GO:0016481|GO:0043065	GO:0005737|GO:0005634	GO:0005515|GO:0003677|GO:0016564
4760181	0.0036889678	0.75175136	0.47411847	1.0740541	0.10306676	1.0740541	up	1.0081656	0.011732576	1.0081656	up	1.0209186	0.029867806	1.0209186	up	1.0876406	0.12120199	1.0876406	up	126.0	134.6	124.5	99.8	147.7	118.6	136.1	115.3	107.5	115.1	120.0	111.4	0.026086807	0.013051033	0.0699296	0.0029459	0.023126602	0.047797203	-0.0029459	-0.10907364	-0.08811331	-0.027547836	-0.0982666	-0.16392183	Lca5l	385668	Mus musculus Leber congenital amaurosis 5-like (Lca5l), mRNA.
7570274	0.0075100977	0.8970625	0.20592071	-1.0685188	-0.09561221	1.0685188	down	-1.0275437	-0.039199673	1.0275437	down	-1.0226177	-0.032266937	1.0226177	down	-1.0633963	-0.08867948	1.0633963	down	105.8	118.8	107.1	91.1	133.8	100.3	133.2	111.0	110.4	112.8	123.7	120.1	-0.10394049	-0.016158104	-0.05543995	-0.01072216	0.01072216	-0.05793953	0.08565521	-0.04268694	0.06832981	0.06115389	0.06926489	0.07768011	C230066G23Rik
730692	0.008286206	0.46854252	0.052066863	-1.3554211	-0.43874106	1.3554211	down	-1.2434928	-0.31439814	1.2434928	down	-1.1150131	-0.15706062	1.1150131	down	-1.2153767	-0.28140354	1.2153767	down	727.8	1026.1	617.3	679.1	1257.2	819.4	1585.8	1309.6	833.9	1148.8	1194.2	1167.1	-0.3694563	-0.19947052	-0.48399925	-0.041082382	0.0703001	-0.1389494	0.24874687	0.21943283	-0.20488262	0.381773	0.041082382	0.31162357	Eml1	68519	Mus musculus echinoderm microtubule associated protein like 1 (Eml1), transcript variant 1, mRNA. XM_901775 XM_901779 XM_978946 XM_978978 XM_979015 XM_979053 XM_979124 XM_979166 XM_979204	GO:0008150	GO:0005737|GO:0005874|GO:0005575	GO:0003674
2030338	0.0038062045	0.005450086	0.1324141	1.0323589	0.045944527	1.0323589	up	-1.9767263	-0.9831131	1.9767263	down	1.2999152	0.3784175	1.2999152	up	2.652725	1.4074751	2.652725	up	264.0	300.5	155.3	350.6	411.5	539.7	278.4	203.7	257.2	173.1	165.4	134.9	0.24595451	-0.005279064	-0.32156467	1.0495777	0.48815823	1.3307142	0.029092312	-0.25309467	0.005279541	-0.09549141	-0.5484829	-0.710001	LOC278266
6510368	0.00544629	0.8171504	0.67641425	-1.0689499	-0.09619427	1.0689499	down	1.0032315	0.0046545677	1.0032315	up	1.0112325	0.016114712	1.0112325	up	-1.0604923	-0.08473413	1.0604923	down	118.8	116.9	113.1	92.7	134.3	104.4	136.3	127.6	108.3	114.0	125.1	122.9	0.0075883865	-0.09129381	-0.028203487	-0.034796715	-0.03539896	-0.055676937	0.06962156	0.11464071	-0.0075883865	0.02689743	0.03515148	0.06628084	Olfr1487	258629	Mus musculus olfactory receptor 1487 (Olfr1487), mRNA.	GO:0007186|GO:0007608	GO:0016021	GO:0004984|GO:0004872
110468	0.0066180932	0.06131779	0.058627613	1.1182597	0.1612552	1.1182597	up	1.0022027	0.003174454	1.0022027	up	1.3977487	0.48310503	1.3977487	up	1.5596105	0.64118576	1.5596105	up	5032.5	5510.2	3785.0	3354.2	6123.4	3780.4	4785.3	5291.3	3507.6	2565.6	3195.3	3118.1	0.41068268	0.24676037	-0.09403515	0.20055866	0.34734535	0.0059804916	-0.16113853	0.24676037	-0.005979538	-0.506217	-0.51038456	-0.3530712	2310003F16Rik	67693	Mus musculus RIKEN cDNA 2310003F16 gene (2310003F16Rik), mRNA.
3180386	0.009081639	0.41254687	0.43320513	1.8429608	0.8820254	1.8429608	up	-1.0094287	-0.013538986	1.0094287	down	1.4979591	0.5829982	1.4979591	up	2.7867095	1.4785626	2.7867095	up	1705.1	2148.8	2285.9	1147.8	1897.4	2945.8	2091.5	676.3	1308.3	503.1	605.8	1177.3	0.2126913	0.2405119	0.6338024	0.06614399	0.010937691	1.0505409	-0.010936737	-1.3896675	-0.15846634	-1.4092693	-1.572032	-0.3267641	5730469M10Rik	70564	Mus musculus RIKEN cDNA 5730469M10 gene (5730469M10Rik), mRNA.		GO:0005576
380133	0.0029824146	0.0017868901	0.30034992	-1.1037894	-0.14246497	1.1037894	down	-2.4524248	-1.2942089	2.4524248	down	4.3409405	2.1180077	4.3409405	up	9.644801	3.2697515	9.644801	up	1010.9	1537.5	341.9	1390.1	2454.7	1928.7	786.2	1050.2	1298.8	140.8	423.9	139.8	0.09963226	0.39048672	-1.2950401	0.9641409	1.0382786	1.0752859	-0.7396412	-0.09963322	0.46174812	-2.5646062	-1.4454908	-2.7214522	Sepp1	20363	Mus musculus selenoprotein P, plasma, 1 (Sepp1), transcript variant 2, mRNA.	GO:0007626|GO:0040007|GO:0019953|GO:0007420|GO:0009791|GO:0001887|GO:0001887	GO:0005576|GO:0005615	GO:0008430
4260215	6.114139E-4	0.73349875	0.39479214	2.4589157	1.2980223	2.4589157	up	-1.0885123	-0.1223577	1.0885123	down	-1.2143714	-0.28020972	1.2143714	down	2.2040703	1.1401703	2.2040703	up	431.4	677.3	438.6	384.8	715.5	504.2	223.7	326.5	157.6	150.0	240.9	343.6	0.12274265	0.4047613	0.30072975	0.34195805	0.47283745	0.38051128	-1.0801077	-0.47298622	-1.5127392	-1.178597	-0.9238653	-0.1227417	Gng2	14702	Mus musculus guanine nucleotide binding protein (G protein), gamma 2 (Gng2), transcript variant 2, mRNA.	GO:0007165|GO:0008283|GO:0007186|GO:0007186	GO:0016020|GO:0005886|GO:0005834	GO:0004871|GO:0003924
3180019	0.0030155669	0.105965555	0.492392	1.3386265	0.42075348	1.3386265	up	-1.1450539	-0.19541548	1.1450539	down	1.366467	0.45045057	1.366467	up	2.0945199	1.0666195	2.0945199	up	1591.6	2678.4	1464.0	1426.8	2974.3	1626.6	1449.4	1412.7	1751.9	1075.4	1076.9	837.6	0.0476532	0.48425293	-0.0476532	0.30545616	0.6144514	0.15059185	-0.6004524	-0.39361858	0.2160635	-0.4263668	-0.8310566	-0.87193584	Gng2	14702	Mus musculus guanine nucleotide binding protein (G protein), gamma 2 (Gng2), transcript variant 2, mRNA.	GO:0007165|GO:0008283|GO:0007186|GO:0007186	GO:0016020|GO:0005886|GO:0005834	GO:0004871|GO:0003924
3870184	0.0030572428	0.10415189	0.21486008	-1.7961714	-0.84492505	1.7961714	down	-1.0484233	-0.06822124	1.0484233	down	1.3626946	0.44646227	1.3626946	up	-1.2572238	-0.33024153	1.2572238	down	125.0	165.1	123.2	138.0	155.4	107.9	270.4	262.7	241.3	119.3	229.6	161.5	-0.28975105	-0.12721872	-0.25652456	0.12721872	-0.21186018	-0.38418913	0.6178355	0.7079172	0.5355282	-0.26704836	0.48467875	0.3042636	C1r	50909	Mus musculus complement component 1, r subcomponent (C1r), mRNA.	GO:0006955|GO:0006508|GO:0045087|GO:0006958		GO:0016787|GO:0004252|GO:0008233|GO:0005509
7210121	8.8471867E-4	0.8379926	0.3964559	1.7792107	0.8312373	1.7792107	up	-1.1381608	-0.18670446	1.1381608	down	-1.0833231	-0.115463585	1.0833231	down	1.8692743	0.9024782	1.8692743	up	266.4	255.8	285.2	202.7	417.2	320.3	163.3	140.3	172.4	130.7	228.9	131.8	0.45619726	-0.051591396	0.7676997	0.31376743	0.70258856	0.716063	-0.4214573	-0.53049517	-0.3694539	-0.44318628	0.051591396	-0.58342075	Neurod2	18013	Mus musculus neurogenic differentiation 2 (Neurod2), mRNA.	GO:0007399|GO:0030154|GO:0006355|GO:0006350|GO:0007275|GO:0001662|GO:0008306|GO:0045449|GO:0048666	GO:0005634	GO:0003677|GO:0030528
1710538	0.003597612	0.9343565	0.48305005	1.4777251	0.563378	1.4777251	up	-1.0630877	-0.08826065	1.0630877	down	-1.0802196	-0.11132461	1.0802196	down	1.4542891	0.5403141	1.4542891	up	1529.6	2232.4	1770.8	1344.8	2450.2	1638.2	1533.3	1177.2	1430.1	895.2	1801.7	1393.3	0.0320549	0.27660656	0.27274704	0.25518513	0.3822174	0.20878792	-0.47569084	-0.60098076	-0.032053947	-0.62737274	-0.03268814	-0.11469078	Rhob	11852	Mus musculus ras homolog gene family, member B (Rhob), mRNA.	GO:0045786|GO:0030154|GO:0007049|GO:0007155|GO:0006810|GO:0015031|GO:0001525|GO:0007275|GO:0006915|GO:0007264|GO:0045766|GO:0006927	GO:0005624|GO:0005625|GO:0016020|GO:0005768|GO:0005634|GO:0005622|GO:0005886	GO:0005515|GO:0000166|GO:0005525|GO:0019003
5870154	3.536757E-5	1.3297435E-4	0.0048359344	-1.0579913	-0.08132776	1.0579913	down	1.1272658	0.17282772	1.1272658	up	-1.5371163	-0.62022626	1.5371163	down	-1.8332223	-0.8743817	1.8332223	down	2761.8	3583.5	3167.8	2012.8	3221.9	2479.3	4887.1	3528.1	2749.3	4806.9	5541.2	4679.7	-0.05967331	0.0020017624	0.06131935	-0.10989475	-0.20938396	-0.19555664	0.25419998	-0.0020017624	-0.0045671463	0.82538223	0.66254425	0.62038326	Gapdh	14433	Mus musculus glyceraldehyde-3-phosphate dehydrogenase (Gapdh), mRNA.	GO:0006096|GO:0055114|GO:0006006|GO:0007275	GO:0005737|GO:0005739	GO:0016491|GO:0008943|GO:0004365|GO:0051287|GO:0005515
5390500	0.0013570541	0.7602831	0.0034219364	1.0566944	0.079558216	1.0566944	up	1.0476897	0.06721147	1.0476897	up	1.0558589	0.07841698	1.0558589	up	1.0649338	0.090763725	1.0649338	up	131.6	142.0	123.1	101.0	148.1	111.1	136.7	121.2	115.7	108.1	121.9	118.5	0.09914303	0.058285236	0.042452812	0.017448902	0.02443266	-0.04363489	0.0011978149	-0.038793564	-0.0011978149	-0.12787628	-0.07720995	-0.06895828	Olfr1395	258877	Mus musculus olfactory receptor 1395 (Olfr1395), mRNA.	GO:0007186|GO:0007608|GO:0007165	GO:0016020|GO:0016021|GO:0005886	GO:0004930|GO:0004872|GO:0004984|GO:0004871
1500706	0.0011431845	0.03542614	0.65961796	-1.4638426	-0.5497605	1.4638426	down	1.6037726	0.6814696	1.6037726	up	-1.3876195	-0.47261205	1.3876195	down	-3.2576737	-1.7038422	3.2576737	down	475.4	704.6	372.3	228.6	429.6	305.6	1525.1	691.8	581.2	660.3	1075.5	1484.0	-0.20474815	-0.008702278	-0.3924036	-1.0005455	-0.7714691	-0.8782482	0.9641266	0.07059765	0.008703232	0.37991047	0.6606188	1.4207344	Stip1	20867	Mus musculus stress-induced phosphoprotein 1 (Stip1), mRNA.		GO:0005737|GO:0005634	GO:0005488
4260440	0.004807794	0.69834894	0.66698873	-1.1780529	-0.23640427	1.1780529	down	1.0410188	0.057996266	1.0410188	up	1.002126	0.0030638427	1.002126	up	-1.2237736	-0.2913367	1.2237736	down	123.8	153.1	128.0	95.6	156.7	118.6	171.3	168.5	140.5	141.1	143.1	138.4	-0.15786362	-0.035927296	-0.008457184	-0.21451426	-0.053762913	-0.10795975	0.21947908	0.2790289	0.008456707	0.32894325	0.030433178	0.13839674	Ppp1r7	66385	Mus musculus protein phosphatase 1, regulatory (inhibitor) subunit 7 (Ppp1r7), mRNA.		GO:0005634	GO:0005515
5810379	0.008510249	0.074123435	0.03256548	1.0848497	0.11749522	1.0848497	up	1.0707939	0.09868081	1.0707939	up	1.0078185	0.011235872	1.0078185	up	1.0210477	0.030050278	1.0210477	up	123.7	133.8	121.3	94.1	134.4	107.2	132.5	113.4	102.3	110.1	114.4	116.1	0.09042835	0.10141754	0.109041214	0.011828899	-0.010873795	0.0038895607	0.049964428	-0.039879322	-0.061683655	-0.0038895607	-0.07629824	-0.00511837	Hspb9	75482	PREDICTED: Mus musculus heat shock protein, alpha-crystallin-related, B9 (Hspb9), mRNA.	GO:0006950
6960056	3.1047126E-5	1.3316675E-5	4.844218E-7	-3.0249329	-1.5969031	3.0249329	down	1.3775986	0.46215564	1.3775986	up	4.441657	2.151098	4.441657	up	1.0658758	0.09203927	1.0658758	up	149.9	254.5	150.9	104.8	157.0	116.2	671.2	537.5	599.2	115.9	141.5	106.3	0.08972025	0.41765165	0.30367422	-0.18679714	-0.15187979	-0.23674393	1.834856	1.721262	2.0456371	-0.2727208	-0.089720726	-0.48909712	Vps33b	233405	Mus musculus vacuolar protein sorting 33B (yeast) (Vps33b), mRNA.	GO:0015031|GO:0006810|GO:0016192|GO:0006904	GO:0005764|GO:0016020|GO:0005768
7100477	3.3107284E-4	0.18194488	0.23337205	-1.7174817	-0.7802947	1.7174817	down	1.0208837	0.029818535	1.0208837	up	-1.3900987	-0.47518733	1.3900987	down	-2.4373283	-1.2853006	2.4373283	down	392.3	618.8	490.5	302.2	602.5	529.9	1513.6	746.7	795.0	1046.5	1122.6	1370.5	-0.5755768	-0.28157616	-0.09869957	-0.59523296	-0.3515749	-0.09850025	0.8713274	0.0984993	0.415205	0.94685173	0.6361046	1.2276373	Kcnj4	16520	Mus musculus potassium inwardly-rectifying channel, subfamily J, member 4 (Kcnj4), mRNA.	GO:0006810|GO:0006813|GO:0006811	GO:0016021|GO:0016020	GO:0030955|GO:0005216|GO:0005244|GO:0005242
2690369	0.008259664	0.8166253	0.045235664	-1.120517	-0.16416454	1.120517	down	-1.0775634	-0.10777283	1.0775634	down	-1.0958261	-0.13201888	1.0958261	down	-1.1395077	-0.1884106	1.1395077	down	131.7	125.2	109.4	103.0	151.8	124.0	147.0	143.0	117.2	130.5	153.1	134.5	-0.0018877983	-0.17184544	-0.25153494	-0.058307648	-0.045529366	0.0018873215	0.030735493	0.12590647	-0.089416504	0.17997026	0.17783403	0.10547781	Wdr13	73447	Mus musculus WD repeat domain 13 (Wdr13), mRNA.		GO:0005634
2650279	7.0454093E-4	0.23848994	0.5229186	1.8857697	0.9151535	1.8857697	up	-1.0994307	-0.1367566	1.0994307	down	1.3550743	0.438372	1.3550743	up	2.809439	1.490282	2.809439	up	1516.4	1811.3	915.5	1091.4	2320.7	997.8	1104.9	737.0	681.0	688.2	449.9	446.8	0.81835175	0.7622452	0.14714432	0.77625275	1.1038065	0.25795174	-0.14714527	-0.48071003	-0.38986397	-0.21741962	-1.218626	-0.89678955	LOC547150	547150	PREDICTED: Mus musculus similar to p47 protein (LOC547150), misc RNA.
4260048	0.009415052	0.35852998	0.24556187	1.0998846	0.13735215	1.0998846	up	-1.0060958	-0.008767605	1.0060958	down	-1.0497161	-0.06999922	1.0497161	down	1.0541795	0.07612054	1.0541795	up	118.8	132.4	120.2	94.9	146.7	115.8	129.9	111.8	95.5	110.6	122.4	115.4	0.0062971115	0.06626177	0.06812668	-6.418228E-4	0.08312082	0.08450937	-0.0046315193	-0.08543301	-0.18130636	-0.021942616	6.4229965E-4	-0.040072918	C78339
2070440	4.3645027E-4	0.61039704	0.81593317	-8.3154745	-3.0557985	8.3154745	down	-1.102854	-0.14124191	1.102854	down	1.2976696	0.3759231	1.2976696	up	-5.8103843	-2.5386336	5.8103843	down	740.0	378.2	124.1	317.4	707.0	156.9	4428.9	2875.3	1800.8	1667.4	2637.0	1739.5	-0.5992651	-2.0122166	-3.2177334	-1.4558859	-1.0508299	-2.8987737	1.5072155	1.1075792	0.7233858	0.64499474	0.96615124	0.5992651	P2ry1	18441	Mus musculus purinergic receptor P2Y, G-protein coupled 1 (P2ry1), mRNA.	GO:0007186|GO:0007165|GO:0043270|GO:0043270	GO:0016021|GO:0016020|GO:0005886	GO:0004930|GO:0004872|GO:0004871|GO:0016494|GO:0045028
3180725	0.006275699	0.5034321	0.666119	-2.8730028	-1.5225594	2.8730028	down	-1.319272	-0.39974213	1.319272	down	1.0628619	0.08795416	1.0628619	up	-2.0489194	-1.0348632	2.0489194	down	209.0	262.9	152.9	272.6	408.5	155.4	683.0	853.8	488.2	1005.6	492.4	288.9	-0.65731144	-0.7711263	-0.9089608	0.06820679	-0.0862751	-1.1201038	0.622345	1.1395512	0.4683838	1.7273092	0.30731583	-0.06820774	Dpp6	13483	Mus musculus dipeptidylpeptidase 6 (Dpp6), transcript variant 2, mRNA.	GO:0008150|GO:0006508	GO:0016021|GO:0016020|GO:0005575	GO:0003674|GO:0008236
3440554	0.009666396	0.015914645	0.050341453	-1.0588777	-0.0825359	1.0588777	down	1.136811	0.18499248	1.136811	up	-2.5120304	-1.328854	2.5120304	down	-3.023841	-1.5963823	3.023841	down	136.5	160.4	108.7	87.7	128.8	112.3	130.9	165.7	123.7	146.1	545.3	411.3	0.061970234	0.043536663	-0.26682854	-0.30400658	-0.2748022	-0.13749027	-0.17387486	0.3036971	-0.043536186	0.43579626	1.8443537	1.7926979	Fbxl21	213311	Mus musculus F-box and leucine-rich repeat protein 21 (Fbxl21), mRNA. XM_915729 XM_923901 XM_923905 XM_923909 XM_923913	GO:0006511
1580133	0.0039099776	0.05033732	0.5274698	3.7301307	1.8992262	3.7301307	up	1.4083934	0.49405032	1.4083934	up	-1.8554119	-0.8917395	1.8554119	down	1.4274461	0.5134363	1.4274461	up	2891.8	3032.4	3399.9	2240.0	1844.8	1889.3	656.7	770.0	1450.1	1410.7	1457.5	1682.0	0.91386414	0.6499567	1.0604277	0.93098736	-0.118784904	0.32989502	-1.703187	-1.2884026	-0.081840515	-0.06688976	-0.39821243	0.06689072	Gnb4	14696	Mus musculus guanine nucleotide binding protein (G protein), beta 4 (Gnb4), mRNA.	GO:0007165|GO:0007186	GO:0005834	GO:0004871|GO:0003924
5360041	0.007435708	0.09448134	0.5909417	-1.4940542	-0.5792325	1.4940542	down	1.8111666	0.8569193	1.8111666	up	-1.3815843	-0.46632355	1.3815843	down	-3.738541	-1.9024754	3.738541	down	346.7	498.7	344.7	307.7	275.9	105.0	1233.0	436.9	554.0	677.9	1293.1	565.4	-0.1954298	-0.0511446	-0.006661415	0.006661415	-0.9460931	-1.884562	1.1459837	-0.07138634	0.40986443	0.8961849	1.414959	0.5722885	Serhl	68607	Mus musculus serine hydrolase-like (Serhl), mRNA.		GO:0005737|GO:0016023|GO:0005777	GO:0016787
1030435	0.007819977	0.0045265113	0.11407809	-1.0352077	-0.049920402	1.0352077	down	-1.213614	-0.2793096	1.213614	down	1.6754757	0.74457073	1.6754757	up	1.9642246	0.9739599	1.9642246	up	3947.5	5132.4	3375.3	3889.0	5339.9	4397.9	5385.7	4261.7	3947.2	2947.5	2508.6	2063.1	0.00850296	0.110219	-0.27307034	0.39732265	0.10257816	0.18367958	-0.00850296	-0.13251972	0.13643551	-0.33824253	-0.9186659	-0.98139095	Dpysl2	12934	Mus musculus dihydropyrimidinase-like 2 (Dpysl2), mRNA.	GO:0030154|GO:0007275|GO:0007399	GO:0030425|GO:0005739|GO:0043025|GO:0005737|GO:0030424	GO:0016787
4540053	0.001385234	0.40153724	0.49316442	2.0561154	1.0399212	2.0561154	up	1.2262248	0.2942235	1.2262248	up	-1.0215675	-0.030784428	1.0215675	down	1.6413845	0.71491325	1.6413845	up	560.2	722.6	580.7	328.7	757.7	432.7	248.9	397.3	369.8	179.7	379.3	342.0	0.5159111	0.5168886	0.6940069	0.11692047	0.5738926	0.15332317	-0.94158554	-0.2061348	-0.2452364	-0.878881	-0.3048029	-0.11691952	Lonrf2	381338	Mus musculus LON peptidase N-terminal domain and ring finger 2 (Lonrf2), mRNA.
7570014	1.5875846E-4	0.1707017	0.13513316	-1.0695744	-0.09703684	1.0695744	down	1.042168	0.05958795	1.042168	up	1.0020448	0.00294701	1.0020448	up	-1.1124016	-0.15367778	1.1124016	down	115.6	125.4	116.9	89.2	133.5	105.3	137.8	130.2	113.7	117.6	131.2	124.4	-0.06755543	-0.031458855	-0.014912128	-0.13147211	-0.08034611	-0.08087206	0.05045986	0.111812115	0.014912128	0.043007374	0.074048996	0.051286697	Mcm3	17215	Mus musculus minichromosome maintenance deficient 3 (S. cerevisiae) (Mcm3), mRNA.	GO:0006355|GO:0006260|GO:0007049|GO:0006350|GO:0006270	GO:0005634	GO:0000166|GO:0003677|GO:0005524|GO:0017111
4590112	0.00259934	0.55113095	0.29351217	-2.2742941	-1.1854188	2.2742941	down	-1.1185359	-0.16161156	1.1185359	down	-1.4765105	-0.5621916	1.4765105	down	-3.0021555	-1.5859988	3.0021555	down	983.9	981.5	411.3	985.6	731.2	640.5	3218.3	2267.8	998.9	2164.2	2466.3	3036.8	-0.21448898	-0.56172657	-1.3240118	0.21448898	-1.040699	-0.78918266	0.9894304	0.7025423	-0.2359438	0.9810095	0.82333946	1.3382549	Rasd2	75141	PREDICTED: Mus musculus RASD family, member 2 (Rasd2), mRNA.	GO:0007264|GO:0007626	GO:0016020|GO:0005622|GO:0005575	GO:0000166|GO:0005525
1340209	8.480477E-5	0.023404632	0.13037843	1.3448576	0.42745334	1.3448576	up	-1.0758274	-0.10544652	1.0758274	down	1.3435496	0.42604953	1.3435496	up	1.9438939	0.95894945	1.9438939	up	2637.5	4255.4	3300.2	2512.6	3556.6	3859.1	3147.1	2938.0	2135.8	1529.6	2091.1	1851.6	0.060149193	0.44686604	0.30877304	0.39345837	0.12723732	0.6114321	-0.20280266	-0.060150146	-0.203619	-0.65248966	-0.5732422	-0.5189886	Uchl5			GO:0006511	GO:0043234|GO:0005829|GO:0005622	GO:0016787|GO:0008233|GO:0008234|GO:0004221
2450735	0.007808321	0.55406845	0.76150644	1.2200885	0.28698573	1.2200885	up	-1.0658505	-0.09200509	1.0658505	down	1.0209901	0.029968895	1.0209901	up	1.327728	0.4089597	1.327728	up	137.4	204.2	139.6	133.6	161.0	200.5	129.0	128.7	134.1	113.7	133.7	122.6	0.05357313	0.2402091	0.27252197	0.24789095	0.0026640892	0.59176445	-0.21708632	-0.074902534	-0.0026640892	-0.18061352	-0.06262779	-0.14131832	Rai14	75646	Mus musculus retinoic acid induced 14 (Rai14), mRNA.		GO:0005737|GO:0005856|GO:0005739
4390133	0.00326928	0.24411207	0.73762125	-1.7296182	-0.79045355	1.7296182	down	1.3569938	0.44041413	1.3569938	up	-1.1891589	-0.24994151	1.1891589	down	-2.7910523	-1.4808092	2.7910523	down	401.6	277.6	142.0	118.0	316.6	167.0	457.9	516.7	468.9	285.8	663.7	593.2	0.22950363	-0.7556758	-1.1190772	-1.3392582	-0.5357299	-1.0915036	0.0353384	0.36125374	0.32951927	-0.035339355	0.66943073	0.84184456	Gabrd	14403	Mus musculus gamma-aminobutyric acid (GABA-A) receptor, subunit delta (Gabrd), mRNA.	GO:0006810|GO:0006811	GO:0016021|GO:0016020|GO:0045211|GO:0045202|GO:0005886|GO:0030054	GO:0031404|GO:0005254|GO:0005216|GO:0004872|GO:0030594|GO:0005230|GO:0004890
6510170	6.59021E-4	0.4621586	0.45930248	-1.8815855	-0.9119488	1.8815855	down	1.0005254	7.5769424E-4	1.0005254	up	1.1724937	0.22958022	1.1724937	up	-1.6056154	-0.68312633	1.6056154	down	195.1	275.9	126.0	140.6	242.3	176.0	484.4	390.8	298.1	233.3	368.4	213.3	-0.16573429	-0.10998011	-0.80318546	-0.44942665	-0.26557493	-0.36617136	0.7622571	0.62847567	0.2662139	0.34688902	0.5113368	0.10998011	Gabrd	14403	Mus musculus gamma-aminobutyric acid (GABA-A) receptor, subunit delta (Gabrd), mRNA.	GO:0006810|GO:0006811	GO:0016021|GO:0016020|GO:0045211|GO:0045202|GO:0005886|GO:0030054	GO:0031404|GO:0005254|GO:0005216|GO:0004872|GO:0030594|GO:0005230|GO:0004890
6620397	0.0045923786	0.1285501	0.016530931	-1.0572366	-0.08029826	1.0572366	down	-1.034159	-0.04845794	1.034159	down	-1.1268587	-0.1723067	1.1268587	down	-1.1520051	-0.20414703	1.1520051	down	117.3	122.1	111.1	92.4	137.0	116.9	139.3	119.5	111.3	125.4	132.8	135.7	-0.030721664	-0.049968243	-0.07444143	-0.059869766	-0.028349876	0.078462124	0.085763454	-0.0069999695	0.0069999695	0.20722628	0.10968399	0.28577328	Lmbr1l	74775	Mus musculus limb region 1 like (Lmbr1l), mRNA.	GO:0006897	GO:0016021|GO:0016020|GO:0005886	GO:0004872
5290523	0.00193081	0.009433828	0.5258759	1.1509848	0.20286877	1.1509848	up	-1.6549017	-0.7267456	1.6549017	down	1.4036767	0.48921075	1.4036767	up	2.673677	1.4188251	2.673677	up	517.2	513.2	298.8	455.1	918.6	701.4	451.1	428.0	399.3	297.9	326.6	158.5	0.51234436	0.10573578	-0.084877014	0.7092314	0.9794874	1.0247211	-0.07540321	0.01320076	-0.01320076	-0.07367897	-0.3955145	-1.073842	LOC280097
3400291	0.004749353	0.01926787	0.924614	-16.124428	-4.011176	16.124428	down	-3.4419873	-1.7832417	3.4419873	down	3.1774383	1.6678641	3.1774383	up	-1.4743409	-0.56007016	1.4743409	down	118.8	134.9	108.4	535.5	864.2	113.6	2310.3	3648.8	1135.8	195.9	1485.8	597.8	-2.5397625	-2.4619222	-2.637064	0.13410091	0.064302444	-2.4874272	1.344656	2.233594	0.8165293	-1.4646769	0.920166	-0.064302444	C130060K24Rik	243407	Mus musculus RIKEN cDNA C130060K24 gene (C130060K24Rik), mRNA.			GO:0004872
2000767	0.0018463416	0.002057904	0.0037450437	-1.0052748	-0.0075899735	1.0052748	down	1.0286126	0.0406998	1.0286126	up	-1.7243421	-0.786046	1.7243421	down	-1.783036	-0.8343358	1.783036	down	119.7	204.9	127.9	110.4	165.9	117.6	131.1	154.4	150.8	204.1	251.0	193.0	-0.25056314	0.17747307	-0.05420637	-0.061215878	-0.025280476	-0.1628995	-0.25948095	0.12967348	0.025280952	0.86849785	0.71014833	0.6749654	Esrrg	26381	Mus musculus estrogen-related receptor gamma (Esrrg), mRNA.	GO:0006355|GO:0006350|GO:0007275|GO:0045893	GO:0005634	GO:0004872|GO:0003677|GO:0046872|GO:0008270|GO:0043565|GO:0003700|GO:0003707|GO:0050682|GO:0005516|GO:0016563|GO:0005496|GO:0004879
2650743	0.004635172	0.48595265	0.030047238	3.077202	1.6216192	3.077202	up	-1.5891268	-0.6682342	1.5891268	down	-2.267971	-1.1814022	2.267971	down	2.1561406	1.1084512	2.1561406	up	777.9	2688.5	1344.0	1345.8	3227.4	1968.0	741.6	339.2	537.5	468.4	1508.2	1457.6	-0.7373142	0.74926186	0.072496414	0.46297836	0.9659939	0.66017437	-1.269289	-2.1438465	-1.3672781	-1.3210506	-0.07249546	0.1573391	Gng13	64337	Mus musculus guanine nucleotide binding protein 13, gamma (Gng13), mRNA.	GO:0007165|GO:0007200|GO:0050909|GO:0007186	GO:0016020|GO:0005834|GO:0005886	GO:0004871|GO:0003924
2350019	0.0011597013	0.626612	0.045985635	1.781577	0.8331548	1.781577	up	1.2742605	0.34966022	1.2742605	up	1.4544584	0.54048204	1.4544584	up	2.0335164	1.0239766	2.0335164	up	264.8	555.3	293.9	182.9	404.8	290.3	244.8	158.2	260.7	98.9	161.4	144.0	0.2641859	0.97198963	0.6310606	-0.037651062	0.4776621	0.3782444	-0.11300039	-0.5568795	0.03765154	-1.1689014	-0.5652251	-0.51954794	Fhl2	14200	Mus musculus four and a half LIM domains 2 (Fhl2), mRNA.	GO:0006355|GO:0006350|GO:0006357	GO:0005737|GO:0005634	GO:0008270|GO:0046872
540093	0.0039505665	0.43937075	0.03438375	-1.0564357	-0.079205036	1.0564357	down	1.0199553	0.02850596	1.0199553	up	1.0390635	0.055283707	1.0390635	up	-1.0370082	-0.052427292	1.0370082	down	116.0	117.8	115.2	91.0	130.9	104.3	133.5	122.3	113.0	111.9	117.9	119.8	-0.011620522	-0.06569433	0.013623238	-0.049575806	-0.05703211	-0.042601585	0.052206993	0.062526226	0.059190273	0.011620045	-0.04008007	0.036532402	Apol7c	108956	Mus musculus apolipoprotein L 7c (Apol7c), mRNA.
3190075	0.0010605637	0.52802765	0.37440085	-7.4003134	-2.8875864	7.4003134	down	-1.7621442	-0.817332	1.7621442	down	-1.1046193	-0.14354926	1.1046193	down	-4.638967	-2.2138035	4.638967	down	1373.3	161.2	378.1	559.2	831.0	832.3	5737.0	3131.3	2666.2	3286.0	3769.2	3922.1	-0.45151043	-3.8784065	-2.1610336	-1.3621464	-1.5497065	-1.1271019	1.141571	0.45151043	0.57872677	0.8538313	0.75394154	0.99468327	Sp9	381373	Mus musculus trans-acting transcription factor 9 (Sp9), mRNA.			GO:0004872|GO:0003677
3370537	0.0031365282	0.09481171	0.48777574	-1.8672171	-0.9008897	1.8672171	down	-1.3100871	-0.38966274	1.3100871	down	1.1277508	0.17344823	1.1277508	up	-1.2638092	-0.33777872	1.2638092	down	3975.5	6481.5	8288.2	5010.0	10635.5	6601.7	14212.8	11369.4	9081.6	7836.5	10794.6	9894.2	-1.0571012	-0.6091356	-0.14750099	-0.35462952	0.010960579	-0.3010807	0.33990383	0.22821426	0.32081318	-0.010961533	0.23762035	0.14192772	Rai16	239170	PREDICTED: Mus musculus retinoic acid induced 16 (Rai16), mRNA.
1850736	0.005038946	0.49425164	0.0028422608	-1.0667881	-0.09327364	1.0667881	down	-1.075955	-0.10561784	1.075955	down	-1.108466	-0.14856449	1.108466	down	-1.099022	-0.13622029	1.099022	down	115.7	122.1	119.7	105.0	145.9	117.0	139.8	125.3	117.1	123.1	139.8	137.0	-0.12240982	-0.12252045	-0.030581474	0.04979658	-0.015520096	0.007065296	0.019298077	-0.0070648193	-0.00792408	0.08414936	0.12477636	0.24107695	Pard6b	58220	Mus musculus par-6 (partitioning defective 6) homolog beta (C. elegans) (Pard6b), mRNA.	GO:0007049|GO:0051301	GO:0005737|GO:0030054|GO:0016020|GO:0005886|GO:0005938|GO:0005634|GO:0005923|GO:0045177	GO:0005515
1850500	9.608366E-4	0.4574682	0.7298432	1.41469	0.500486	1.41469	up	-1.0347749	-0.049317047	1.0347749	down	1.0963559	0.13271618	1.0963559	up	1.6049399	0.68251926	1.6049399	up	1288.6	1730.2	1331.7	996.4	2082.7	1176.0	1125.3	1418.6	943.6	776.6	1227.6	798.5	0.1142025	0.21790314	0.17471886	0.17343235	0.4595461	0.02179718	-0.5994282	-0.021798134	-0.37340736	-0.5352936	-0.27884293	-0.5786457	LOC194905
6220095	0.006338778	0.6500198	0.21295062	-1.4864541	-0.5718749	1.4864541	down	-1.1156231	-0.15784979	1.1156231	down	-1.2539985	-0.32653558	1.2539985	down	-1.6708251	-0.7405607	1.6708251	down	135.6	157.5	129.5	125.4	221.5	128.1	195.4	263.9	212.9	316.2	248.7	163.4	-0.3646512	-0.3829956	-0.34252882	-0.22944975	-0.010294437	-0.37688208	0.010294437	0.4943838	0.12077093	1.1316252	0.37304115	0.10038948	Six3	20473	Mus musculus sine oculis-related homeobox 3 homolog (Drosophila) (Six3), mRNA.	GO:0007275|GO:0006355|GO:0045449|GO:0006606|GO:0021797|GO:0043010|GO:0021537|GO:0021797|GO:0021536|GO:0060235|GO:0045944|GO:0030178|GO:0016481|GO:0007420|GO:0001654	GO:0005634	GO:0003700|GO:0043565|GO:0003705|GO:0003677|GO:0016564|GO:0003705|GO:0005515
3460039	0.009052983	0.3465021	0.29165742	-1.2510605	-0.3231516	1.2510605	down	-1.0119703	-0.017166935	1.0119703	down	-1.2175847	-0.28402218	1.2175847	down	-1.5052539	-0.5900068	1.5052539	down	138.1	143.3	117.3	97.9	175.4	119.9	150.9	182.8	187.5	211.7	182.6	145.8	-0.018901825	-0.14686441	-0.25827026	-0.23920345	0.018901348	-0.1522336	-0.027912617	0.32058477	0.2527461	0.9078064	0.28105927	0.20861912	Six3			GO:0007275|GO:0006355|GO:0045449|GO:0006606|GO:0021797|GO:0043010|GO:0021537|GO:0021797|GO:0021536|GO:0060235|GO:0045944|GO:0030178|GO:0016481|GO:0007420|GO:0001654	GO:0005634	GO:0003700|GO:0043565|GO:0003705|GO:0003677|GO:0016564|GO:0003705|GO:0005515
2320619	0.0071745226	0.52009946	0.48480296	1.6536125	0.7256212	1.6536125	up	-1.2750378	-0.35054	1.2750378	down	-1.0103861	-0.014906734	1.0103861	down	2.0867453	1.0612545	2.0867453	up	175.0	537.0	249.7	316.3	391.2	357.3	138.7	225.4	223.1	130.8	250.7	143.7	-0.2817378	0.97369003	0.4617958	0.9607477	0.47830105	0.7663193	-0.8283658	-0.051104546	-0.14364529	-0.56407356	0.051105022	-0.46542692	Elavl4	15572	Mus musculus ELAV (embryonic lethal, abnormal vision, Drosophila)-like 4 (Hu antigen D) (Elavl4), transcript variant 1, mRNA.			GO:0003723|GO:0003676|GO:0000166
4230215	0.008453732	0.79222274	0.02104883	-1.285282	-0.362085	1.285282	down	-1.2340869	-0.3034439	1.2340869	down	-1.1898034	-0.2507232	1.1898034	down	-1.2391616	-0.30936432	1.2391616	down	4947.2	4642.5	3761.3	4020.2	6812.1	4469.5	7519.3	6290.5	4337.3	6606.9	6467.5	6901.7	-0.09041691	-0.4526291	-0.5801115	0.0	0.0	-0.21282578	0.037136078	0.027090073	-0.10112858	0.3762846	0.057473183	0.2815094	Psmd13	23997	Mus musculus proteasome (prosome, macropain) 26S subunit, non-ATPase, 13 (Psmd13), mRNA.	GO:0007127	GO:0043234|GO:0005829|GO:0005838	GO:0004175
1030475	0.007045671	0.21946317	0.06242209	1.2469615	0.31841692	1.2469615	up	-1.406633	-0.492246	1.406633	down	-1.0845306	-0.117070675	1.0845306	down	1.6173055	0.69359225	1.6173055	up	248.7	177.8	172.9	213.0	351.4	284.5	184.2	146.7	180.7	161.5	161.0	146.2	0.4933672	-0.3550563	0.18480825	0.54787827	0.5833044	0.66867447	-0.12874508	-0.32772827	-0.17565823	0.1287446	-0.246243	-0.16342115	Ssbp4
6900091	0.001358217	0.20998988	0.48201308	1.9924124	0.9945164	1.9924124	up	-1.1337916	-0.18115552	1.1337916	down	1.5241735	0.60802716	1.5241735	up	3.4430785	1.783699	3.4430785	up	1651.0	2441.7	2105.0	1779.9	2784.0	1828.9	1661.0	559.8	1575.5	689.0	854.9	472.9	0.020256042	0.27749062	0.38109016	0.5486431	0.44427872	0.22938156	-0.49391365	-1.7905436	-0.020255089	-1.1415749	-1.2417946	-1.7454243	Rsn
630195	0.006180423	0.15521826	0.028270284	1.0330669	0.04693365	1.0330669	up	-1.0674129	-0.094118275	1.0674129	down	-1.0171071	-0.024471603	1.0171071	down	1.084162	0.11658033	1.084162	up	115.2	122.8	104.4	94.4	142.2	112.3	118.5	110.6	100.5	104.1	115.6	112.6	0.044776917	0.058063984	-0.06371117	0.07364988	0.12339783	0.124436855	-0.053715706	-0.01862669	-0.029328823	-0.028256416	-0.0037837029	0.0037837029	Copz2	56358	Mus musculus coatomer protein complex, subunit zeta 2 (Copz2), mRNA.	GO:0006810|GO:0016192|GO:0015031|GO:0006886	GO:0005737|GO:0005794|GO:0031410|GO:0016020|GO:0030117|GO:0030137|GO:0030126	GO:0005515
6510181	0.008924879	0.9320227	0.39780694	-1.2047671	-0.2687543	1.2047671	down	-1.045874	-0.06470902	1.045874	down	-1.0561806	-0.07885647	1.0561806	down	-1.2166395	-0.28290176	1.2166395	down	114.1	135.0	117.0	110.5	140.8	110.0	182.7	133.8	125.2	137.3	140.0	139.7	-0.21992397	-0.084373474	-0.14748335	0.03872919	-0.14129925	-0.15508366	0.35448217	0.022847176	-0.022847176	0.32064486	0.049568653	0.22083807	Nmnat3	74080	Mus musculus nicotinamide nucleotide adenylyltransferase 3 (Nmnat3), mRNA.	GO:0019363|GO:0009058|GO:0009435|GO:0043526	GO:0005634|GO:0005739	GO:0016779|GO:0016740|GO:0000309
160520	0.0018245568	0.011728452	0.00564171	-1.0232048	-0.033094883	1.0232048	down	-1.0087028	-0.01250108	1.0087028	down	-1.1290696	-0.17513433	1.1290696	down	-1.145302	-0.19572814	1.145302	down	127.3	150.9	123.7	102.6	155.7	124.2	150.1	127.2	127.2	130.0	151.3	138.4	-0.058671474	0.0071935654	-0.046082497	-0.06020546	-0.0071935654	0.0073418617	0.07514858	-0.06194353	-0.011480808	0.17029762	0.16415071	0.19267893	D830007B15Rik
3780112	0.002275713	0.7799044	0.16311431	2.6253078	1.3924866	2.6253078	up	-1.2923453	-0.3699916	1.2923453	down	-1.4555107	-0.5415255	1.4555107	down	2.3310058	1.2209526	2.3310058	up	351.6	1056.9	356.8	774.6	765.1	412.9	212.8	193.4	242.3	258.8	240.2	300.2	0.058271408	1.3361807	0.26901722	1.6456251	0.8191719	0.30864716	-0.8968382	-0.9267845	-0.6903677	-0.14550781	-0.6856346	-0.058271408	Ubtd2	327900	Mus musculus ubiquitin domain containing 2 (Ubtd2), mRNA.	GO:0006464	GO:0005737
130446	5.318687E-4	0.25739634	0.041455723	2.3690414	1.2443035	2.3690414	up	-1.1657937	-0.22131252	1.1657937	down	-1.5895954	-0.6686597	1.5895954	down	1.7374316	0.79695624	1.7374316	up	307.9	482.5	331.1	457.9	523.9	289.9	199.9	138.6	163.6	209.2	227.1	240.2	0.17077255	0.4317522	0.4770193	1.1377096	0.5489025	0.056869507	-0.6728225	-1.0511222	-0.9294214	-0.12999249	-0.46052408	-0.05687046	Ubtd2	327900	Mus musculus ubiquitin domain containing 2 (Ubtd2), mRNA.	GO:0006464	GO:0005737
4040035	0.0017201748	0.2550267	0.12231421	1.0360632	0.051112015	1.0360632	up	1.0052564	0.007563591	1.0052564	up	1.0313557	0.044541996	1.0313557	up	1.0629623	0.08809042	1.0629623	up	127.7	132.5	123.3	102.5	146.9	115.8	134.5	123.3	112.7	114.9	119.2	119.4	0.053608418	0.003692627	0.054019928	0.045869827	0.021577358	0.021183014	-0.015586376	-0.003692627	-0.022736073	-0.024840832	-0.10272741	-0.048072815	Nkg7	72310	Mus musculus natural killer cell group 7 sequence (Nkg7), mRNA.		GO:0016021|GO:0016020
4730538	0.0010140543	0.76491094	0.003118445	1.5342522	0.6175356	1.5342522	up	-1.3628166	-0.44659138	1.3628166	down	-1.4321293	-0.5181618	1.4321293	down	1.4599968	0.5459652	1.4599968	up	978.3	1218.2	1125.0	823.5	2069.6	1475.0	861.2	932.2	667.8	946.9	1280.3	858.4	-0.024234772	-0.03382492	0.19964027	0.14919376	0.7032356	0.6289253	-0.69334507	-0.36441994	-0.6532612	0.024235725	0.03624344	-0.21702003	Rpp21	67676	Mus musculus ribonuclease P 21 subunit (human) (Rpp21), mRNA.	GO:0008033	GO:0005634	GO:0016787|GO:0004526
3830373	0.001271173	0.057261735	0.0013286399	1.0333866	0.04738013	1.0333866	up	-1.0917711	-0.12667051	1.0917711	down	-1.0329388	-0.046754837	1.0329388	down	1.0922445	0.1272958	1.0922445	up	120.6	123.3	116.1	104.5	152.8	119.5	127.8	117.4	102.8	114.2	125.3	114.9	0.009298801	-0.03694153	-0.009298801	0.11640024	0.11853552	0.10813427	-0.047520638	-0.03273201	-0.09882927	0.0094566345	0.017571926	-0.06584597	Kcnmb2	72413	Mus musculus potassium large conductance calcium-activated channel, subfamily M, beta member 2 (Kcnmb2), mRNA.	GO:0006811|GO:0006810|GO:0006813	GO:0016020|GO:0016021	GO:0005216|GO:0015269
7210274	0.0038791504	0.1477167	0.17523111	1.333397	0.41510645	1.333397	up	-1.013835	-0.019822776	1.013835	down	1.4460396	0.53210706	1.4460396	up	1.9548206	0.96703625	1.9548206	up	1013.5	1745.3	1368.8	928.9	1652.1	1232.7	1413.1	1022.6	999.1	923.8	636.3	525.7	0.020154	0.47934723	0.4647026	0.3255911	0.35151482	0.3465662	-0.022223473	-0.21665382	-0.042238235	-0.020154	-0.96057796	-0.8967047	AW555464				GO:0005737|GO:0005856|GO:0005874
5050471	3.619288E-4	0.09479287	0.17745228	2.1752954	1.1212113	2.1752954	up	-1.9242071	-0.9442641	1.9242071	down	1.0839654	0.1163187	1.0839654	up	4.5371747	2.1817942	4.5371747	up	439.5	1374.1	850.5	968.7	1591.4	1814.0	427.5	329.9	488.4	217.2	325.8	454.5	-0.067302704	1.281887	0.95679855	1.521018	1.4355335	2.0476236	-0.485157	-0.67541885	-0.03167534	-0.8335743	-0.73930836	0.03167534	Nrn1	68404	Mus musculus neuritin 1 (Nrn1), mRNA.	GO:0007409	GO:0016020|GO:0005886|GO:0031225
5420273	9.2133894E-5	0.005794448	0.106641784	1.3142437	0.39423275	1.3142437	up	-1.5469197	-0.62939835	1.5469197	down	1.1622404	0.21690845	1.1622404	up	2.3628688	1.2405396	2.3628688	up	2135.2	3356.9	1892.5	2476.1	3954.7	3993.1	2240.3	2172.2	1709.2	1471.8	1533.8	1670.6	0.2049284	0.55353355	0.048420906	0.8287239	0.7535076	1.1128464	-0.2407198	-0.04842186	-0.08667374	-0.26231766	-0.5733795	-0.19084358	Icosl			GO:0042113|GO:0006955|GO:0045190|GO:0045404|GO:0042104|GO:0042110|GO:0007165	GO:0016021|GO:0016020|GO:0009897|GO:0009897|GO:0005887	GO:0005102|GO:0005515
380500	0.0047959443	0.05699804	0.036106445	-1.2459241	-0.31721625	1.2459241	down	1.8872591	0.9162925	1.8872591	up	1.0400155	0.056605026	1.0400155	up	-2.2609103	-1.1769037	2.2609103	down	974.5	1025.3	670.5	449.7	614.1	322.4	1360.4	1384.9	1028.4	720.8	1163.2	1388.1	0.16602135	-0.09817791	-0.27709198	-0.58180714	-0.91162777	-1.4646912	0.13286304	0.40062618	0.20891094	-0.18093967	0.09817791	0.6553469	B3galnt1	26879	Mus musculus UDP-GalNAc:betaGlcNAc beta 1,3-galactosaminyltransferase, polypeptide 1 (B3galnt1), mRNA.	GO:0009312|GO:0006486	GO:0005794|GO:0016021|GO:0016020	GO:0000287|GO:0016740|GO:0016757|GO:0008499|GO:0008378|GO:0047273
2570523	0.007661354	0.91974676	0.34612066	-2.29196	-1.1965818	2.29196	down	-1.2863004	-0.36322767	1.2863004	down	-1.2267755	-0.29487136	1.2267755	down	-2.185897	-1.1282256	2.185897	down	163.6	356.3	151.0	297.8	248.2	228.8	493.5	400.7	698.8	491.3	384.3	905.0	-1.0435843	-0.34379482	-0.9604573	0.18933487	-0.8494196	-0.5980687	0.1668272	0.046483994	1.0285978	0.7098007	-0.046484947	1.4632072	Grit	330914	Mus musculus Rho GTPase-activating protein (Grit), mRNA.	GO:0007165|GO:0007266	GO:0016020|GO:0005622|GO:0005938|GO:0005737|GO:0005794|GO:0005783|GO:0045211|GO:0045202|GO:0005886|GO:0042995|GO:0005768|GO:0030054|GO:0015629	GO:0005096
6350196	0.0017195344	0.4946336	0.10492188	-1.8767182	-0.908212	1.8767182	down	-1.3503524	-0.43333593	1.3503524	down	-1.140409	-0.18955137	1.140409	down	-1.5849391	-0.66442746	1.5849391	down	2281.0	2789.2	1646.1	2532.5	4256.1	1780.1	5921.9	4224.9	3500.9	4051.2	5698.7	4287.7	-0.5909138	-0.6251011	-1.0479784	-0.03305912	-0.031635284	-0.89929104	0.30559635	0.03163433	0.12341213	0.32575035	0.4667635	0.23678303	Meis2	17536	Mus musculus Meis homeobox 2 (Meis2), transcript variant 2, mRNA.	GO:0001654|GO:0006355|GO:0045449|GO:0045944	GO:0005634|GO:0005634	GO:0043565|GO:0043565|GO:0043565|GO:0043565|GO:0003700|GO:0003677
5700148	1.1768953E-4	0.93052256	0.77596754	2.7786644	1.4743916	2.7786644	up	-1.0300902	-0.042770743	1.0300902	down	-1.057328	-0.080423	1.057328	down	2.7070835	1.4367393	2.7070835	up	488.0	464.5	342.5	250.5	623.5	491.4	159.0	150.1	184.7	118.4	278.3	133.4	0.85435486	0.37332058	0.52213	0.18003654	0.80732155	0.89075947	-0.9548149	-0.93554354	-0.78301096	-1.2077417	-0.18003607	-1.0443225	Neurod2			GO:0007399|GO:0030154|GO:0006355|GO:0006350|GO:0007275|GO:0001662|GO:0008306|GO:0045449|GO:0048666	GO:0005634	GO:0003677|GO:0030528
520592	0.00409037	0.90215236	0.8861023	1.0908493	0.12545173	1.0908493	up	-1.0062284	-0.008957863	1.0062284	down	-1.0004741	-6.837845E-4	1.0004741	down	1.0971234	0.1337258	1.0971234	up	126.6	124.4	112.4	101.1	136.9	109.2	123.0	114.0	95.7	104.2	113.2	111.7	0.15028906	0.041122437	0.008802891	0.13796902	0.03721714	0.051901817	-0.03628683	-0.008802891	-0.13105106	-0.06089735	-0.069841385	-0.043350697	LOC383460
7610711	0.0093601765	0.015338102	0.02581494	1.0241063	0.034365337	1.0241063	up	-1.0248502	-0.0354131	1.0248502	down	1.5208259	0.60485494	1.5208259	up	1.596191	0.6746334	1.596191	up	2106.1	2490.8	1782.3	1694.6	2604.2	1708.7	2590.4	2341.1	1976.6	949.6	1685.6	1498.2	0.17475891	0.09656143	-0.056070328	0.2680397	0.13445854	-0.08100891	-0.044945717	0.044944763	0.11215496	-0.8861065	-0.46552658	-0.35077763	Hnrpa1
3990347	0.0018191221	4.011788E-5	1.5334813E-4	-1.0559231	-0.07850472	1.0559231	down	-1.0655974	-0.09166256	1.0655974	down	1.0060267	0.008668582	1.0060267	up	1.0152439	0.021826426	1.0152439	up	110.5	115.6	106.3	95.1	135.4	106.8	127.4	116.1	107.0	108.9	119.3	116.0	-0.06354427	-0.07682514	-0.08690739	0.034598827	0.0067658424	0.0063462257	-8.430481E-4	0.0022068024	0.0068736076	-0.012764454	-0.0058465004	8.4257126E-4	Gm606	239789	Mus musculus gene model 606, (NCBI) (Gm606), mRNA.
2570576	0.0028414472	0.36096033	0.41877785	2.9738383	1.5723262	2.9738383	up	1.0246845	0.035179764	1.0246845	up	-1.4639635	-0.54987955	1.4639635	down	1.9824258	0.9872669	1.9824258	up	580.8	588.7	878.0	504.2	636.5	669.7	162.8	382.3	231.9	224.9	253.7	483.4	0.30661583	-0.041068077	0.96657753	0.50411415	0.041068077	0.58140373	-1.7159252	-0.5210972	-1.2478309	-0.819417	-1.1008825	0.085084915	Vhl	22346	Mus musculus von Hippel-Lindau syndrome (Vhl), mRNA.	GO:0043534|GO:0045786|GO:0006511|GO:0030198|GO:0007049|GO:0001525|GO:0016567|GO:0030163	GO:0005737|GO:0005634|GO:0016020	GO:0005515
7050280	0.0017140002	0.28947783	0.48361817	-2.2473147	-1.1682022	2.2473147	down	1.0973995	0.13408881	1.0973995	up	-1.543986	-0.6266597	1.543986	down	-3.8077812	-1.9289505	3.8077812	down	173.8	141.8	138.1	128.1	137.0	153.6	381.4	327.9	452.9	343.4	338.1	1160.8	-0.36706972	-0.8730407	-0.55409	-0.61009645	-1.0109358	-0.5754347	0.4275241	0.37748575	0.905396	0.8217721	0.36706972	2.4015431	Bcr	110279	Mus musculus breakpoint cluster region homolog (Bcr), mRNA.	GO:0051726|GO:0007420|GO:0006468|GO:0035023|GO:0007242|GO:0007165	GO:0005622	GO:0016740|GO:0016301|GO:0005085|GO:0004674|GO:0005089|GO:0005096
1940300	0.0028373639	0.059682034	0.012298984	-1.2636893	-0.33764172	1.2636893	down	1.0379658	0.053758938	1.0379658	up	1.2175076	0.28393078	1.2175076	up	-1.0773371	-0.10746988	1.0773371	down	127.0	121.8	120.7	95.7	138.5	106.5	177.0	135.5	177.1	120.3	124.8	128.7	0.01630497	-0.12562847	-0.016304493	-0.079708576	-0.08565855	-0.121537685	0.3928342	0.122335434	0.37212753	0.030852795	-0.061593056	0.06624508	Lass1	93898	Mus musculus LAG1 homolog, ceramide synthase 1 (Lass1), mRNA.	GO:0008610|GO:0046513	GO:0016021|GO:0016020|GO:0005783|GO:0005792	GO:0050291
3400059	1.4501967E-4	2.9959343E-4	3.0081763E-4	-1.0648428	-0.090640545	1.0648428	down	1.0003401	4.905015E-4	1.0003401	up	-3.0613365	-1.6141616	3.0613365	down	-3.2609508	-1.7052927	3.2609508	down	136.1	148.5	145.2	153.8	155.4	120.2	142.8	154.2	209.3	411.5	514.7	448.3	-0.24190521	-0.31284904	0.08194876	0.18606615	-0.3173561	-0.34298706	-0.32934618	-0.08194876	0.21041107	1.5875726	1.4574752	1.5965533	Mapk4	225724	Mus musculus mitogen-activated protein kinase 4 (Mapk4), mRNA.	GO:0007049|GO:0006468		GO:0016301|GO:0000166|GO:0004674|GO:0016740|GO:0005524|GO:0004707|GO:0004672
1780228	0.007918149	0.72848094	0.08177703	-1.0853678	-0.11818409	1.0853678	down	-1.0509471	-0.07169008	1.0509471	down	-1.035084	-0.049747787	1.035084	down	-1.0689851	-0.096241795	1.0689851	down	112.1	113.3	107.8	94.0	135.6	104.1	124.8	119.5	118.0	113.1	126.3	127.1	-0.056255817	-0.120625496	-0.079888344	0.004313946	-0.0043144226	-0.041698933	-0.043883324	0.030889034	0.1107769	0.031749725	0.067489624	0.14778662	Olfr1404	258881	Mus musculus olfactory receptor 1404 (Olfr1404), mRNA.	GO:0007165|GO:0007186|GO:0007608	GO:0016020|GO:0005886|GO:0016021	GO:0004930|GO:0004872|GO:0004871|GO:0004984
6580026	0.008153887	0.068419434	0.034234013	1.0179254	0.025631746	1.0179254	up	1.0056963	0.008194765	1.0056963	up	1.061339	0.085885525	1.061339	up	1.0742446	0.103322506	1.0742446	up	120.3	128.5	120.1	96.7	142.0	111.6	135.9	118.1	108.2	104.8	115.4	116.8	-0.0013122559	0.008334637	0.041000843	0.0013127327	0.013911724	0.008214474	0.03794527	-0.030956268	-0.035861015	-0.12639809	-0.113782406	-0.046348095	scl0002779.1_2
5310240	0.0074731223	0.011774865	0.76804644	-1.0523165	-0.07356882	1.0523165	down	1.6284479	0.7034976	1.6284479	up	-1.8018718	-0.84949636	1.8018718	down	-3.0877647	-1.6265628	3.0877647	down	239.1	351.7	323.7	128.8	233.1	216.5	443.6	511.6	209.3	390.9	727.6	568.8	-0.33065414	-0.19927216	0.3188715	-1.0292683	-0.77526855	-0.5170107	0.19927216	0.549901	-0.7395215	0.5728922	0.99839497	0.9868536	Mgat4a	269181	Mus musculus mannoside acetylglucosaminyltransferase 4, isoenzyme A (Mgat4a), mRNA.	GO:0005975	GO:0005794|GO:0016021|GO:0016020|GO:0005576	GO:0016740|GO:0016757|GO:0046872|GO:0016758|GO:0008454
990221	0.002973069	0.020514727	0.029183913	-1.1659393	-0.22149275	1.1659393	down	1.02679	0.03814125	1.02679	up	-1.8974645	-0.9240729	1.8974645	down	-2.271597	-1.1837069	2.271597	down	2057.7	1720.4	1292.7	1461.0	1852.1	1184.8	3141.9	1793.8	1759.2	3515.9	3754.3	3682.1	0.13872623	-0.43481255	-0.51353073	0.058989525	-0.375597	-0.6074333	0.24150848	-0.32765865	-0.05898857	0.97395897	0.75333023	0.89979076	2300002D11Rik	69539	Mus musculus RIKEN cDNA 2300002D11 gene (2300002D11Rik), mRNA.
5290561	0.007452366	0.18053253	0.58240527	1.4322032	0.51823616	1.4322032	up	-1.166268	-0.22189936	1.166268	down	1.4204024	0.5062997	1.4204024	up	2.3725445	1.2464352	2.3725445	up	2394.4	5006.5	2345.8	2400.8	3197.0	4520.7	1934.5	2480.4	2678.6	1356.9	1497.2	1600.2	0.021784782	0.8099623	-0.021783829	0.42773342	0.08433151	0.96359634	-0.81269836	-0.19327831	0.26123142	-0.71424675	-0.95298004	-0.5964174	Prr13	66151	Mus musculus proline rich 13 (Prr13), mRNA.
4180324	0.009046177	0.64214206	0.774847	1.0839459	0.11629264	1.0839459	up	1.0162008	0.023185417	1.0162008	up	-1.0038656	-0.00556612	1.0038656	down	1.0625577	0.0875411	1.0625577	up	124.1	133.6	127.0	96.6	146.8	122.4	131.4	119.8	106.0	110.5	123.5	119.4	0.050256252	0.054647923	0.17175055	0.004945755	0.06341505	0.13873768	-0.008403301	-0.004945755	-0.05887413	-0.043754578	-0.0064759254	-0.005294323	Cept1	99712	Mus musculus choline/ethanolaminephosphotransferase 1 (Cept1), mRNA.	GO:0008654	GO:0005783|GO:0005634|GO:0016020|GO:0005789|GO:0016021	GO:0000287|GO:0030145|GO:0016740|GO:0046872|GO:0016780|GO:0004307|GO:0004142
1570477	0.004265074	2.1695996E-4	0.035271388	1.042251	0.059702713	1.042251	up	1.0677806	0.094615296	1.0677806	up	-1.1642576	-0.21941042	1.1642576	down	-1.1927758	-0.254323	1.1927758	down	133.4	138.7	121.4	96.6	144.0	110.7	137.7	122.2	116.9	125.4	150.5	136.3	0.11044741	0.024288177	5.750656E-4	-0.05972147	-0.02664566	-0.06216812	-5.750656E-4	-0.039741993	-0.0034804344	0.1409173	0.24187994	0.23163652	9430019C24Rik
4120243	0.0025451202	0.36326617	0.015160774	-1.0840276	-0.116401516	1.0840276	down	-1.0636613	-0.08903885	1.0636613	down	-1.0328052	-0.046568234	1.0328052	down	-1.0525807	-0.0739309	1.0525807	down	119.1	121.5	112.3	102.5	147.6	108.8	135.3	128.7	118.7	120.2	134.3	128.5	-0.084528446	-0.13184166	-0.13443804	0.014747143	-0.0031142235	-0.09532452	-0.037379265	0.032661438	0.0031142235	0.026242733	0.052247524	0.059610844	Upp1	22271	Mus musculus uridine phosphorylase 1 (Upp1), mRNA.	GO:0009166|GO:0009116|GO:0006220|GO:0046108	GO:0005737	GO:0016740|GO:0016757|GO:0003824|GO:0004850
3290088	5.8128004E-4	0.72411025	0.6911215	-2.8209736	-1.4961932	2.8209736	down	-1.1477011	-0.19874698	1.1477011	down	-1.0082545	-0.011859894	1.0082545	down	-2.4782233	-1.3093061	2.4782233	down	144.9	180.5	199.7	198.9	249.7	163.0	412.7	876.4	469.8	472.0	419.2	546.1	-0.953567	-0.98824215	-0.23956728	-0.22250175	-0.558578	-0.8040557	0.2225008	1.4298391	0.65486336	0.9445934	0.34467125	1.0535183	Ttc17	74569	Mus musculus tetratricopeptide repeat domain 17 (Ttc17), mRNA.
3890041	0.0054437555	0.01570662	0.24638721	-1.1366493	-0.18478712	1.1366493	down	1.3796359	0.4642876	1.3796359	up	-2.1555028	-1.1080244	2.1555028	down	-3.3801775	-1.757099	3.3801775	down	655.7	541.0	248.3	312.8	295.5	336.2	601.9	471.0	657.7	1289.6	1075.7	926.9	0.590209	-0.054772377	-0.588459	-0.09718132	-0.9732261	-0.3754778	0.054772377	-0.09978771	0.5463543	1.6903753	1.0137224	1.121314	Ddx24	27225	Mus musculus DEAD (Asp-Glu-Ala-Asp) box polypeptide 24 (Ddx24), mRNA.			GO:0016787|GO:0004386|GO:0000166|GO:0003676|GO:0008026|GO:0003723|GO:0005524
4730672	0.009206322	0.62679505	0.81544757	-1.1305778	-0.17706028	1.1305778	down	1.0320455	0.045506477	1.0320455	up	-1.0112276	-0.016107716	1.0112276	down	-1.179908	-0.23867448	1.179908	down	117.7	140.0	127.2	104.4	139.9	110.2	150.6	140.3	154.3	131.5	130.5	140.7	-0.17227888	-0.048134327	0.03129673	-0.031296253	-0.145751	-0.14858866	0.08690214	0.10630417	0.14885807	0.21098375	-0.06407118	0.24347496	Car5b	56078	Mus musculus carbonic anhydrase 5b, mitochondrial (Car5b), nuclear gene encoding mitochondrial protein, mRNA.	GO:0006730	GO:0005739	GO:0016829|GO:0046872|GO:0008270|GO:0004089
1450112	0.005520991	0.076926656	0.9361347	-1.236965	-0.30680466	1.236965	down	1.269744	0.34453773	1.269744	up	-1.2957656	-0.37380475	1.2957656	down	-2.0351667	-1.0251471	2.0351667	down	1072.0	1578.6	2041.7	923.9	1279.0	1068.5	2452.1	2504.6	1458.2	1843.2	2913.6	2640.4	-0.5792513	-0.33183765	0.3651018	-0.35804653	-0.6851921	-0.5363617	0.11351395	0.37442684	-0.11351395	0.2436943	0.5960846	0.6560621	Tomm70a	28185	Mus musculus translocase of outer mitochondrial membrane 70 homolog A (yeast) (Tomm70a), mRNA.		GO:0016021|GO:0016020|GO:0005741|GO:0005739	GO:0004872|GO:0005488|GO:0005515
6650475	0.007352322	0.45965937	0.8436059	1.3353417	0.41720897	1.3353417	up	1.0389042	0.055062607	1.0389042	up	-1.0674974	-0.09423256	1.0674974	down	1.2040654	0.26791382	1.2040654	up	462.1	639.2	557.9	430.9	615.9	463.2	463.8	534.8	408.2	380.1	523.4	367.5	0.016382217	0.11199379	0.41656113	0.30319786	0.030842781	0.045708656	-0.37708664	-0.016383171	-0.31322002	-0.09179878	-0.09669304	-0.23550034	LOC546711	546711	PREDICTED: Mus musculus similar to hCG1640785 (LOC546711), mRNA.
1820414	0.00519346	0.3807424	0.01629226	1.1627332	0.21752009	1.1627332	up	1.1164665	0.15894	1.1164665	up	1.2304183	0.2991489	1.2304183	up	1.2814071	0.35772896	1.2814071	up	849.4	1189.9	949.2	662.2	919.4	875.0	1240.2	942.0	756.1	561.8	822.7	657.1	0.051532745	0.21556664	0.26438904	0.115852356	-0.20110321	0.13991928	0.088700294	-0.051532745	-0.15823936	-0.41669655	-0.3096199	-0.292202	Tpd52	21985	Mus musculus tumor protein D52 (Tpd52), transcript variant 3, mRNA.			GO:0046982|GO:0042803
5220600	0.004845825	0.24952097	0.41041964	-1.0827718	-0.11472924	1.0827718	down	-1.0334761	-0.04750506	1.0334761	down	1.0058404	0.008401394	1.0058404	up	-1.0416155	-0.058822792	1.0416155	down	114.5	116.7	115.2	95.7	133.4	111.6	138.3	123.4	113.5	118.5	123.4	123.3	-0.06914377	-0.1183629	-0.025378227	-0.011489391	-0.06945324	0.01057291	0.06878424	0.037477493	0.025041103	0.0692153	-0.0105724335	0.047455788	Ceacam1	26365	Mus musculus carcinoembryonic antigen-related cell adhesion molecule 1 (Ceacam1), transcript variant 1, mRNA.	GO:0044419|GO:0043406	GO:0016020|GO:0016021	GO:0004872
4210706	0.0013201102	0.61923254	0.7784942	-1.5300844	-0.6136112	1.5300844	down	-1.0181652	-0.025971726	1.0181652	down	1.0664865	0.092865616	1.0664865	up	-1.4090998	-0.49477386	1.4090998	down	1013.6	1191.8	959.1	829.7	1232.6	922.0	2278.0	1816.2	1408.0	1013.5	2149.2	1524.9	-0.10694885	-0.2049427	-0.14378357	0.027477264	-0.19400024	-0.21123695	0.54372215	0.4612112	0.38022518	-0.027478218	0.6850233	0.44901657	Jakmip1	76071	Mus musculus janus kinase and microtubule interacting protein 1 (Jakmip1), mRNA.	GO:0006810|GO:0015031|GO:0008150	GO:0005737|GO:0005856|GO:0016020|GO:0005874|GO:0030529|GO:0000300	GO:0016301|GO:0003723|GO:0050811
2680598	0.0034894343	0.51379013	0.7396966	1.6264178	0.7016978	1.6264178	up	-1.049623	-0.06987125	1.049623	down	1.1579878	0.21162017	1.1579878	up	1.9768306	0.9831892	1.9768306	up	342.4	197.1	151.3	181.7	320.2	204.9	120.5	147.7	156.9	107.6	126.2	114.0	1.2482047	0.031849384	0.26048422	0.560236	0.7357106	0.4542055	-0.48763037	-0.031849384	-0.045075417	-0.4381113	-0.32766008	-0.4336443	LOC100040962	100040962	PREDICTED: Mus musculus hypothetical protein LOC100040962 (LOC100040962), mRNA.
3170129	0.0033532942	0.51195264	0.31806237	1.7340673	0.7941599	1.7340673	up	1.0625961	0.08759338	1.0625961	up	1.3242784	0.40520635	1.3242784	up	2.1611106	1.1117729	2.1611106	up	505.3	841.6	663.0	345.8	962.8	580.5	609.9	251.1	500.0	234.8	258.9	305.2	0.1509161	0.5462198	0.6515093	-0.026555061	0.7244406	0.3879795	-0.014868736	-1.0338345	0.014868736	-0.7267666	-1.0344181	-0.48826885	Sh3bgrl	56726	Mus musculus SH3-binding domain glutamic acid-rich protein like (Sh3bgrl), mRNA.	GO:0008150	GO:0005575	GO:0017124|GO:0003674
2940192	0.0022879129	0.005002781	0.6863811	1.0760796	0.10578474	1.0760796	up	-1.7319541	-0.79240066	1.7319541	down	1.5543022	0.636267	1.5543022	up	2.8967845	1.5344524	2.8967845	up	655.9	800.3	501.7	755.1	1133.4	1245.4	705.9	1023.8	448.3	334.1	463.7	313.8	0.12992382	0.096559525	-0.096559525	0.7895336	0.58439827	1.133194	-0.20170021	0.55390644	-0.5396366	-0.634367	-0.63862514	-0.8232393	E130301L11Rik
4810372	0.009003297	0.32718572	0.796953	-1.5107951	-0.595308	1.5107951	down	1.1441419	0.19426602	1.1441419	up	-1.2545669	-0.32718945	1.2545669	down	-2.1685994	-1.1167635	2.1685994	down	2353.0	1201.0	1046.3	709.0	2010.2	1057.7	3339.6	2006.9	2070.0	2479.7	2633.0	3113.6	0.31940556	-0.9767418	-0.81021976	-0.9901619	-0.27387047	-0.78632164	0.3183689	-0.17910385	0.1791029	0.44559097	0.20455551	0.6497898	March6	223455	Mus musculus membrane-associated ring finger (C3HC4) 6 (March6), mRNA.	GO:0006511	GO:0005783|GO:0016021|GO:0016020	GO:0008270|GO:0046872|GO:0016874|GO:0005515
5890719	0.0016614785	0.8335952	0.12211965	-3.3373694	-1.7387114	3.3373694	down	1.6988167	0.7645302	1.6988167	up	1.5093809	0.59395695	1.5093809	up	-3.756228	-1.9092846	3.756228	down	936.5	1974.9	1087.5	965.3	1188.2	286.5	8651.3	3873.4	2930.2	2342.5	3264.2	2830.6	-1.063345	-0.31234646	-0.81434727	-0.5830631	-1.0813913	-2.8191748	1.6617975	0.70305634	0.66124153	0.3123455	0.46354294	0.4683361	Fam110b	242297	Mus musculus family with sequence similarity 110, member B (Fam110b), mRNA.		GO:0005737
7380608	0.00630367	0.768675	0.091556065	1.5644816	0.6456847	1.5644816	up	-1.1990966	-0.26194778	1.1990966	down	-1.2841411	-0.36080375	1.2841411	down	1.460871	0.54682875	1.460871	up	210.7	504.8	226.2	244.4	418.4	384.6	240.3	154.4	222.9	208.6	262.5	187.1	-0.1885395	0.6992488	0.14192152	0.33237696	0.40469694	0.7014003	-0.2543645	-0.70628166	-0.3237772	0.06510496	-0.06510496	-0.20201206	1600014C10Rik	72244	Mus musculus RIKEN cDNA 1600014C10 gene (1600014C10Rik), mRNA.		GO:0016021|GO:0016020
2370066	0.004000567	0.68510354	0.12352097	1.3357756	0.41767773	1.3357756	up	1.1112268	0.15215334	1.1112268	up	1.1896765	0.25056934	1.1896765	up	1.4300779	0.51609373	1.4300779	up	183.0	199.4	204.5	153.2	226.5	162.8	173.9	151.2	124.0	108.5	131.4	128.9	0.2672677	-0.022212505	0.66051245	0.2169671	0.17102003	0.06112051	0.022212505	-0.06742287	-0.30225515	-0.49135208	-0.32862425	-0.27919722	Tcea1	21399	Mus musculus transcription elongation factor A (SII) 1 (Tcea1), mRNA.	GO:0006355|GO:0006350|GO:0030218|GO:0045893|GO:0045944|GO:0006354|GO:0006357|GO:0045449	GO:0005654|GO:0005634	GO:0005515|GO:0008270|GO:0003677|GO:0003746|GO:0046872|GO:0030528|GO:0003711|GO:0003676|GO:0003702
430398	0.0033229208	0.0016880094	0.0038044986	1.0690346	0.09630855	1.0690346	up	1.0829266	0.11493556	1.0829266	up	-3.1376886	-1.6497022	3.1376886	down	-3.178463	-1.6683292	3.178463	down	118.0	134.0	172.5	126.4	161.6	107.9	119.2	136.7	186.0	381.0	559.3	301.3	-0.30513096	-0.22403145	0.54069185	0.07248545	-0.09199047	-0.3137722	-0.429502	-0.07248545	0.22459126	1.6646628	1.7574801	1.2495675	4933402J24Rik
1580343	0.0078583555	0.97521704	0.9989485	-2.0623236	-1.0442708	2.0623236	down	-1.0068336	-0.00982523	1.0068336	down	1.0062757	0.009025574	1.0062757	up	-2.0355518	-1.02542	2.0355518	down	513.9	753.5	162.4	233.7	535.3	491.8	1061.7	922.1	869.9	749.8	1040.7	706.2	-0.34278584	-0.13935947	-1.8157115	-1.2082834	-0.6867199	-0.3733778	0.20151043	0.24674797	0.38669682	0.30113506	0.367383	0.13936043	Tm9sf2	68059	Mus musculus transmembrane 9 superfamily member 2 (Tm9sf2), mRNA.		GO:0016021|GO:0016020|GO:0005768
4010241	0.0055108117	0.38633657	0.16196877	2.0688336	1.0488176	2.0688336	up	-1.1018479	-0.139925	1.1018479	down	-1.4646403	-0.55054635	1.4646403	down	1.5563821	0.6381963	1.5563821	up	1685.7	1927.8	2105.0	1471.3	2480.8	1835.3	667.4	1394.3	1120.0	1230.2	1766.4	1046.2	0.18624878	0.058953285	0.5154352	0.40785408	0.40567303	0.3668852	-1.6051903	-0.35915375	-0.4214716	-0.17114067	-0.058953285	-0.5040827	LOC671641	671641	PREDICTED: Mus musculus similar to ribosomal protein S12 (LOC671641), mRNA.
6350441	6.9519976E-4	0.15998605	0.60144645	1.3291559	0.41051036	1.3291559	up	-1.1701394	-0.22668046	1.1701394	down	1.0783952	0.10888609	1.0783952	up	1.6772258	0.74607694	1.6772258	up	14596.9	14312.1	14747.9	12060.0	19853.7	14514.5	10038.5	12241.7	9624.0	7447.5	10426.0	10391.8	0.22568607	0.058371544	0.08805752	0.36528873	0.42410564	0.26276207	-0.6558466	-0.14519787	-0.058371544	-0.56433964	-0.33398724	-0.28774738	LOC671641	671641	PREDICTED: Mus musculus similar to ribosomal protein S12 (LOC671641), mRNA.
3800605	0.009063274	0.029029483	0.013038067	1.0445598	0.06289514	1.0445598	up	-1.3932089	-0.47841153	1.3932089	down	-1.0301751	-0.042889595	1.0301751	down	1.4126627	0.49841705	1.4126627	up	119.4	177.7	108.8	133.3	203.1	194.4	133.9	110.7	119.4	116.0	124.1	125.2	-0.062847614	0.22961044	-0.16203022	0.37035227	0.40090418	0.6687107	-0.035577774	-0.17576456	0.027389526	-0.022092342	-0.055283546	0.022091866	Luc7l2					GO:0046872|GO:0008270|GO:0005515
6350301	0.008821367	0.47396713	0.40597615	-1.0394294	-0.055791855	1.0394294	down	-1.001811	-0.002610363	1.001811	down	-1.023698	-0.03379011	1.023698	down	-1.0621383	-0.0869716	1.0621383	down	114.5	122.0	113.7	89.2	136.2	110.6	130.4	122.8	110.2	114.7	126.3	124.3	-0.053023815	-0.03938341	-0.0288167	-0.10334444	-0.02466917	0.014620781	-0.0064730644	0.04615116	0.0064735413	0.028411865	0.041231155	0.07787895	Tcrg-V6
1170609	0.008920033	0.51225394	0.22035046	1.051929	0.07303731	1.051929	up	1.0119348	0.01711623	1.0119348	up	1.037839	0.05358267	1.037839	up	1.0788571	0.109503746	1.0788571	up	118.9	124.0	117.1	93.3	134.9	110.9	122.5	117.6	101.5	100.5	110.2	115.5	0.035906315	0.017782211	0.05146885	0.0022788048	-0.0022788048	0.05380869	-0.06147051	0.016709328	-0.06919336	-0.13417673	-0.13033772	-0.010188103	Htr1a	15550	Mus musculus 5-hydroxytryptamine (serotonin) receptor 1A (Htr1a), mRNA.	GO:0007186|GO:0007165	GO:0016021|GO:0016020|GO:0005886	GO:0004930|GO:0004872|GO:0004993|GO:0004871
4480402	0.008357893	0.026564049	0.49563283	1.1380395	0.18655062	1.1380395	up	-1.4021095	-0.48759907	1.4021095	down	1.7850016	0.8359254	1.7850016	up	2.8482487	1.5100751	2.8482487	up	263.8	343.7	268.7	216.8	764.7	364.5	201.0	313.5	330.7	136.0	180.7	105.9	0.0024290085	-0.049261093	0.24642563	-0.0024290085	1.1825037	0.48231602	-0.60443544	0.07772446	0.16665268	-0.77110624	-0.68651104	-1.4102173	Tram1	72265	Mus musculus translocating chain-associating membrane protein 1 (Tram1), mRNA.	GO:0006810|GO:0065002|GO:0015031	GO:0005783|GO:0016021|GO:0016020
4150463	7.5030766E-5	0.5477995	0.49027082	2.718919	1.4430332	2.718919	up	1.0141667	0.020294845	1.0141667	up	1.2201691	0.28708106	1.2201691	up	3.2711987	1.7098194	3.2711987	up	1138.0	1565.3	1132.9	877.3	1516.6	1102.5	653.0	777.6	308.1	335.2	537.5	253.4	0.40820408	0.5648613	0.4325962	0.47518063	0.46274853	0.40684795	-0.8444691	-0.406847	-1.672122	-1.1693754	-0.96925926	-1.6460466	Mrpl33	66845	Mus musculus mitochondrial ribosomal protein L33 (Mrpl33), nuclear gene encoding mitochondrial protein, mRNA.	GO:0006412	GO:0005622|GO:0005840|GO:0030529|GO:0005739	GO:0003735
1980192	0.008444342	0.05320627	0.9692505	2.1757782	1.1215315	2.1757782	up	1.366862	0.45086762	1.366862	up	-1.3522065	-0.4353155	1.3522065	down	1.177191	0.23534837	1.177191	up	3805.7	3307.2	3327.0	1698.7	2315.7	2963.7	1996.3	1716.4	1587.6	2044.7	3238.7	1388.7	0.792717	0.29004765	0.5324726	0.046505928	-0.26503468	0.48116302	-0.6684828	-0.63651943	-0.444355	-0.046504974	0.28393364	-0.68083954	Mrpl33	66845	Mus musculus mitochondrial ribosomal protein L33 (Mrpl33), nuclear gene encoding mitochondrial protein, mRNA.	GO:0006412	GO:0005622|GO:0005840|GO:0030529|GO:0005739	GO:0003735
3120113	5.2966367E-5	5.3890606E-5	4.0593484E-5	-14.57691	-3.865613	14.57691	down	1.055303	0.07765722	1.055303	up	15.333324	3.9385986	15.333324	up	-1.0032432	-0.0046714153	1.0032432	down	118.2	115.8	122.4	90.1	129.3	103.5	1908.3	3754.5	1010.7	102.9	120.4	113.0	0.045325756	-0.060670376	0.14843893	-0.034670353	-0.0432868	-0.021920204	3.642168	4.8645124	3.2232523	-0.08126497	0.021920681	-0.026518822	AI324046				GO:0016020|GO:0016021|GO:0005576|GO:0005886	GO:0003823
1770594	6.5057346E-4	6.1279116E-4	7.098375E-4	-10.946455	-3.4523919	10.946455	down	-1.0275207	-0.039167404	1.0275207	down	10.772126	3.4292312	10.772126	up	1.0111568	0.016006788	1.0111568	up	111.8	116.9	118.2	95.6	135.8	108.5	783.1	3141.1	1086.6	112.6	119.2	116.1	-0.07940149	-0.09318304	0.037808895	0.009734631	-0.021757603	-0.005250454	2.3698645	4.561942	3.2905931	0.005249977	-0.03999901	-0.030544758	AI324046				GO:0016020|GO:0016021|GO:0005576|GO:0005886	GO:0003823
1240053	0.00985168	0.06642239	0.9306407	1.2737521	0.34908453	1.2737521	up	-1.4864836	-0.5719035	1.4864836	down	1.5394444	0.6224098	1.5394444	up	2.914802	1.5433979	2.914802	up	1762.4	2543.2	1165.2	1751.5	3155.2	2361.2	1049.5	1778.2	1864.7	499.8	1231.5	1052.5	0.12717819	0.3531065	-0.43795586	0.5392494	0.6201134	0.5986767	-1.1308012	-0.12717724	0.25305367	-1.5545626	-0.7059736	-0.61161804	Ptn			GO:0008283|GO:0007612|GO:0001503|GO:0030282	GO:0005576|GO:0005578	GO:0008083|GO:0008201
110554	0.0036417695	0.10824945	0.938255	1.438572	0.5246375	1.438572	up	-1.3220756	-0.4028047	1.3220756	down	1.3566718	0.44007176	1.3566718	up	2.5802557	1.367514	2.5802557	up	1346.4	1165.4	1188.6	1124.4	1772.9	1620.5	854.8	706.9	1395.7	585.3	620.6	626.0	0.35136127	-0.19771099	0.19771004	0.5053148	0.3773842	0.6770754	-0.7893257	-0.85112476	0.41789818	-0.7426529	-1.0705814	-0.7295332	Osbpl5			GO:0006810|GO:0006869|GO:0008202
3420059	0.008244455	0.9084989	0.1771574	-1.0782243	-0.10865736	1.0782243	down	1.0288504	0.041033264	1.0288504	up	1.0339628	0.048184395	1.0339628	up	-1.072893	-0.10150623	1.072893	down	120.0	115.1	109.6	90.7	125.4	101.8	139.6	121.4	110.2	112.5	118.6	122.2	0.042277813	-0.09393549	-0.053617	-0.049011707	-0.11043215	-0.068930626	0.12912512	0.056623936	0.03494835	0.025684834	-0.025684357	0.07614374	LOC193563
6130100	0.0034418823	0.071206205	0.4451818	1.0944659	0.13022694	1.0944659	up	1.0188203	0.026899654	1.0188203	up	-1.0430082	-0.06075049	1.0430082	down	1.0299518	0.04257679	1.0299518	up	120.5	127.5	117.5	97.5	133.5	109.3	124.4	105.2	103.4	109.7	119.2	114.3	0.06367493	0.061567307	0.06514597	0.07564783	-0.008235931	0.042277336	-0.030542374	-0.13432026	-0.035429955	0.002693653	-0.00269413	-0.018040657	Ppp1r15b			GO:0006417|GO:0006950|GO:0006983|GO:0006983|GO:0006979|GO:0006979|GO:0006446|GO:0042542	GO:0000164	GO:0004722|GO:0045182
2190424	0.009333849	0.0502386	0.28888205	1.0241907	0.03448423	1.0241907	up	-1.0776632	-0.10790634	1.0776632	down	1.0257084	0.036620773	1.0257084	up	1.1321079	0.17901134	1.1321079	up	114.1	127.6	113.5	96.1	158.3	114.8	125.5	115.7	104.1	110.0	111.7	111.4	-0.018147469	0.0582757	0.008426189	0.05030918	0.21668053	0.10528374	-0.022393227	-0.0024571419	-0.030047894	0.0024571419	-0.10489273	-0.062325	8030402P03Rik
4230358	8.843578E-4	0.20312826	0.021106046	-1.0393739	-0.055714767	1.0393739	down	-1.0152901	-0.02189207	1.0152901	down	-1.0446563	-0.063028336	1.0446563	down	-1.0694367	-0.09685103	1.0694367	down	117.5	120.5	113.7	92.5	141.2	108.4	134.8	120.6	110.0	118.7	131.6	123.0	-0.027752876	-0.06671667	-0.03988552	-0.05763197	0.013219357	-0.024266243	0.03278923	0.006793499	-0.006793499	0.077605724	0.09609032	0.048178196	Ugt2b34	100727	Mus musculus UDP glucuronosyltransferase 2 family, polypeptide B34 (Ugt2b34), mRNA.			GO:0016740|GO:0016757
6520195	0.0050312015	0.0052215033	0.1323945	1.0033394	0.0048096925	1.0033394	up	-2.012882	-1.0092626	2.012882	down	1.3120861	0.3918624	1.3120861	up	2.649894	1.4059347	2.649894	up	248.5	465.4	203.0	388.2	565.1	718.6	306.0	398.5	278.2	175.1	200.8	219.6	0.0027370453	0.5242586	-0.061235905	1.0552301	0.8100052	1.6283121	-0.0027360916	0.47986126	-0.025794506	-0.23231173	-0.46120977	-0.030735016	LOC433711	433711	PREDICTED: Mus musculus hypothetical gene supported by AK078800 (LOC433711), misc RNA.
4810328	0.007901182	0.31313124	0.29435474	1.5525123	0.63460463	1.5525123	up	-1.4866729	-0.5720873	1.4866729	down	-1.0082806	-0.011897251	1.0082806	down	2.2891226	1.1947947	2.2891226	up	194.5	319.5	223.1	264.8	800.9	196.2	161.2	163.6	165.6	138.7	160.4	136.6	0.16505337	0.4533038	0.58850527	0.94394636	1.8571916	0.12198639	-0.27628756	-0.16878557	-0.25187826	-0.12198639	-0.22633219	-0.31294107	Nrarp	67122	Mus musculus Notch-regulated ankyrin repeat protein (Nrarp), mRNA.	GO:0007275	GO:0005575
3830372	0.0015012057	0.028142823	0.02172044	-1.8575895	-0.89343166	1.8575895	down	1.0141438	0.020262241	1.0141438	up	1.5873102	0.66658413	1.5873102	up	-1.1868271	-0.24710974	1.1868271	down	113.1	125.8	118.6	93.5	135.5	106.9	278.7	235.7	212.1	111.7	197.1	119.3	-0.074034214	-0.0029153824	0.033355713	-0.033478737	-0.035393238	-0.035508633	1.0177803	0.9221158	0.696805	-0.017803192	0.6518359	0.0029158592	Alg8	381903	Mus musculus asparagine-linked glycosylation 8 homolog (yeast, alpha-1,3-glucosyltransferase) (Alg8), mRNA.		GO:0016020|GO:0016021|GO:0005783	GO:0016757|GO:0016740
4880491	0.009863448	0.814939	0.98576	1.518489	0.60263646	1.518489	up	1.0306095	0.04349786	1.0306095	up	-1.0262231	-0.0373443	1.0262231	down	1.4357398	0.5217943	1.4357398	up	127.0	348.0	174.5	155.9	250.9	176.5	142.0	129.0	119.9	118.5	131.6	134.6	-0.101763725	1.0026693	0.6548252	0.47608137	0.5468459	0.4023099	-0.07217598	-0.078532696	-0.10146999	-0.11707258	-0.0952487	0.0721755	1810041L15Rik	72301	PREDICTED: Mus musculus RIKEN cDNA 1810041L15 gene, transcript variant 1 (1810041L15Rik), mRNA.		GO:0016021|GO:0016020
110121	0.0028903156	0.32760316	0.011104922	-1.3204203	-0.40099716	1.3204203	down	1.4590751	0.54505414	1.4590751	up	1.2162342	0.2824211	1.2162342	up	-1.5840635	-0.6636302	1.5840635	down	3695.9	2960.3	2843.1	1737.0	2032.0	2081.2	5279.8	4567.7	3575.7	2826.6	3836.3	3451.0	0.25049305	-0.37280178	-0.15260696	-0.4164915	-0.96675587	-0.5268307	0.29666996	0.30836868	0.32303715	-0.05781269	0.057813644	0.0808115	Ctsb	13030	Mus musculus cathepsin B (Ctsb), mRNA.	GO:0006508|GO:0050790	GO:0005764|GO:0005739	GO:0016787|GO:0008233|GO:0008234|GO:0004197
630326	0.009816308	0.19622946	0.63153607	-1.1046007	-0.14352496	1.1046007	down	-1.019159	-0.027379038	1.019159	down	1.040538	0.05732965	1.040538	up	-1.0416107	-0.058816276	1.0416107	down	109.7	119.7	109.1	94.1	127.5	105.6	131.5	129.9	111.6	108.9	122.2	122.6	-0.07886219	-0.03040123	-0.05414152	0.01417923	-0.08126831	-0.014178753	0.040511608	0.17029428	0.05636406	-0.01784277	0.0251503	0.08787346	2900056M20Rik	72997	PREDICTED: Mus musculus RIKEN cDNA 2900056M20 gene (2900056M20Rik), mRNA.
4120376	0.007855246	0.0969529	0.08211194	-1.1454462	-0.19590966	1.1454462	down	1.377528	0.4620816	1.377528	up	1.0089558	0.012862995	1.0089558	up	-1.5638783	-0.64512825	1.5638783	down	258.5	330.8	200.7	159.7	210.5	199.7	350.1	347.3	297.9	173.7	403.2	281.2	0.03700733	-0.03700733	-0.097155094	-0.44630432	-0.65183115	-0.3852644	0.14620018	0.2787676	0.06560612	-0.26653433	0.43136787	0.28715134	Coq7	12850	Mus musculus demethyl-Q 7 (Coq7), mRNA.	GO:0006744|GO:0019538	GO:0005739	GO:0046872|GO:0005506
360706	0.0065303626	0.7948981	0.21821308	1.0650727	0.09095192	1.0650727	up	1.0201261	0.028747559	1.0201261	up	1.030414	0.043224014	1.030414	up	1.0758138	0.105428375	1.0758138	up	126.0	122.7	113.2	98.0	133.9	105.0	120.6	114.3	103.8	103.6	112.5	109.8	0.14600754	0.026131153	0.022711277	0.09700155	0.01001358	0.0015921593	-0.060590744	-0.0015921593	-0.015822887	-0.066456795	-0.075900555	-0.06532049	BC117090	100034679	Mus musculus cDNA sequence BC1179090 (BC117090), mRNA.
2630315	0.0027248107	0.5741943	0.106580645	-1.0461286	-0.065060295	1.0461286	down	1.0298609	0.042449474	1.0298609	up	1.015198	0.021761097	1.015198	up	-1.0612383	-0.08574867	1.0612383	down	119.0	127.0	117.9	93.0	135.6	108.0	135.0	126.8	119.1	114.3	125.5	126.8	-0.023338795	-0.012404919	0.0021600723	-0.06301594	-0.05529642	-0.042619705	0.021344185	0.071135044	0.06911802	-0.0021600723	0.006834984	0.09163904	Wnt3a	22416	Mus musculus wingless-related MMTV integration site 3A (Wnt3a), mRNA.	GO:0001947|GO:0021874|GO:0021766|GO:0048343|GO:0007275|GO:0016055|GO:0007223|GO:0007267|GO:0007165|GO:0030097|GO:0007368|GO:0001701|GO:0007409|GO:0007409|GO:0009887|GO:0042472|GO:0045595|GO:0009952|GO:0001756|GO:0048103|GO:0030879	GO:0005576|GO:0005578|GO:0005615	GO:0004871|GO:0005515|GO:0005102
1010017	0.007115435	0.11306156	0.30408764	1.2025905	0.2661454	1.2025905	up	-1.0719934	-0.100296006	1.0719934	down	1.3413299	0.4236641	1.3413299	up	1.7292008	0.79010546	1.7292008	up	1828.0	2480.4	1645.1	1163.0	2367.9	2506.2	2313.5	1956.3	1322.3	1195.6	1562.7	900.6	0.17110443	0.30133343	0.040742874	-0.06397343	0.21364975	0.6643925	0.0013751984	-0.0013742447	-0.2852564	-0.35162735	-0.3574543	-0.84716606	Wasl	73178	Mus musculus Wiskott-Aldrich syndrome-like (human) (Wasl), mRNA.	GO:0006355|GO:0030031|GO:0009617|GO:0006350|GO:0045010	GO:0005856|GO:0005634|GO:0030027|GO:0005737	GO:0005515|GO:0003779
5870255	0.0045189885	0.047567543	0.13990676	1.1154625	0.15764205	1.1154625	up	1.072094	0.100431286	1.072094	up	-1.0123159	-0.017659504	1.0123159	down	1.0277941	0.039551258	1.0277941	up	123.0	138.8	119.5	95.0	134.0	105.9	118.6	109.3	109.4	109.1	115.9	113.1	0.09573555	0.14863491	0.09636402	0.039440632	-0.0011844635	0.0011844635	-0.095891	-0.07964659	0.04334593	-0.0036439896	-0.04300785	-0.032561302	Tbc1d10a	103724	Mus musculus TBC1 domain family, member 10a (Tbc1d10a), mRNA.	GO:0032313	GO:0005622	GO:0005097
6840431	8.80447E-4	0.12859195	0.037875563	-1.8893176	-0.9178653	1.8893176	down	-1.1567074	-0.21002403	1.1567074	down	-2.1611772	-1.1118174	2.1611772	down	-3.5299766	-1.8196586	3.5299766	down	242.0	275.3	329.2	156.5	564.8	364.6	581.8	488.5	694.1	1116.4	1325.3	941.0	-0.8212304	-1.076005	-0.16877079	-1.2447348	0.022424698	-0.213624	0.036476135	-0.022425652	0.67353916	1.5034533	1.347826	1.1717625	D5Ertd579e	320661	Mus musculus DNA segment, Chr 5, ERATO Doi 579, expressed (D5Ertd579e), mRNA.			GO:0005524|GO:0000166
1990451	0.008022687	0.42980462	0.21496704	-1.21243	-0.2779015	1.21243	down	-1.0378243	-0.05356217	1.0378243	down	-1.1699461	-0.22644202	1.1699461	down	-1.3667803	-0.45078135	1.3667803	down	124.5	172.9	121.0	112.7	164.1	120.4	199.7	150.1	148.7	131.9	190.7	193.4	-0.20535088	0.0010681152	-0.20153522	-0.04861641	-0.052244186	-0.1442709	0.34723902	0.08171511	-0.0010676384	0.1035409	0.33811235	0.6655593	Atp5f1	11950	Mus musculus ATP synthase, H+ transporting, mitochondrial F0 complex, subunit b, isoform 1 (Atp5f1), mRNA.	GO:0006810|GO:0015992|GO:0006811|GO:0015986	GO:0045263|GO:0016020|GO:0016469|GO:0005739|GO:0005743	GO:0015078|GO:0046961|GO:0046933
5550328	0.0026650226	0.10253279	0.0028980502	1.0346674	0.049167	1.0346674	up	1.0337769	0.04792484	1.0337769	up	1.0883327	0.12211959	1.0883327	up	1.0892701	0.12336175	1.0892701	up	124.8	129.6	119.8	99.0	137.9	107.4	136.3	115.6	109.5	104.5	114.0	109.7	0.077319145	0.04038143	0.059577465	0.05776596	-0.0031628609	-0.021099567	0.06552553	-0.038910866	0.003162384	-0.10716629	-0.10918999	-0.12022543	LOC229837	229837	PREDICTED: Mus musculus similar to adaptor-related protein complex AP-1, sigma 3 (LOC229837), mRNA.
3140463	0.006446462	0.027619675	0.03194502	-1.0339097	-0.048110165	1.0339097	down	1.0032346	0.0046590157	1.0032346	up	-1.1995076	-0.2624423	1.1995076	down	-1.244194	-0.31521147	1.244194	down	140.0	152.5	131.4	115.9	172.0	127.6	170.3	139.3	138.4	142.3	167.1	161.3	0.004187107	-0.10093355	0.010553837	-0.020376205	-0.0041866302	-0.07560682	0.15015936	-0.027342796	-0.06467867	0.2821803	0.17608166	0.38720274	Olfr1371	276865	Mus musculus olfactory receptor 1371 (Olfr1371), mRNA.	GO:0007165|GO:0007186|GO:0007608	GO:0016021|GO:0016020	GO:0004930|GO:0004872|GO:0004871|GO:0004984
3940754	0.0069869636	0.55496323	0.25792223	1.0739051	0.102866486	1.0739051	up	1.0315073	0.04475403	1.0315073	up	1.0102328	0.014687855	1.0102328	up	1.0517561	0.072800316	1.0517561	up	127.2	133.2	124.3	96.7	145.4	115.9	129.9	115.2	114.2	113.5	116.6	119.7	0.069298744	0.03087616	0.09419918	-0.014249325	0.029984474	0.04437685	-0.04594755	-0.082526684	0.014248848	-0.022582531	-0.11392832	-0.021778107	Spag4	245865	Mus musculus sperm associated antigen 4 (Spag4), mRNA.		GO:0005737|GO:0005856|GO:0016021|GO:0042995|GO:0019861|GO:0016020|GO:0005929
5360037	0.0066608884	0.17615274	0.8305127	1.1073112	0.14706087	1.1073112	up	-1.0842452	-0.11669111	1.0842452	down	1.0617312	0.08641863	1.0617312	up	1.2747114	0.3501706	1.2747114	up	146.7	142.1	130.0	110.1	217.5	144.3	143.5	119.1	127.5	113.8	127.1	117.2	0.21545887	-0.028964996	0.10236359	0.043282986	0.40051556	0.19513226	-0.0014753342	-0.15232468	0.0014748573	-0.13652039	-0.100530624	-0.17453003	B230220N19Rik
5910451	2.1745377E-4	0.28808483	0.73818505	-1.0550007	-0.07724397	1.0550007	down	1.0081459	0.011704445	1.0081459	up	-1.0153217	-0.021936893	1.0153217	down	-1.0798907	-0.11088531	1.0798907	down	120.9	129.5	114.3	96.3	140.1	107.5	139.7	127.0	116.4	120.1	129.5	128.3	-0.027863503	-0.017313957	-0.07344103	-0.038753033	-0.038321972	-0.07665682	0.049655437	0.04614401	0.017313957	0.05918932	0.029325485	0.09040928	Duox2	214593	Mus musculus dual oxidase 2 (Duox2), mRNA.	GO:0055114|GO:0048855|GO:0030282|GO:0009566|GO:0042445|GO:0048839|GO:0035264|GO:0030878|GO:0042403	GO:0016021|GO:0016020	GO:0005509|GO:0016491
6520376	0.0010376206	8.8526006E-4	5.7133153E-4	1.8688743	0.9021696	1.8688743	up	1.9263724	0.9458866	1.9263724	up	1.0226562	0.032321297	1.0226562	up	-1.0079303	-0.011395771	1.0079303	down	219.7	367.8	217.3	118.6	161.0	119.3	179.7	123.2	133.1	128.5	142.0	126.2	0.70999575	1.0267859	0.9194641	0.026715279	-0.06402254	-0.14410686	0.23531199	-0.21036053	-0.075214386	0.034178257	-0.026714802	-0.15469027	Chd3			GO:0006333	GO:0005634|GO:0016585|GO:0016581	GO:0046872|GO:0008270|GO:0005515
4670382	0.0035501895	0.0061914404	0.9571698	1.0706375	0.098470055	1.0706375	up	-1.8757958	-0.90750283	1.8757958	down	1.9121903	0.93522614	1.9121903	up	3.840247	1.9411991	3.840247	up	1339.6	2295.6	993.5	2123.6	2696.0	2717.1	1181.3	1606.6	1843.4	451.8	1079.6	683.5	0.004807472	0.4686613	-0.38078308	1.0775585	0.6800003	1.0576353	-0.69695187	-0.004807472	0.49903488	-1.4236441	-0.62958336	-0.9551754	Rft1	328370	Mus musculus RFT1 homolog (S. cerevisiae) (Rft1), mRNA.	GO:0006810|GO:0008643|GO:0006869	GO:0016021|GO:0016020	GO:0005351|GO:0005319
7040040	0.0016411872	0.66616815	0.3980399	1.1204758	0.16411147	1.1204758	up	1.0303559	0.0431428	1.0303559	up	1.0099751	0.01431974	1.0099751	up	1.0983124	0.1352884	1.0983124	up	141.1	143.0	124.7	107.4	155.5	119.2	128.8	123.8	113.0	112.7	122.1	121.5	0.21143198	0.04085064	0.048301697	0.07580519	0.06664133	0.028709412	-0.11201143	-0.028708935	-0.051029682	-0.08736706	-0.09793615	-0.04940605	B230328G18Rik
2030110	0.0015150779	0.420422	0.01348484	1.8309184	0.8725675	1.8309184	up	-1.2850037	-0.36177254	1.2850037	down	-1.5456427	-0.62820685	1.5456427	down	1.5221739	0.60613316	1.5221739	up	894.9	1798.6	1311.6	1113.0	2017.7	1485.2	984.1	796.3	643.1	876.3	1009.8	1376.1	-0.32030106	0.36309433	0.25251007	0.41559982	0.49001598	0.47500515	-0.6874485	-0.75687027	-0.87808037	-0.25251102	-0.46857357	0.28330612	D16Bwg1494e	224019	PREDICTED: Mus musculus DNA segment, Chr 16, Brigham & Women's Genetics 1494 expressed (D16Bwg1494e), mRNA.
6590241	0.0065208245	0.01193135	0.2418686	-1.1188954	-0.1620752	1.1188954	down	-1.076213	-0.10596371	1.076213	down	1.0327235	0.046454113	1.0327235	up	-1.0067165	-0.009657383	1.0067165	down	108.7	116.3	107.6	93.1	139.5	109.8	138.0	125.6	108.2	114.1	118.4	121.8	-0.1191864	-0.10085249	-0.102118015	-0.03021574	0.015054226	0.010895729	0.08755541	0.08740902	-0.010895729	0.026154518	-0.05025673	0.048808575	3110082D06Rik
7610349	0.0062078787	0.6805165	0.3121696	-1.4117768	-0.49751204	1.4117768	down	1.0562097	0.0788962	1.0562097	up	1.1347339	0.18235399	1.1347339	up	-1.3140811	-0.39405423	1.3140811	down	123.8	150.6	121.2	93.1	145.4	112.7	243.9	184.3	157.8	125.8	142.6	173.7	-0.13883781	-0.02957344	-0.12310934	-0.23524809	-0.13452053	-0.15844059	0.6612568	0.4103732	0.12938547	0.029573917	0.043323994	0.58105564	Fig4	103199	Mus musculus FIG4 homolog (S. cerevisiae) (Fig4), mRNA.	GO:0007626|GO:0030384|GO:0043473|GO:0007033|GO:0048666	GO:0005575	GO:0003674
780209	0.00755394	0.0048509142	0.022580666	1.0973959	0.13408406	1.0973959	up	1.0131016	0.0187788	1.0131016	up	-1.0874014	-0.120884575	1.0874014	down	-1.0038748	-0.0055793114	1.0038748	down	130.1	134.5	124.1	104.7	147.2	115.6	128.9	115.4	110.5	119.8	133.4	123.6	0.06555796	-0.0034618378	0.047072887	0.052832603	0.002775669	-0.002775669	-0.10121584	-0.12373829	-0.06812906	0.028456688	0.050923347	-0.009809494	Cerd4-pending
840392	0.0033636375	0.34947094	0.73188114	1.3822292	0.46699685	1.3822292	up	-1.0684793	-0.09555894	1.0684793	down	1.1500621	0.20171182	1.1500621	up	1.6985074	0.76426756	1.6985074	up	177.0	327.6	141.5	207.2	209.8	215.1	144.5	177.1	125.4	119.5	135.3	119.1	0.15115118	0.61391735	-0.0070610046	0.6468239	0.0070614815	0.39079905	-0.33792353	0.056141376	-0.3612008	-0.40039492	-0.34981918	-0.4979043	Pftk1	18647	Mus musculus PFTAIRE protein kinase 1 (Pftk1), mRNA.	GO:0006468	GO:0005634|GO:0005737|GO:0005829	GO:0016301|GO:0000166|GO:0016740|GO:0005524|GO:0004693|GO:0004672|GO:0004674
1940128	0.008311293	0.86778915	0.1837279	-1.7464615	-0.8044349	1.7464615	down	-1.2414055	-0.3119745	1.2414055	down	-1.3154503	-0.3955568	1.3154503	down	-1.8506309	-0.8880172	1.8506309	down	177.9	333.4	122.6	208.1	188.0	280.2	295.7	445.2	337.8	420.4	385.9	379.7	-0.56791925	-0.08766651	-1.1289911	-0.07046318	-0.84865236	0.07046223	-0.13020134	0.553998	0.20493126	0.86378	0.31643105	0.63518715	Rbm42	68035	Mus musculus RNA binding motif protein 42 (Rbm42), mRNA.			GO:0003723|GO:0003676|GO:0000166
380753	0.0022522418	0.09906799	0.8824289	-1.6054159	-0.68294716	1.6054159	down	1.3751005	0.45953703	1.3751005	up	-1.4554424	-0.54145783	1.4554424	down	-3.213047	-1.6839421	3.213047	down	157.9	272.8	130.1	91.1	156.0	119.5	230.2	500.8	241.4	242.1	740.7	280.5	-0.33125925	0.024685383	-0.5606451	-0.8884487	-0.65920925	-0.6981721	-0.02468586	1.1223984	0.08390999	0.54779243	1.6270447	0.6311588	Tmem63b	224807	Mus musculus transmembrane protein 63b (Tmem63b), mRNA.		GO:0016021|GO:0016020
1820341	0.0015188846	0.24937205	0.043369442	1.6852777	0.7529863	1.6852777	up	1.1897769	0.25069112	1.1897769	up	1.7289213	0.78987217	1.7289213	up	2.4489567	1.2921673	2.4489567	up	1292.6	926.3	1111.5	595.3	934.9	1089.1	1070.1	526.1	710.4	308.8	538.5	262.5	0.8312416	0.010087013	0.6400442	0.1164875	-0.010087013	0.62289906	0.04091549	-0.72481537	-0.093686104	-1.0430546	-0.73376274	-1.3703852	Pde1a	18573	Mus musculus phosphodiesterase 1A, calmodulin-dependent (Pde1a), transcript variant 9, mRNA.	GO:0007165		GO:0016787|GO:0005516|GO:0004114|GO:0003824|GO:0048101|GO:0004117
4540102	0.0013369758	0.02731966	0.31042126	1.3423213	0.42473	1.3423213	up	-1.6910448	-0.75791484	1.6910448	down	1.2512144	0.32332897	1.2512144	up	2.8401632	1.5059738	2.8401632	up	806.5	1477.4	728.8	898.9	1798.8	2048.2	797.0	735.7	894.9	444.4	573.4	672.0	0.027956009	0.60146713	-0.027956009	0.63321877	0.8225374	1.4194555	-0.45704746	-0.36577225	0.1500969	-0.6787987	-0.7527695	-0.21114159	BC030499	216976	Mus musculus cDNA sequence BC030499 (BC030499), mRNA.	GO:0006468		GO:0004674|GO:0005524|GO:0000166|GO:0004672|GO:0016740|GO:0016301
1170554	0.005907286	0.016221704	0.08624347	1.0549378	0.077157974	1.0549378	up	-1.4786397	-0.5642706	1.4786397	down	1.0881792	0.121916145	1.0881792	up	1.6974214	0.76334476	1.6974214	up	748.9	1109.6	729.7	862.6	1503.5	1164.0	1358.9	896.4	639.0	645.5	973.7	602.7	-0.06264877	0.17311287	-0.010681152	0.5856781	0.58531	0.6216068	0.2912693	-0.060770035	-0.36219025	-0.16808891	0.010682106	-0.34003258	Prkx	19108	Mus musculus protein kinase, X-linked (Prkx), mRNA.	GO:0006468		GO:0016740|GO:0016301|GO:0005524|GO:0000166|GO:0004672|GO:0004674
5420575	0.0042077326	0.7866329	0.6427659	-1.0717576	-0.0999786	1.0717576	down	1.003311	0.0047690086	1.003311	up	1.0125456	0.017986935	1.0125456	up	-1.061983	-0.08676068	1.061983	down	117.7	120.2	116.6	93.7	136.9	106.7	140.2	123.7	116.4	116.8	133.5	118.3	-0.015161514	-0.06040144	0.008182526	-0.027644634	-0.018599987	-0.03544283	0.10728502	0.05642605	0.06884432	0.057893753	0.12888336	-0.008182526	Usp17	436004	Mus musculus ubiquitin specific peptidase 17 (homolog) (Usp17), mRNA.
630349	0.006241149	0.35120642	0.14800611	-1.0582422	-0.08166981	1.0582422	down	-1.012958	-0.018574396	1.012958	down	-1.0560925	-0.07873614	1.0560925	down	-1.1033049	-0.14183156	1.1033049	down	116.3	121.7	117.4	94.0	141.5	109.2	135.8	128.7	111.1	123.7	126.9	131.1	-0.054493427	-0.0659585	-0.0036802292	-0.045517445	0.003680706	-0.026572227	0.03171158	0.09626198	-0.0070962906	0.15826178	0.025345802	0.17347813	A830035I23Rik
6650626	8.0820004E-4	0.08248951	0.05299695	2.2992582	1.2011685	2.2992582	up	1.0760499	0.10574502	1.0760499	up	2.9931629	1.5816708	2.9931629	up	6.395664	2.6770942	6.395664	up	807.9	1841.4	1355.5	579.7	1851.1	1154.2	271.0	880.4	868.4	147.0	236.8	141.0	0.035365105	0.9114704	0.80708504	-0.03536415	0.8738022	0.5982475	-1.8514323	-0.10257244	0.10441971	-2.2163825	-1.9470701	-2.4311447	A130090K04Rik				GO:0005737|GO:0016020|GO:0005886
3800168	0.0012889038	0.23378244	0.25366083	-1.5911814	-0.6700983	1.5911814	down	-1.0044036	-0.006339073	1.0044036	down	1.2102892	0.27535182	1.2102892	up	-1.3089477	-0.3884074	1.3089477	down	4112.1	4828.9	5114.4	3361.1	6083.2	3630.6	9554.1	9285.2	5076.9	4779.9	6332.8	6876.8	-0.288311	-0.30602455	-0.09378338	-0.184371	-0.048150063	-0.43658066	0.4952135	0.65734196	0.16962051	0.048150063	0.08684254	0.36112785	Tle4	21888	Mus musculus transducin-like enhancer of split 4, homolog of Drosophila E(spl) (Tle4), mRNA. XM_924093 XM_924097 XM_924099 XM_924101 XM_924105 XM_924108 XM_924112 XM_924118	GO:0006355|GO:0006350|GO:0045449|GO:0016055|GO:0016481|GO:0000122	GO:0005634	GO:0005515|GO:0003714|GO:0003714|GO:0003682|GO:0003705
2510504	0.00776639	0.19755581	0.7648633	-1.8387082	-0.8786925	1.8387082	down	1.3696767	0.45383543	1.3696767	up	-1.6360079	-0.7101797	1.6360079	down	-4.12018	-2.0427074	4.12018	down	450.5	197.4	133.1	167.7	178.2	136.5	472.5	513.4	404.9	239.0	1047.4	1043.3	0.5007181	-1.1200523	-1.1877084	-0.7211261	-1.207551	-1.239872	0.17558098	0.45358467	0.19986916	-0.17558193	1.414217	1.7209387	Tle4	21888	Mus musculus transducin-like enhancer of split 4, homolog of Drosophila E(spl) (Tle4), mRNA. XM_924093 XM_924097 XM_924099 XM_924101 XM_924105 XM_924108 XM_924112 XM_924118	GO:0006355|GO:0006350|GO:0045449|GO:0016055|GO:0016481|GO:0000122	GO:0005634	GO:0005515|GO:0003714|GO:0003714|GO:0003682|GO:0003705
3190100	4.04136E-4	0.043396458	0.30098724	3.9036694	1.9648309	3.9036694	up	1.2391802	0.30938596	1.2391802	up	-1.7892363	-0.8393439	1.7892363	down	1.7606413	0.8161011	1.7606413	up	791.7	795.9	854.5	453.7	700.0	704.1	392.0	150.1	206.5	203.5	572.9	357.7	0.6585283	0.32471657	0.838665	0.23584843	0.09470844	0.5631952	-0.7270651	-1.8265328	-1.5189848	-1.0572252	-0.09470844	-0.40261745	Map1lc3a	66734	Mus musculus microtubule-associated protein 1 light chain 3 alpha (Map1lc3a), mRNA.	GO:0006914|GO:0006511	GO:0005776|GO:0005874|GO:0005737|GO:0031410|GO:0016020	GO:0005515|GO:0008017
3370594	0.009144339	0.11722173	0.16760269	-1.0548149	-0.07698996	1.0548149	down	1.0076826	0.011041164	1.0076826	up	-1.1109504	-0.15179428	1.1109504	down	-1.1808498	-0.23982541	1.1808498	down	117.3	132.0	121.1	94.9	143.0	113.0	135.0	129.6	129.2	131.0	131.7	137.2	-0.08410263	-0.009117126	0.009117126	-0.072928905	-0.02320528	-0.021091938	-0.018943787	0.06699419	0.09881687	0.29416275	0.043361187	0.26472616	Sema3b	20347	Mus musculus sema domain, immunoglobulin domain (Ig), short basic domain, secreted, (semaphorin) 3B (Sema3b), transcript variant 1, mRNA.	GO:0030154|GO:0007275|GO:0007399	GO:0005576|GO:0016020
6450424	0.003436179	0.6403916	0.34209678	1.1991827	0.26205158	1.1991827	up	-1.0209928	-0.029972702	1.0209928	down	-1.0610195	-0.085451275	1.0610195	down	1.1539439	0.20657301	1.1539439	up	131.0	145.0	122.5	95.9	158.0	138.6	108.9	118.2	100.2	110.6	121.1	112.5	0.15716362	0.14058971	0.09857464	0.009449959	0.17645025	0.3003459	-0.25966644	-0.009449959	-0.12071037	-0.02741146	-0.02094698	-0.08511448	Hivep3	16656	Mus musculus human immunodeficiency virus type I enhancer binding protein 3 (Hivep3), mRNA.	GO:0006355|GO:0006350|GO:0045941	GO:0005737|GO:0005622|GO:0005634	GO:0008270|GO:0046872|GO:0003676|GO:0003677|GO:0016563
2970286	0.0025875815	0.026213523	0.099453285	1.4366851	0.5227439	1.4366851	up	1.2665594	0.34091473	1.2665594	up	-1.045209	-0.06379159	1.045209	down	1.0852576	0.11803754	1.0852576	up	1794.6	1688.8	1660.9	940.3	1550.8	1265.0	1651.7	1209.2	1195.8	1081.0	1479.4	1142.8	0.5734806	0.17005634	0.48112106	0.080755234	0.0019922256	0.119166374	-0.07042885	-0.25837135	-0.014773369	-0.06767559	-0.001991272	-0.08253193	Itm2b	16432	Mus musculus integral membrane protein 2B (Itm2b), mRNA.	GO:0006915|GO:0006915|GO:0006917	GO:0005794|GO:0016021|GO:0016020|GO:0005624	GO:0005515|GO:0005524
2690544	2.609559E-5	0.008399284	0.40351513	-1.7023607	-0.76753676	1.7023607	down	1.5729834	0.6535034	1.5729834	up	-1.30934	-0.38883972	1.30934	down	-3.506131	-1.8098799	3.506131	down	410.0	654.1	477.4	279.9	377.2	291.7	861.8	1325.0	801.4	877.4	1399.6	1118.3	-0.49284935	-0.18284416	-0.116996765	-0.7043705	-1.0351677	-1.0136623	0.116996765	0.9456215	0.44730186	0.72265434	0.98428345	0.9695015	Adam22	11496	Mus musculus a disintegrin and metallopeptidase domain 22 (Adam22), transcript variant 1, mRNA.	GO:0006508	GO:0016021|GO:0016020	GO:0004222|GO:0008270|GO:0008237
3420594	0.0032361948	0.059549473	0.05587119	-1.0316002	-0.04488405	1.0316002	down	-1.0006524	-9.409599E-4	1.0006524	down	-1.0732217	-0.101948105	1.0732217	down	-1.106414	-0.14589119	1.106414	down	103.3	115.6	111.7	86.8	128.6	100.5	125.0	112.0	103.6	112.6	126.8	120.6	-0.114481926	-0.03303337	0.028248787	-0.064022064	-0.020861149	-0.03156042	0.015385151	-0.0067038536	0.0067043304	0.08189678	0.13093948	0.10839367	EG380907	380907	Mus musculus predicted gene, EG380907 (EG380907), mRNA.
3800608	0.0045681223	0.48082653	0.018069588	-1.4135146	-0.49928683	1.4135146	down	-1.2760098	-0.35163945	1.2760098	down	-1.5005561	-0.58549726	1.5005561	down	-1.6622584	-0.73314464	1.6622584	down	135.6	164.9	122.6	174.0	184.4	151.0	192.1	256.8	173.8	199.1	423.4	210.0	-0.2844386	-0.26853752	-0.40671635	0.35382748	-0.15149164	-0.10711002	0.070376396	0.53816843	-0.07037687	0.593071	1.1549273	0.5466614	Nedd4l	83814	Mus musculus neural precursor cell expressed, developmentally down-regulated gene 4-like (Nedd4l), mRNA.	GO:0006511|GO:0006464|GO:0010766	GO:0005737|GO:0005622	GO:0016874|GO:0016881|GO:0005515|GO:0019871
1190386	0.0016347852	0.4904677	0.55917734	-2.555594	-1.3536587	2.555594	down	1.0274028	0.039001793	1.0274028	up	-1.374192	-0.45858353	1.374192	down	-3.6081116	-1.851244	3.6081116	down	139.3	134.6	131.8	113.3	159.7	118.7	301.3	765.7	268.6	493.9	895.3	214.2	-0.40685606	-0.6051817	-0.37994814	-0.44750166	-0.4919901	-0.5694995	0.44164848	1.847393	0.37994862	1.6203203	2.023943	0.4004774	Ttc12	235330	Mus musculus tetratricopeptide repeat domain 12 (Ttc12), mRNA.			GO:0005488
160612	0.0020710533	0.6764048	0.025847534	-2.440444	-1.2871437	2.440444	down	1.5182734	0.6024316	1.5182734	up	1.777196	0.82960284	1.777196	up	-2.0848916	-1.0599724	2.0848916	down	760.7	553.2	442.5	368.6	443.2	291.3	2242.3	1797.0	989.2	722.9	1341.4	473.3	0.31491756	-0.5247116	-0.31491756	-0.35548973	-0.8692808	-1.1072359	1.3726292	1.297656	0.6664343	0.3432312	0.8300209	-0.32534122	Rasgrp2	19395	Mus musculus RAS, guanyl releasing protein 2 (Rasgrp2), mRNA.	GO:0051056|GO:0007242|GO:0007264	GO:0005737|GO:0016020|GO:0005886|GO:0030054|GO:0019717|GO:0005622|GO:0042995|GO:0045202	GO:0005509|GO:0019992|GO:0005085|GO:0008270|GO:0046872
7160053	0.0022253024	7.269407E-4	0.008639211	-1.0917177	-0.12659995	1.0917177	down	-1.0168136	-0.02405532	1.0168136	down	1.0822397	0.11402019	1.0822397	up	1.007986	0.011475563	1.007986	up	109.4	117.7	109.0	90.9	129.2	105.3	132.0	119.6	115.9	106.9	116.9	111.3	-0.03919506	-0.012088299	-0.011958599	0.0035619736	-0.019783497	0.02514553	0.08980465	0.08374691	0.14300632	-0.0019769669	0.0019769669	-0.025502682	Gm436	230890	Mus musculus gene model 436, (NCBI) (Gm436), mRNA.
3190209	0.0073900404	0.0060362057	0.12171547	-1.1047012	-0.14365609	1.1047012	down	-1.0773239	-0.10745207	1.0773239	down	1.027379	0.038968563	1.027379	up	1.0019181	0.002764543	1.0019181	up	114.0	129.2	112.6	102.8	146.0	115.8	145.0	127.0	118.9	117.8	129.5	125.0	-0.13855982	-0.046998978	-0.12284851	0.026173592	-0.009955406	-0.002269268	0.09090996	0.019087315	0.012563705	-0.005147457	0.0022687912	0.008533955	Hoxc13	15422	Mus musculus homeo box C13 (Hoxc13), mRNA.	GO:0006355|GO:0006350|GO:0007275|GO:0045449|GO:0001942|GO:0043587|GO:0009952|GO:0009653	GO:0005634|GO:0005575	GO:0003677|GO:0043565|GO:0003700|GO:0003674
3940402	0.0055509196	2.5117604E-4	0.0054867934	-1.3553838	-0.43870133	1.3553838	down	-1.3540285	-0.43725806	1.3540285	down	3.4228435	1.7751954	3.4228435	up	3.4194212	1.7737521	3.4194212	up	432.0	831.9	494.0	388.2	1142.9	813.5	988.8	985.6	684.3	211.5	211.4	189.2	-0.47646904	0.13460827	-0.13460922	-0.24254131	0.5768328	0.5010128	0.2265091	0.4768505	0.13627434	-1.2590656	-1.6946588	-1.5322275	Irf2bp2	270110	PREDICTED: Mus musculus interferon regulatory factor 2 binding protein 2 (Irf2bp2), mRNA.	GO:0000122	GO:0005634	GO:0005515|GO:0003714
3140181	7.5203384E-4	0.6342986	0.81059957	1.1619061	0.21649344	1.1619061	up	1.019495	0.027854756	1.019495	up	-1.0064392	-0.009260014	1.0064392	down	1.1323961	0.17937867	1.1323961	up	137.5	134.7	125.0	105.8	148.4	122.0	121.5	110.0	113.6	108.1	118.4	116.3	0.19079018	0.016785145	0.082818985	0.08513689	0.03247404	0.08921909	-0.16764736	-0.17465353	-0.016785145	-0.122440815	-0.11558199	-0.09328318	Amph	218038	Mus musculus amphiphysin (Amph), mRNA.	GO:0048488|GO:0007612	GO:0031410|GO:0005737|GO:0005856|GO:0016020|GO:0045202|GO:0030054|GO:0008021	GO:0005515
6560220	7.9397E-4	0.0032551354	0.0019895816	1.0279515	0.039772198	1.0279515	up	-1.2445571	-0.3156325	1.2445571	down	-1.009284	-0.0133322105	1.009284	down	1.2675762	0.3420725	1.2675762	up	128.1	141.0	118.7	120.9	197.7	159.5	133.4	119.5	122.0	114.2	125.7	127.9	-7.658005E-4	7.658005E-4	-0.077219486	0.19803429	0.32252932	0.34911442	-0.08749914	-0.111073494	0.0020365715	-0.094656944	-0.081841946	0.01995945	LOC381735
7000634	0.0058093425	0.21245496	0.13010618	1.5276699	0.6113329	1.5276699	up	-1.7216766	-0.78381413	1.7216766	down	-1.0610837	-0.08553839	1.0610837	down	2.478743	1.3096087	2.478743	up	148.8	477.9	122.3	268.3	355.9	362.2	142.2	129.9	119.6	122.9	142.8	132.0	0.16572809	1.4818478	-0.13650465	1.3626308	1.0262966	1.4735861	-0.097157955	-0.094204426	-0.1315651	-0.06631231	0.014135361	-0.014135361	Hes6	55927	Mus musculus hairy and enhancer of split 6 (Drosophila) (Hes6), mRNA.	GO:0006355|GO:0006350|GO:0007275|GO:0045449|GO:0030154|GO:0007399|GO:0006357|GO:0006357	GO:0005634|GO:0005667	GO:0030528|GO:0003677|GO:0003712|GO:0003700
6330047	0.004717171	0.007784269	0.65456235	1.0552052	0.077523544	1.0552052	up	-1.8509806	-0.8882898	1.8509806	down	1.6036959	0.6814006	1.6036959	up	3.1322815	1.6472139	3.1322815	up	715.8	929.0	387.7	708.1	1346.7	1372.9	666.8	695.8	710.0	460.7	439.9	234.7	0.17543697	0.23027802	-0.5422249	0.5953636	0.7402439	1.1927519	-0.3690796	-0.12146282	0.12146187	-0.3037777	-0.8023691	-1.3071356	LOC386112
4730450	0.009895991	0.55128723	0.08555378	-1.0980237	-0.13490915	1.0980237	down	-1.0467441	-0.065908745	1.0467441	down	-1.0921289	-0.12714307	1.0921289	down	-1.1456318	-0.19614346	1.1456318	down	120.5	124.5	118.0	103.6	155.1	106.7	144.1	134.4	118.4	133.9	138.9	131.4	-0.11407852	-0.14638758	-0.10555792	-0.017224312	0.017224312	-0.16829777	0.02522564	0.059336662	-0.04585886	0.28607082	0.06465435	0.06940746	LOC100039499	100039499	PREDICTED: Mus musculus similar to pheromone receptor V3R1 (LOC100039499), mRNA.
7550575	0.0046122554	0.09909963	0.12365516	1.4806477	0.5662284	1.4806477	up	-2.0043535	-1.003137	2.0043535	down	1.0285058	0.040549904	1.0285058	up	3.052339	1.6099153	3.052339	up	227.3	586.7	215.0	346.2	817.8	680.3	185.8	181.9	330.4	126.8	226.9	253.8	-0.22460747	0.7941847	-0.074028015	0.7794428	1.2788391	1.4466782	-0.7061753	-0.65138054	0.1544199	-0.990366	-0.4084468	0.07402706	Hsd3b2	15493	Mus musculus hydroxy-delta-5-steroid dehydrogenase, 3 beta- and steroid delta-isomerase 2 (Hsd3b2), mRNA.	GO:0006700|GO:0055114|GO:0006694|GO:0008152	GO:0005783|GO:0005739|GO:0016021|GO:0016020	GO:0003824|GO:0016491|GO:0016853|GO:0003854|GO:0005488|GO:0004769
1440735	0.00858439	0.6545784	0.34123445	2.6991732	1.4325175	2.6991732	up	1.4530699	0.53910416	1.4530699	up	1.1485411	0.19980255	1.1485411	up	2.1334908	1.093216	2.1334908	up	769.5	810.8	292.6	420.1	609.4	221.8	145.2	262.8	329.8	226.3	155.2	141.0	1.465066	1.2035809	0.26721096	0.98381615	0.7289114	-0.3941822	-1.1613002	-0.26074886	0.060354233	-0.06035328	-0.97260284	-0.92814636	Phf10	72057	Mus musculus PHD finger protein 10 (Phf10), mRNA.	GO:0006355|GO:0006350	GO:0005634	GO:0046872|GO:0008270|GO:0005515
3940097	4.54077E-4	0.6584977	0.06829054	-4.0970473	-2.0345845	4.0970473	down	1.4580851	0.54407483	1.4580851	up	1.7990774	0.84725726	1.7990774	up	-3.3205035	-1.731402	3.3205035	down	382.1	244.5	163.4	141.0	173.4	199.1	765.1	1934.0	974.2	299.3	808.5	639.6	0.0667038	-1.0318108	-0.9622636	-1.1924438	-1.4296021	-0.9375491	0.61898994	2.1548538	1.4025393	-0.0667038	0.8442297	0.8570852	Slc9a1	20544	Mus musculus solute carrier family 9 (sodium/hydrogen exchanger), member 1 (Slc9a1), mRNA.	GO:0006810|GO:0006811|GO:0006885|GO:0006814	GO:0016021|GO:0005624|GO:0016020|GO:0016323	GO:0015297|GO:0031402|GO:0015299|GO:0015385
4730309	0.004586469	0.09413688	0.13726619	-1.033903	-0.048100792	1.033903	down	1.0041448	0.0059672967	1.0041448	up	-1.0611378	-0.085611984	1.0611378	down	-1.1016608	-0.13968007	1.1016608	down	113.5	116.5	116.9	92.0	131.1	106.1	126.0	121.1	111.4	118.4	126.9	126.5	-0.05076456	-0.090406895	0.027657032	-0.040554523	-0.063204765	-0.027657032	-0.04201603	0.038542747	0.034261227	0.09809685	0.063360214	0.12616682	Obox3	246791	Mus musculus oocyte specific homeobox 3 (Obox3), mRNA.		GO:0005634	GO:0003677
1260327	0.0015969966	0.1033862	0.0705379	-1.3291612	-0.41051608	1.3291612	down	1.4825819	0.5681117	1.4825819	up	1.0251436	0.035826042	1.0251436	up	-1.9222577	-0.9428018	1.9222577	down	1359.4	1713.7	1633.8	716.6	1389.1	892.6	3215.7	1959.2	1910.8	1488.6	2043.8	2686.7	-0.22906685	-0.21676159	0.050556183	-0.7324419	-0.5630884	-0.80407715	0.50879574	0.023122787	0.30435753	-0.023122787	0.061610222	0.6903105	Phyhip	105653	Mus musculus phytanoyl-CoA hydroxylase interacting protein (Phyhip), mRNA.	GO:0008150	GO:0005575	GO:0005515
5570326	0.0098397685	0.36151052	0.4039347	-1.2270931	-0.2952447	1.2270931	down	1.007417	0.010660965	1.007417	up	-1.1708763	-0.22758865	1.1708763	down	-1.4474307	-0.5334943	1.4474307	down	126.7	130.7	121.7	102.6	138.9	116.7	147.1	124.8	232.7	152.3	186.4	148.2	-0.0032134056	-0.054558277	-0.016318798	0.0032134056	-0.096969604	-0.012317181	0.098783016	-0.028988838	0.7418494	0.5907378	0.48501873	0.418653	2310046M24Rik
2600341	0.008914972	0.51388603	0.14279273	-1.0577323	-0.08097458	1.0577323	down	-1.0194141	-0.027740162	1.0194141	down	-1.0482358	-0.06796328	1.0482358	down	-1.0876374	-0.1211977	1.0876374	down	119.0	124.1	111.5	94.5	147.1	105.1	134.9	127.1	111.9	117.5	137.7	127.1	-0.03348446	-0.05170822	-0.092473984	-0.048865795	0.044572353	-0.09015274	0.009987831	0.06525707	-0.009987831	0.034663677	0.14782429	0.086658955	scl000361.1_1
610746	3.7115774E-4	0.015225417	0.07504862	1.9777608	0.98386794	1.9777608	up	-1.2848933	-0.36164856	1.2848933	down	3.4774685	1.7980374	3.4774685	up	8.836984	3.143554	8.836984	up	524.6	1497.6	1886.0	914.6	1772.3	1432.5	514.6	669.3	757.3	184.9	194.1	108.4	-0.2888279	0.9236975	1.5885344	0.9590006	1.1090994	1.2402496	-0.72819996	-0.20292759	0.20292759	-1.5441298	-1.9008808	-2.677302	Gjb6	14623	Mus musculus gap junction protein, beta 6 (Gjb6), transcript variant 2, mRNA.	GO:0007154|GO:0007605|GO:0042471	GO:0005886|GO:0016021|GO:0016020|GO:0030054|GO:0005922|GO:0005921	GO:0005515
5220670	0.00948685	0.0026381374	0.9735213	-1.1453885	-0.19583702	1.1453885	down	-1.0781434	-0.10854896	1.0781434	down	1.0794485	0.11029434	1.0794485	up	1.0160745	0.02300628	1.0160745	up	111.9	120.3	105.1	98.1	143.1	106.0	136.2	130.7	119.3	109.1	125.5	118.0	-0.09507799	-0.068315506	-0.15295506	0.030218601	0.03261614	-0.053536415	0.04976988	0.13580322	0.08558941	-0.05972004	0.021401882	-0.021402359	Sars1
620092	0.0029983462	0.009369692	0.29571664	1.1452172	0.19562116	1.1452172	up	-2.150223	-1.1044863	2.150223	down	1.4717312	0.5575142	1.4717312	up	3.6240973	1.8576217	3.6240973	up	140.9	350.5	215.2	296.1	762.6	389.9	174.4	143.0	318.8	122.6	137.2	125.0	-0.518528	0.40074778	0.35540152	0.9499059	1.5954709	1.0057034	-0.35540152	-0.5220032	0.5281625	-0.65660954	-0.6387129	-0.72646236	Hus1	15574	Mus musculus Hus1 homolog (S. pombe) (Hus1), mRNA.	GO:0006281|GO:0031575|GO:0009790|GO:0000724|GO:0006974|GO:0000077|GO:0008156|GO:0006468|GO:0006468|GO:0009411|GO:0009411	GO:0005737|GO:0005634	GO:0004674
1570079	0.0037088855	0.46303052	0.46853948	2.500742	1.3223562	2.500742	up	-1.002745	-0.0039548874	1.002745	down	1.5353065	0.61852664	1.5353065	up	3.8499448	1.9448378	3.8499448	up	909.0	1113.4	1289.1	970.7	1015.7	996.2	387.9	437.0	639.5	108.7	392.7	526.5	0.3991003	0.3488264	0.91424084	0.92460537	0.19133759	0.55808926	-1.2145243	-0.89903927	-0.19133759	-2.7114882	-1.090642	-0.35835075	Hus1	15574	Mus musculus Hus1 homolog (S. pombe) (Hus1), mRNA.	GO:0006281|GO:0031575|GO:0009790|GO:0000724|GO:0006974|GO:0000077|GO:0008156|GO:0006468|GO:0006468|GO:0009411|GO:0009411	GO:0005737|GO:0005634	GO:0004674
1050091	0.0047421358	0.55142975	0.39043218	2.454122	1.295207	2.454122	up	1.0823282	0.11413798	1.0823282	up	1.5262141	0.6099574	1.5262141	up	3.4606102	1.7910265	3.4606102	up	869.4	961.4	1214.0	807.6	844.4	878.9	348.4	416.3	610.1	106.5	360.7	487.1	0.49886322	0.31139088	1.0074415	0.82359886	0.09352398	0.5581589	-1.1782904	-0.79611015	-0.09352493	-2.566803	-1.0315943	-0.29940033	Hus1	15574	Mus musculus Hus1 homolog (S. pombe) (Hus1), mRNA.	GO:0006281|GO:0031575|GO:0009790|GO:0000724|GO:0006974|GO:0000077|GO:0008156|GO:0006468|GO:0006468|GO:0009411|GO:0009411	GO:0005737|GO:0005634	GO:0004674
1030044	0.0015734412	0.47018564	0.43928787	-1.4883424	-0.57370645	1.4883424	down	-1.005671	-0.008158505	1.005671	down	-1.1725798	-0.22968611	1.1725798	down	-1.735359	-0.7952341	1.735359	down	375.4	298.2	328.3	263.2	413.8	309.7	539.2	628.6	506.1	476.9	621.4	578.8	-0.064043045	-0.84091806	-0.057124138	-0.2516365	-0.3279581	-0.35801506	0.057124138	0.43418407	0.26772594	0.4450283	0.38547993	0.6175842	Smarcd3	66993	Mus musculus SWI/SNF related, matrix associated, actin dependent regulator of chromatin, subfamily d, member 3 (Smarcd3), mRNA.	GO:0006355|GO:0006350|GO:0016568|GO:0003007|GO:0042692|GO:0045941|GO:0043393	GO:0005634	GO:0005515|GO:0030528
2570114	0.0054454524	0.41139963	0.27849466	-1.1335129	-0.18080077	1.1335129	down	-1.0563465	-0.07908313	1.0563465	down	-1.0080284	-0.011536278	1.0080284	down	-1.0816652	-0.11325391	1.0816652	down	114.0	116.7	98.9	89.8	131.5	110.7	132.7	127.3	112.5	121.8	126.8	118.8	-0.06659508	-0.109781265	-0.23455715	-0.1005764	-0.08134079	0.00823307	0.012593269	0.09501457	0.023860931	0.13423395	0.040076733	-0.00823307	Acacb					GO:0003989
6110608	0.006882709	0.89674157	0.45780724	1.6372796	0.71130073	1.6372796	up	-1.138428	-0.18704304	1.138428	down	-1.0959761	-0.13221629	1.0959761	down	1.7006986	0.76612747	1.7006986	up	167.7	313.2	173.3	137.2	464.8	213.9	119.0	130.4	158.3	115.9	158.9	135.5	0.13736343	0.61339474	0.4052477	0.045618534	1.2232571	0.44825935	-0.5750027	-0.29572296	-0.10717058	-0.3920684	-0.04561901	-0.14355993	Ubxn2a	217379	Mus musculus UBX domain protein 2A (Ubxn2a), mRNA.
5090670	0.0075626434	0.3917512	0.751604	1.56848	0.64936715	1.56848	up	-1.1035115	-0.14210162	1.1035115	down	1.2339503	0.3032842	1.2339503	up	2.135765	1.094753	2.135765	up	333.8	369.8	224.1	198.8	682.3	265.0	212.8	265.8	162.6	109.7	195.0	158.7	0.49476242	0.21317482	0.141222	-0.0076417923	1.1526241	0.13048172	-0.3824997	0.0076413155	-0.7240839	-1.1248908	-0.4424758	-0.44142818	Rhov	228543	Mus musculus ras homolog gene family, member V (Rhov), mRNA.	GO:0007264	GO:0016020|GO:0005886|GO:0005768|GO:0005622	GO:0046872|GO:0000287|GO:0000166|GO:0005525
5860609	6.283415E-4	0.4287209	0.35786676	2.0999894	1.0703821	2.0999894	up	1.0232182	0.033113778	1.0232182	up	1.3396902	0.42189944	1.3396902	up	2.749497	1.4591677	2.749497	up	2524.1	3296.8	1701.1	1667.6	2092.7	2869.5	1455.3	957.6	1520.1	652.5	1339.1	692.1	0.6699133	0.7410488	0.109163284	0.4839983	0.049319267	0.88746643	-0.64925385	-0.9924488	-0.049318314	-1.1911535	-0.5703888	-1.1951771	Ncald	52589	Mus musculus neurocalcin delta (Ncald), mRNA. XM_921409 XM_921419 XM_921424			GO:0005509
4780184	9.427759E-4	0.44823834	0.33159792	1.8396558	0.87943584	1.8396558	up	-1.2970221	-0.37520313	1.2970221	down	-1.0341061	-0.04838434	1.0341061	down	2.3073783	1.2062546	2.3073783	up	243.9	501.3	233.7	247.4	694.8	338.7	154.6	164.5	225.4	129.7	158.1	200.2	0.068136215	0.73088264	0.2309866	0.40011597	1.2124376	0.54306126	-0.75974035	-0.58615017	-0.2624116	-0.7268982	-0.6681142	-0.06813669	Ly6e			GO:0035265|GO:0055010|GO:0001701|GO:0030325|GO:0048242|GO:0042415	GO:0031225|GO:0016020|GO:0005886
20195	0.0054299384	0.0061132507	0.5026979	-1.0013025	-0.0018777847	1.0013025	down	1.0482057	0.06792196	1.0482057	up	-1.0716294	-0.099806145	1.0716294	down	-1.1247512	-0.16960588	1.1247512	down	124.8	129.4	121.4	91.5	139.0	112.8	139.2	125.7	110.8	122.2	138.7	128.4	-0.0028333664	-0.041490555	0.0028328896	-0.1392355	-0.07179308	-0.034228325	0.02043581	0.0064587593	-0.06275225	0.07429266	0.12026358	0.069004536	Med17	234959	Mus musculus mediator complex subunit 17 (Med17), mRNA.	GO:0006355|GO:0006350|GO:0006357|GO:0045944	GO:0005634|GO:0005667|GO:0000119|GO:0000119	GO:0005515|GO:0030528|GO:0003713
3990360	0.0042584892	0.74466074	0.6857344	-1.4387671	-0.524833	1.4387671	down	-1.0083551	-0.012003899	1.0083551	down	-1.0792795	-0.11006865	1.0792795	down	-1.5399653	-0.6228978	1.5399653	down	1307.0	1699.5	1083.7	996.2	1393.6	1343.4	2577.7	1924.1	1989.4	2008.4	1785.3	2559.4	-0.11379433	-0.05700302	-0.35492802	-0.0788784	-0.38720512	-0.023630142	0.3520012	0.16623116	0.5305414	0.5569	0.023631096	0.79844856	Sel1l	20338	Mus musculus sel-1 suppressor of lin-12-like (C. elegans) (Sel1l), transcript variant 1, mRNA.	GO:0007219	GO:0016020|GO:0016021|GO:0005783	GO:0005488
6480739	0.00150293	0.78554684	0.13565774	1.1725558	0.22965655	1.1725558	up	-1.0720834	-0.10041713	1.0720834	down	-1.0506594	-0.071295105	1.0506594	down	1.1964653	0.25877857	1.1964653	up	135.0	144.4	130.9	131.2	182.7	123.9	129.3	115.6	109.5	119.9	131.8	113.9	0.0893774	0.013186932	0.15457106	0.29304123	0.22087955	0.04446602	-0.14166069	-0.16612339	-0.12405014	-0.014791012	-0.013186455	-0.18997145	Rad51	19361	Mus musculus RAD51 homolog (S. cerevisiae) (Rad51), mRNA.	GO:0007131|GO:0006974|GO:0006259|GO:0006281|GO:0000724|GO:0000724|GO:0007126|GO:0000724	GO:0000795|GO:0005622|GO:0005634|GO:0000793|GO:0000794	GO:0000166|GO:0003677|GO:0043565|GO:0008094|GO:0017111|GO:0003684|GO:0005524|GO:0005515|GO:0005515|GO:0005515|GO:0005515
360068	0.00446952	0.9651178	0.82921255	2.5802941	1.3675356	2.5802941	up	-1.0435035	-0.0614354	1.0435035	down	-1.0663067	-0.09262246	1.0663067	down	2.525114	1.3363485	2.525114	up	417.7	396.9	666.5	334.6	408.1	720.6	187.5	171.8	234.8	128.3	397.7	137.3	0.4747219	-0.02772522	1.2647276	0.5304575	0.02772522	1.3378477	-0.88898754	-0.91954327	-0.5823517	-1.1482553	0.14163113	-1.106391	Hdgf	15191	Mus musculus hepatoma-derived growth factor (Hdgf), mRNA.	GO:0006355|GO:0006350|GO:0009987	GO:0005737|GO:0005615|GO:0005634	GO:0003677|GO:0008083|GO:0000166|GO:0008201
2750039	0.009535418	0.61173975	0.42308784	1.7627007	0.8177875	1.7627007	up	-1.0468172	-0.06600952	1.0468172	down	-1.2197734	-0.28661317	1.2197734	down	1.5127608	0.5971839	1.5127608	up	256.9	228.7	316.4	220.5	285.1	316.9	152.4	144.0	178.8	150.7	248.0	134.5	0.39465046	-0.21121693	0.9070177	0.45965004	0.13073635	0.6980934	-0.53323174	-0.4978299	-0.33184958	-0.13073587	0.15493965	-0.52727556	Hdgf	15191	Mus musculus hepatoma-derived growth factor (Hdgf), mRNA.	GO:0006355|GO:0006350|GO:0009987	GO:0005737|GO:0005615|GO:0005634	GO:0003677|GO:0008083|GO:0000166|GO:0008201
2120047	0.009569573	0.015491932	0.19720168	-1.0324098	-0.04601574	1.0324098	down	1.1788763	0.2374123	1.1788763	up	-1.5587499	-0.64038944	1.5587499	down	-1.8971286	-0.92381746	1.8971286	down	144.9	216.0	115.4	107.0	142.2	104.8	181.3	151.7	120.7	177.4	331.9	158.0	-0.011495113	0.14831686	-0.36425352	-0.19942331	-0.3234563	-0.41678905	0.1491723	0.011494637	-0.2500515	0.573761	0.9803467	0.2776761	Ppil1	68816	Mus musculus peptidylprolyl isomerase (cyclophilin)-like 1 (Ppil1), mRNA.	GO:0006457|GO:0008380|GO:0006397	GO:0005681	GO:0016853|GO:0003755
510672	0.0048334342	0.85997266	0.030769378	-1.1103976	-0.15107632	1.1103976	down	-1.071874	-0.10013533	1.071874	down	-1.0830629	-0.11511707	1.0830629	down	-1.1219887	-0.16605806	1.1219887	down	117.0	136.7	118.5	101.6	158.6	120.7	152.6	138.1	114.1	129.8	147.8	134.7	-0.1790142	-0.06717491	-0.12083292	-0.06661606	0.022910118	-0.022910118	0.11247873	0.08283234	-0.10910416	0.17214727	0.13893938	0.12047148	Iqca					GO:0005524|GO:0000166|GO:0017111
4210703	4.8467738E-4	0.6496452	0.34915563	-1.738079	-0.7974936	1.738079	down	1.1696427	0.2260679	1.1696427	up	1.057435	0.080568954	1.057435	up	-1.9225119	-0.94299257	1.9225119	down	3622.6	2443.5	2262.0	1461.6	2619.7	2409.3	5740.9	5188.0	4113.6	4307.8	4287.3	4464.9	0.006257057	-0.86855793	-0.6805124	-0.88574505	-0.7917471	-0.54352474	0.21020126	0.2840681	0.35539818	0.36999702	-0.0062561035	0.24421978	Gria1	14799	Mus musculus glutamate receptor, ionotropic, AMPA1 (alpha 1) (Gria1), mRNA.	GO:0006810|GO:0006811|GO:0031623|GO:0007616	GO:0032281|GO:0005783|GO:0016020|GO:0045211|GO:0005886|GO:0016021|GO:0030054|GO:0014069|GO:0005624|GO:0045202	GO:0005216|GO:0004872|GO:0005515|GO:0005234|GO:0004970
4230142	0.0050759944	0.13365415	0.5898912	1.8284101	0.87058973	1.8284101	up	-1.8686513	-0.9019974	1.8686513	down	1.3640834	0.44793192	1.3640834	up	4.6606107	2.220519	4.6606107	up	127.5	762.3	185.2	261.8	667.7	583.5	112.7	132.6	244.9	113.1	101.2	106.1	-0.43862057	1.8923302	0.40084887	1.005229	1.6555786	1.8997431	-0.7572112	-0.37515974	0.37516022	-0.5401068	-0.84165573	-0.719244	Rras2	66922	Mus musculus related RAS viral (r-ras) oncogene homolog 2 (Rras2), mRNA.	GO:0007265|GO:0009987|GO:0009987|GO:0007264|GO:0030335	GO:0005622|GO:0016020|GO:0005886	GO:0005525|GO:0000166|GO:0005515
2470070	0.008519824	0.5854268	0.92636806	-1.380469	-0.46515846	1.380469	down	-1.0385414	-0.05455874	1.0385414	down	1.0545026	0.07656272	1.0545026	up	-1.2605357	-0.334037	1.2605357	down	170.7	221.7	183.3	186.6	257.7	160.5	326.0	294.1	262.6	226.1	275.4	184.6	-0.34864426	-0.4079213	-0.022734642	0.022735119	-0.16160536	-0.4767537	0.2663231	0.27304077	0.07681131	0.32230663	0.1434617	-0.07928133	Klf16	118445	Mus musculus Kruppel-like factor 16 (Klf16), mRNA.	GO:0007212|GO:0006355|GO:0006357|GO:0006350	GO:0005634|GO:0005622	GO:0008270|GO:0004872|GO:0003676|GO:0003700|GO:0003677|GO:0003677|GO:0046872
5560056	0.009042773	0.02004229	0.11157672	1.0168357	0.024086634	1.0168357	up	-1.1595119	-0.21351767	1.1595119	down	1.0356055	0.050474644	1.0356055	up	1.2210133	0.28807893	1.2210133	up	118.8	114.3	121.4	120.5	155.9	119.3	128.6	118.1	102.7	102.7	116.5	114.4	0.01876831	-0.113444805	0.09826136	0.32955933	0.17751455	0.13706398	-0.0072689056	0.0072689056	-0.06867504	-0.11774969	-0.06140709	-0.040942192	Bcdo2	170752	Mus musculus beta-carotene 9', 10'-dioxygenase 2 (Bcdo2), mRNA.
7380167	0.009933018	0.14669003	0.05498476	1.8656021	0.89964134	1.8656021	up	-3.9373875	-1.9772387	3.9373875	down	-1.2547942	-0.32745075	1.2547942	down	5.8540263	2.5494292	5.8540263	up	854.0	136.0	127.4	567.2	1748.1	721.7	144.8	124.8	152.3	129.0	273.4	127.1	2.6515827	-0.21730757	-0.10766029	2.4571323	3.3244228	2.4767752	-0.13405561	-0.2309823	-0.00727129	0.007270813	0.78310776	-0.18033552	BC003993	80744	Mus musculus cDNA sequence BC003993 (BC003993), mRNA.	GO:0008380|GO:0006397|GO:0016070	GO:0005634|GO:0005681	GO:0005515
610156	6.128621E-4	0.50189126	0.36056975	1.4045582	0.49011642	1.4045582	up	1.0968589	0.13337786	1.0968589	up	1.0148407	0.021253273	1.0148407	up	1.2995317	0.37799186	1.2995317	up	182.5	188.6	135.8	119.8	173.0	158.9	121.2	119.3	117.9	106.3	111.9	128.1	0.48517895	0.14400864	0.18349457	0.09205723	0.07097864	0.24951267	-0.3224864	-0.2082634	-0.12691736	-0.29819012	-0.3522582	-0.07097864	Lin52	217708	Mus musculus lin-52 homolog (C. elegans) (Lin52), mRNA.
3400709	4.2584233E-4	0.07113914	0.072179124	-2.2344007	-1.159888	2.2344007	down	2.4781914	1.3092875	2.4781914	up	-1.0020441	-0.0029459	1.0020441	down	-5.548591	-2.4721215	5.548591	down	982.8	588.6	795.1	237.6	507.2	235.6	1800.6	1943.8	2004.0	2472.8	2177.4	910.8	0.05713272	-1.0680084	-0.19244194	-1.7321548	-1.3205538	-2.0784717	0.39579964	0.75922585	1.1213207	1.4293871	0.91292953	-0.05713272	scl0001905.1_3
6580408	9.3226385E-4	0.0056259003	0.95504147	-1.0129949	-0.018626848	1.0129949	down	1.035988	0.05100727	1.035988	up	-1.0371429	-0.05261469	1.0371429	down	-1.0884302	-0.12224881	1.0884302	down	120.0	119.3	113.7	89.8	130.5	104.7	131.4	117.1	108.9	115.4	126.2	122.4	0.030631065	-0.052825928	-0.01198864	-0.07621002	-0.06748295	-0.043512344	0.021697044	-0.008062363	0.008062363	0.055457115	0.056907177	0.06717682	Lsm1	67207	Mus musculus LSM1 homolog, U6 small nuclear RNA associated (S. cerevisiae) (Lsm1), mRNA.	GO:0008380|GO:0006397|GO:0008150	GO:0005634|GO:0030529|GO:0005737	GO:0003723|GO:0003674
7000768	0.0022760264	0.013141152	0.9132055	-1.2315465	-0.30047116	1.2315465	down	1.6783754	0.74706537	1.6783754	up	-1.7435026	-0.80198854	1.7435026	down	-3.6038153	-1.8495251	3.6038153	down	191.1	380.8	164.1	118.6	181.8	109.3	177.4	460.1	344.3	526.5	517.9	375.5	-0.28585005	0.28585005	-0.29572868	-0.76537466	-0.716331	-1.0552192	-0.57335806	0.77327204	0.40577078	1.3388143	0.8820596	0.7907767	Eml5	319670	Mus musculus echinoderm microtubule associated protein like 5 (Eml5), mRNA.	GO:0008150	GO:0005737|GO:0005874|GO:0005575	GO:0003674
2320253	6.741443E-4	0.20426126	0.757678	1.2124536	0.2779296	1.2124536	up	-1.0527678	-0.07418728	1.0527678	down	1.0857996	0.11875789	1.0857996	up	1.3859496	0.4708748	1.3859496	up	2875.5	3672.2	3182.4	2175.4	4034.0	3309.4	3210.0	3391.2	2258.2	1975.2	2947.1	2394.0	0.030391693	0.06407261	0.096912384	0.02366352	0.15631962	0.23395538	-0.33059692	-0.023664474	-0.2881508	-0.47624874	-0.20674038	-0.31569672	LOC329575	329575	Mus musculus hypothetical LOC329575 (LOC329575), mRNA.
2970307	1.0586969E-4	0.0042903605	0.18235104	1.288804	0.36603293	1.288804	up	-1.5511887	-0.6333742	1.5511887	down	1.2234032	0.29089993	1.2234032	up	2.445801	1.290307	2.445801	up	7057.7	12099.7	9758.7	9974.3	13943.5	17350.6	8770.4	8732.2	5639.7	5444.4	5917.1	6093.5	-0.013996124	0.50664234	0.25559044	0.8000536	0.6750307	1.173275	-0.18650723	0.013997078	-0.17735195	-0.3157854	-0.5577841	-0.34899235	Rhbdl2	230726	Mus musculus rhomboid, veinlet-like 2 (Drosophila) (Rhbdl2), mRNA.
2810373	0.0069221756	0.10060787	0.96276134	1.6867431	0.75424033	1.6867431	up	-1.7658328	-0.82034874	1.7658328	down	1.7157446	0.7788348	1.7157446	up	5.1103563	2.3534238	5.1103563	up	322.1	1390.3	477.2	509.1	1181.6	1601.0	581.9	205.1	530.0	155.8	369.2	137.0	-0.5379038	1.289196	0.195405	0.54012203	1.0039167	1.8637047	-0.096523285	-1.3160238	0.096523285	-1.3339405	-0.58055115	-1.7380366	Luzp2	233271	Mus musculus leucine zipper protein 2 (Luzp2), mRNA.	GO:0008150	GO:0005576|GO:0005575	GO:0003674
2100521	3.4467236E-4	0.12045147	0.14544001	-1.9314829	-0.94970894	1.9314829	down	1.6896291	0.7567066	1.6896291	up	-1.0197465	-0.02821064	1.0197465	down	-3.3279321	-1.734626	3.3279321	down	733.4	972.9	766.0	564.7	381.4	447.4	2318.5	2102.1	1155.7	1491.3	1685.6	1650.4	-0.4017744	-0.32236576	-0.25658894	-0.378191	-1.7729092	-1.0997486	0.757144	0.8546648	0.25658894	0.7135792	0.49989796	0.7395525	Spock3	72902	Mus musculus sparc/osteonectin, cwcv and kazal-like domains proteoglycan 3 (Spock3), mRNA.		GO:0005576|GO:0005578	GO:0004857|GO:0005509|GO:0008191
7650273	1.9796415E-4	0.49427623	0.39834002	-3.9678476	-1.9883566	3.9678476	down	-1.3623984	-0.44614857	1.3623984	down	-1.0344273	-0.048832238	1.0344273	down	-3.012665	-1.5910403	3.012665	down	780.0	1722.5	597.7	747.0	1756.4	1239.4	4400.1	3953.2	3890.3	6002.0	3593.8	2655.9	-1.2770901	-0.4411745	-1.5343351	-0.90448856	-0.4634199	-0.5462456	0.74773026	0.79253006	1.1722097	1.7482958	0.6694956	0.44117546	Hist1h1c			GO:0006334|GO:0016584	GO:0005634|GO:0005694|GO:0000786	GO:0005515|GO:0003677
1990021	0.001191522	0.9899778	0.5734804	3.2425275	1.6971188	3.2425275	up	-1.1472559	-0.19818723	1.1472559	down	-1.1543955	-0.20713758	1.1543955	down	3.2224734	1.6881684	3.2224734	up	809.8	1084.2	395.0	681.1	830.3	756.3	512.7	125.5	238.5	259.4	367.4	144.0	0.9756689	1.0746727	0.10079098	1.1548939	0.6472616	0.94353867	-0.10079193	-1.8211775	-1.0182543	-0.4462366	-0.42866707	-1.4439073	ENSMUSG00000068790	545007	Mus musculus predicted gene, ENSMUSG00000068790 (ENSMUSG00000068790), mRNA.
4570209	0.0074740043	0.10778264	0.09630944	2.904826	1.5384517	2.904826	up	2.0844827	1.0596894	2.0844827	up	1.0146905	0.021039814	1.0146905	up	1.4140196	0.4998021	1.4140196	up	330.3	562.9	440.5	155.5	469.6	122.1	180.9	120.9	188.9	123.7	229.3	116.7	0.9544306	1.3681765	1.5394735	0.06740904	1.0721264	-0.45652294	-0.101680756	-0.5841851	-0.06740856	-0.42388391	0.24244785	-0.6349578	Ercc8	71991	Mus musculus excision repaiross-complementing rodent repair deficiency, complementation group 8 (Ercc8), mRNA.	GO:0006355|GO:0006350|GO:0006283|GO:0009411|GO:0010165	GO:0005634|GO:0016363|GO:0000109	GO:0003674
4050537	0.003808779	0.13243489	0.62101877	1.3602418	0.4438631	1.3602418	up	-1.3317784	-0.41335407	1.3317784	down	1.1640824	0.21919315	1.1640824	up	2.1087825	1.0764103	2.1087825	up	212.6	572.5	236.4	302.7	490.0	415.8	213.3	305.2	243.3	148.3	194.6	196.6	-0.1970315	0.88354015	0.18275547	0.6871586	0.62088203	0.80128574	-0.41541958	0.15875435	-0.20565987	-0.48201752	-0.47913313	-0.15875387	Nrsn1	22360	Mus musculus neurensin 1 (Nrsn1), mRNA.	GO:0007399	GO:0016021|GO:0016020|GO:0043005|GO:0030426|GO:0016023|GO:0043025
6520719	0.008649095	0.061045177	0.4790167	1.0766158	0.10650349	1.0766158	up	-1.0866367	-0.11986955	1.0866367	down	1.1841613	0.24386564	1.1841613	up	1.3853387	0.4702387	1.3853387	up	1849.7	2684.2	2032.0	1558.4	2702.0	2285.3	2976.5	2309.6	1636.1	1727.0	1720.6	1612.9	-0.08963871	0.1268301	0.053032875	0.0698576	0.12245655	0.25751877	0.07081413	-0.053032875	-0.24706745	-0.12508965	-0.5069647	-0.3288288	LOC546133	546133	PREDICTED: Mus musculus similar to DnaJ (Hsp40) homolog, subfamily B, member 6 (LOC546133), misc RNA.
5900167	0.008853131	0.047552098	0.35513502	-1.0407218	-0.057584446	1.0407218	down	1.0504823	0.07105176	1.0504823	up	-1.1280591	-0.17384274	1.1280591	down	-1.2332617	-0.30247894	1.2332617	down	128.1	135.9	127.1	95.8	150.3	114.2	148.5	132.9	129.7	131.8	138.2	148.0	-0.055616856	-0.08672142	0.016560078	-0.16439533	-0.062408447	-0.11212969	0.046975613	0.003739357	-0.0037398338	0.20497656	0.018751621	0.3447752	LOC382515
5860441	0.0094148815	0.4323821	0.9678481	1.6900887	0.757099	1.6900887	up	1.1139398	0.15567127	1.1139398	up	-1.1024853	-0.14075945	1.1024853	down	1.3761791	0.46066827	1.3761791	up	242.5	288.0	236.2	223.4	225.7	229.5	163.5	191.2	112.7	118.0	192.8	173.9	0.39260197	0.20436239	0.5813184	0.55972147	-0.11900568	0.2705531	-0.3443427	-0.063011646	-0.6856599	-0.6414366	-0.092310905	0.063011646	Arhgdig	14570	Mus musculus Rho GDP dissociation inhibitor (GDI) gamma (Arhgdig), mRNA.	GO:0032880	GO:0005737|GO:0005624	GO:0005096|GO:0005094|GO:0005515|GO:0005092|GO:0005083
5960719	0.0028654367	0.04391703	5.597825E-4	-1.371635	-0.45589656	1.371635	down	-1.7104955	-0.77441424	1.7104955	down	-3.8796957	-1.9559435	3.8796957	down	-3.111102	-1.6374258	3.111102	down	126.4	209.3	143.0	183.5	385.0	243.1	217.3	229.1	230.8	1007.3	1231.8	379.2	-0.82422924	-0.45193005	-0.39799738	0.028446198	0.45854378	0.16209602	-0.19103336	-0.028446198	-0.086987495	2.3663063	2.251461	0.9435959	Ube2g1	67128	Mus musculus ubiquitin-conjugating enzyme E2G 1 (UBC7 homolog, C. elegans) (Ube2g1), mRNA.	GO:0006511|GO:0043687|GO:0051246		GO:0016874|GO:0019787|GO:0004842
6650494	0.0016205237	0.04124179	2.0757722E-4	-1.3393568	-0.42154038	1.3393568	down	-1.6832172	-0.7512213	1.6832172	down	-3.1796272	-1.6688576	3.1796272	down	-2.5300689	-1.3391767	2.5300689	down	164.8	228.9	130.3	203.0	383.2	258.8	220.5	235.1	258.3	841.8	917.5	387.2	-0.50745535	-0.46668196	-0.7940402	0.055274487	0.3128147	0.11739731	-0.31304264	-0.13523912	-0.055274487	1.9862232	1.6875248	0.82926846	Ube2g1	67128	Mus musculus ubiquitin-conjugating enzyme E2G 1 (UBC7 homolog, C. elegans) (Ube2g1), mRNA.	GO:0006511|GO:0043687|GO:0051246		GO:0016874|GO:0019787|GO:0004842
3710717	0.0060988483	0.06993976	0.03738952	-1.3256093	-0.40665564	1.3256093	down	-1.0731695	-0.10187784	1.0731695	down	-2.2388332	-1.162747	2.2388332	down	-2.7654703	-1.4675249	2.7654703	down	959.7	1944.9	595.8	689.8	1271.2	1260.8	1239.4	1890.5	1621.4	2863.9	3909.4	2659.5	-0.56487846	0.12716675	-1.1397648	-0.620245	-0.5244312	-0.12716675	-0.7146034	0.1433487	0.21374512	1.0783958	1.2094402	0.8428955	Ivns1abp	117198	Mus musculus influenza virus NS1A binding protein (Ivns1abp), transcript variant 2, mRNA.		GO:0005737|GO:0005856|GO:0005634	GO:0005515
2570008	0.009873187	0.6338479	0.13339984	-1.5800139	-0.6599372	1.5800139	down	-1.2060957	-0.2703444	1.2060957	down	-1.4123682	-0.4981162	1.4123682	down	-1.8502357	-0.887709	1.8502357	down	3758.3	2718.8	1610.5	1975.0	3723.8	2949.7	5065.5	5109.6	3191.4	3504.4	7084.4	7428.3	0.102321625	-0.6759882	-1.1041126	-0.39867973	-0.26781178	-0.20025444	0.035788536	0.30203247	-0.035788536	0.06738472	0.7795229	0.9494734	Ivns1abp	117198	Mus musculus influenza virus NS1A binding protein (Ivns1abp), transcript variant 2, mRNA.		GO:0005737|GO:0005856|GO:0005634	GO:0005515
3440070	0.00783554	0.75355095	0.6676026	-1.597787	-0.67607516	1.597787	down	-1.0178683	-0.025550842	1.0178683	down	-1.1196386	-0.16303316	1.1196386	down	-1.7575399	-0.81355745	1.7575399	down	194.5	223.0	180.2	149.3	291.5	195.8	503.7	213.7	399.6	413.0	356.7	245.6	-0.13957453	-0.38375044	-0.03232813	-0.32528067	0.03232813	-0.18604803	0.84117985	-0.13506985	0.7664623	1.1299782	0.4985361	0.33315754	Slc25a25	227731	Mus musculus solute carrier family 25 (mitochondrial carrier, phosphate carrier), member 25 (Slc25a25), nuclear gene encoding mitochondrial protein, mRNA.	GO:0006810	GO:0005743|GO:0016021|GO:0016020|GO:0005739	GO:0005509|GO:0005488
1470725	1.03262915E-4	0.1725283	0.8567107	-2.959423	-1.565316	2.959423	down	1.3867508	0.4717086	1.3867508	up	-1.2899041	-0.3672638	1.2899041	down	-5.2937436	-2.4042883	5.2937436	down	2571.8	2058.5	812.3	1051.7	1389.4	854.4	7099.5	6202.2	3218.1	4826.7	7932.7	6062.9	-0.20510674	-0.86634445	-1.8150654	-1.0736179	-1.4659595	-1.7620649	0.7868967	0.8174267	0.20510769	0.7918024	1.214531	0.9048891	Gpr88	64378	Mus musculus G-protein coupled receptor 88 (Gpr88), mRNA.	GO:0007186|GO:0007165	GO:0016021|GO:0016020|GO:0005886	GO:0004872|GO:0004871|GO:0004888|GO:0004930
1440192	0.009328399	0.008959024	0.066318035	-1.0055779	-0.008024853	1.0055779	down	-1.3037529	-0.3826704	1.3037529	down	3.093101	1.629054	3.093101	up	4.0102706	2.0036995	4.0102706	up	843.8	644.7	244.6	586.8	817.2	518.5	833.6	420.8	589.8	121.4	176.5	194.2	0.71490383	-0.04597473	-0.87137604	0.60109806	0.29849148	0.04597473	0.22106934	-0.519434	0.119992256	-2.0864716	-1.7027979	-1.2762647	Rab8b	235442	Mus musculus RAB8B, member RAS oncogene family (Rab8b), mRNA.	GO:0006810|GO:0015031|GO:0007264	GO:0016020|GO:0005886	GO:0000166|GO:0005525
3170327	0.003430405	0.08993979	0.08529579	-2.6658914	-1.414618	2.6658914	down	1.0055968	0.008051872	1.0055968	up	1.8827713	0.9128578	1.8827713	up	-1.4238647	-0.50981206	1.4238647	down	118.8	133.0	120.1	98.3	130.1	121.5	272.5	365.7	443.2	223.0	167.2	112.7	-0.10420513	-0.039602757	-0.043747425	-0.059948444	-0.19136477	0.03960228	0.88962317	1.4051838	1.7614918	1.1515799	0.35322762	-0.18708229	Gprin3	243385	Mus musculus GPRIN family member 3 (Gprin3), mRNA.
6420327	0.0015417163	0.061176933	0.13631222	1.1772316	0.23539814	1.1772316	up	-1.2812654	-0.35756937	1.2812654	down	1.0342442	0.04857683	1.0342442	up	1.5599982	0.64154434	1.5599982	up	259.1	359.2	277.0	272.1	463.9	379.1	267.0	253.0	306.4	208.9	288.5	176.6	-0.021706581	0.021706581	0.29188251	0.39020824	0.4301176	0.5442648	-0.2603922	-0.20342016	0.049500465	-0.06515026	-0.07166672	-0.4232254	Itch			GO:0006511|GO:0006511|GO:0006464	GO:0005737|GO:0005622|GO:0005634|GO:0000151	GO:0004842|GO:0005515|GO:0016874|GO:0016881
290326	0.0025580544	0.012123	0.49688601	-1.0124136	-0.0177989	1.0124136	down	1.0455745	0.064295925	1.0455745	up	-1.0288672	-0.041056793	1.0288672	down	-1.0891114	-0.123151615	1.0891114	down	115.5	123.9	117.9	90.7	131.0	104.0	129.6	122.6	109.0	118.4	125.7	120.7	-0.029232025	-0.007441044	0.038233757	-0.06613636	-0.06735325	-0.057837486	-0.0037865639	0.05495739	0.0037865639	0.09500551	0.04521227	0.037909985	4932435O22Rik
990184	0.009527856	0.13719188	0.18653753	1.388636	0.47366843	1.388636	up	-1.0399218	-0.056475013	1.0399218	down	1.7959329	0.8447335	1.7959329	up	2.593458	1.374877	2.593458	up	845.7	756.9	1171.9	702.0	1340.0	654.1	1177.3	418.0	787.3	378.6	369.9	275.2	0.22509956	-0.28971767	0.72709656	0.3830614	0.5294714	-0.08062935	0.18646431	-1.0256205	0.08062935	-0.76797867	-1.2311106	-1.2936382	Myo5a	17918	Mus musculus myosin Va (Myo5a), mRNA.	GO:0042438|GO:0006582|GO:0030318|GO:0030048|GO:0006887|GO:0030073|GO:0030050|GO:0042552|GO:0042640|GO:0042476|GO:0007268|GO:0007601|GO:0043473|GO:0050808|GO:0048066|GO:0042759|GO:0043473|GO:0043473|GO:0050885|GO:0043473|GO:0051643|GO:0032400|GO:0032402|GO:0032402|GO:0031987|GO:0043473|GO:0043473|GO:0031585|GO:0032252	GO:0042641|GO:0005882|GO:0005737|GO:0042470|GO:0005794|GO:0016459|GO:0030141|GO:0042470|GO:0001750|GO:0043025	GO:0000166|GO:0005524|GO:0005509|GO:0005516|GO:0003774|GO:0005515|GO:0000146|GO:0005516|GO:0003779|GO:0003779|GO:0003779|GO:0000146|GO:0005515|GO:0051010
4040373	0.0011087714	0.28584343	0.12102145	1.0936902	0.12920411	1.0936902	up	1.0431468	0.06094233	1.0431468	up	1.0087118	0.012514116	1.0087118	up	1.0575867	0.0807759	1.0575867	up	128.0	133.3	122.4	98.9	135.4	115.4	125.5	114.3	110.4	108.8	119.7	114.7	0.12573338	0.07764149	0.10726404	0.063934326	-0.02063322	0.0845108	-0.050042152	-0.047564983	0.020633698	-0.041552544	-0.02819395	-0.044769287	Fam118b	109229	Mus musculus family with sequence similarity 118, member B (Fam118b), transcript variant 2, mRNA.
4890259	0.005959965	0.0018858719	0.0036645215	-1.0180978	-0.025876045	1.0180978	down	-1.2026668	-0.26623693	1.2026668	down	1.0106033	0.015216827	1.0106033	up	1.1938137	0.2555777	1.1938137	up	120.5	128.4	114.6	113.2	177.8	136.8	133.1	117.2	120.4	118.4	125.7	114.7	-0.010183334	-0.0039863586	-0.04682064	0.20159864	0.28176975	0.2543521	-0.0050873756	-0.053500652	0.07522583	0.053779602	0.0039863586	-0.08677864	A830018L16Rik	320492	Mus musculus RIKEN cDNA A830018L16 gene (A830018L16Rik), mRNA.
4900154	0.006739358	0.9377619	0.7950623	-1.4497461	-0.5358003	1.4497461	down	1.0372663	0.0527862	1.0372663	up	1.0198965	0.028422683	1.0198965	up	-1.4744366	-0.5601638	1.4744366	down	1712.9	2029.6	1606.4	1684.8	1882.7	1181.8	3068.9	3342.2	2225.3	2046.1	2729.5	2800.9	-0.32688236	-0.40400028	-0.4025879	0.0739069	-0.5512848	-0.8144512	0.008716583	0.3633995	0.10181427	-0.00871563	0.07223797	0.32514	Mrg1
5960753	0.001661741	0.3175939	0.4861102	-1.10289	-0.1412889	1.10289	down	-1.0057762	-0.008309206	1.0057762	down	1.0312954	0.044457592	1.0312954	up	-1.0632805	-0.088522114	1.0632805	down	110.4	119.3	108.6	90.0	130.6	103.8	141.0	118.9	113.3	108.7	124.7	122.7	-0.041864395	-0.007221222	-0.03293419	-0.027255535	-0.02074337	-0.009093285	0.18048525	0.05973673	0.101624966	0.007221222	0.08397484	0.1172781	LOC237387
2340711	0.00240869	0.006187738	0.9582073	-1.0939794	-0.1295856	1.0939794	down	1.6411061	0.7146686	1.6411061	up	-1.6177537	-0.693992	1.6177537	down	-2.904412	-1.5382462	2.904412	down	1196.2	754.4	1145.1	470.9	638.6	606.8	1453.8	1361.3	948.9	1334.1	2056.7	1975.9	0.14404869	-0.86529064	0.12327957	-0.8071308	-1.1553001	-0.7795372	-0.07530594	0.075304985	-0.20920467	0.4084196	0.64890003	0.81545067	Nexn	68810	Mus musculus nexilin (Nexn), mRNA.		GO:0005737|GO:0005856|GO:0030054|GO:0005924	GO:0003779|GO:0051015
4390639	0.0022869837	0.17615569	0.1299148	-1.2836578	-0.36026064	1.2836578	down	1.3120564	0.39182982	1.3120564	up	1.0176288	0.025211334	1.0176288	up	-1.6550549	-0.7268791	1.6550549	down	4441.2	5784.2	6206.1	2654.0	5159.1	3622.7	11478.7	6280.8	5198.3	6457.5	6297.6	7363.9	-0.2703905	-0.14242268	0.07604885	-0.5788088	-0.3995962	-0.53384876	0.61377525	0.008913994	0.121328354	0.3386488	-0.008913994	0.3386488	Ptprs	19280	Mus musculus protein tyrosine phosphatase, receptor type, S (Ptprs), mRNA.			GO:0016787|GO:0004872|GO:0004725
3440215	0.0033002668	0.54942983	0.7912927	-2.2424893	-1.165101	2.2424893	down	1.0843111	0.11677885	1.0843111	up	-1.2300507	-0.29871783	1.2300507	down	-2.9909372	-1.5805976	2.9909372	down	340.1	567.6	231.2	153.9	807.5	290.2	1247.0	1030.4	606.2	938.8	821.7	1226.4	-0.8367548	-0.45158577	-1.1714993	-1.7833085	0.060050964	-1.0869188	0.5511761	0.5443382	-0.060050964	0.75970554	0.14234066	1.0295706	LOC100047385	100047385	PREDICTED: Mus musculus similar to adenylate cyclase 5 (LOC100047385), mRNA.
240524	0.003847673	0.35909718	0.38122565	-1.108283	-0.1483264	1.108283	down	-1.0009536	-0.0013750382	1.0009536	down	1.0398993	0.056443848	1.0398993	up	-1.0647447	-0.09050751	1.0647447	down	115.3	119.5	117.3	91.0	136.2	110.2	133.6	130.9	130.9	117.5	130.1	120.6	-0.064824104	-0.08903551	-0.0032887459	-0.094237804	-0.04644966	-0.012335777	0.0087099075	0.12687254	0.15224838	0.04775238	0.06745815	0.0032887459	Abcc1	17250	Mus musculus ATP-binding cassette, sub-family C (CFTR/MRP), member 1 (Abcc1), mRNA.	GO:0006810	GO:0016021|GO:0016020|GO:0005887	GO:0005524|GO:0000166|GO:0042626|GO:0005215|GO:0017111|GO:0016887
2490437	0.0041538593	0.04941773	0.40830126	-1.1254902	-0.17055352	1.1254902	down	1.108722	0.14889765	1.108722	up	-1.2563542	-0.32924333	1.2563542	down	-1.5677489	-0.6486945	1.5677489	down	272.8	299.1	176.1	190.7	313.1	177.3	313.4	305.1	293.4	289.5	347.4	321.9	0.10286713	-0.20782185	-0.31655407	-0.17556095	-0.117828846	-0.57481194	-0.018568993	0.09015179	0.018568993	0.41697216	0.21518326	0.4457264	2410081M15Rik	73680	Mus musculus RIKEN cDNA 2410081M15 gene (2410081M15Rik), mRNA.
4760224	0.00681983	0.6182765	0.36769557	2.479825	1.3102384	2.479825	up	1.3820289	0.46678782	1.3820289	up	1.1005987	0.1382885	1.1005987	up	1.9748445	0.98173904	1.9748445	up	489.8	355.3	329.2	369.1	259.2	207.4	242.9	109.2	182.0	159.4	119.8	124.3	1.3333721	0.4197998	0.94409466	1.2969036	-0.02075243	0.020751953	0.03716278	-0.94385767	-0.32675362	-0.053446293	-0.85589886	-0.73896885	Ctgf			GO:0006260|GO:0007155|GO:0001558|GO:0030154|GO:0007160|GO:0016477|GO:0007229|GO:0008543|GO:0001525|GO:0001525|GO:0001502|GO:0001503	GO:0005576|GO:0005578	GO:0005515|GO:0005520|GO:0008201|GO:0005178
6840181	0.0077918484	0.39355314	0.55315	1.0496082	0.06985092	1.0496082	up	-1.0284668	-0.04049524	1.0284668	down	1.0052325	0.0075291023	1.0052325	up	1.0851356	0.11787526	1.0851356	up	118.2	130.4	122.2	97.6	149.9	118.7	126.3	114.2	112.5	110.3	123.2	113.3	-0.025235653	0.025557518	0.07465744	0.01594162	0.087228775	0.09329462	-0.07046318	-0.07825661	0.014146328	-0.0504961	-0.014145851	-0.09251881	A130086G11Rik
2750243	0.008559907	0.034030057	0.0024643943	-1.0381052	-0.053952698	1.0381052	down	-1.0765835	-0.10646026	1.0765835	down	-1.3285526	-0.40985537	1.3285526	down	-1.2810687	-0.3573478	1.2810687	down	158.3	216.3	137.5	138.1	238.8	172.9	187.3	192.4	165.6	194.2	237.0	184.2	-0.07111406	-0.05382204	-0.13321638	-0.06930065	0.1160655	0.014463425	-0.0144639015	0.10226202	-0.18409252	0.4996457	0.32871246	0.30491352	Narg1	74838	Mus musculus NMDA receptor-regulated gene 1 (Narg1), mRNA.	GO:0030154|GO:0006355|GO:0006350|GO:0001525|GO:0007275	GO:0005634|GO:0005737	GO:0004872|GO:0005515|GO:0008080|GO:0005488
5700129	0.002823201	0.0030617	0.9832038	1.0659547	0.092146076	1.0659547	up	1.0323882	0.04598554	1.0323882	up	-1.0320483	-0.04551061	1.0320483	down	1.0004506	6.4992905E-4	1.0004506	up	123.3	129.0	119.8	95.6	138.4	109.5	125.6	113.9	108.7	113.5	121.2	119.5	0.05153656	0.029007435	0.05322981	0.001180172	-0.0041832924	-0.0011796951	-0.062867165	-0.06688404	-0.012913227	0.009581089	-0.023314953	0.007601261	scl0002230.1_22
4150504	0.0044810795	0.33221722	0.05356052	-1.3263017	-0.40740904	1.3263017	down	-1.1282617	-0.17410168	1.1282617	down	-1.381579	-0.46631813	1.381579	down	-1.6240832	-0.6996255	1.6240832	down	144.2	152.9	134.3	149.5	221.3	129.1	281.6	141.9	224.9	242.0	287.4	200.2	-0.25428486	-0.41184855	-0.23055077	0.018871307	-0.018871784	-0.37437868	0.44251156	-0.31092024	0.1939516	0.7725849	0.559515	0.3923974	Dpp9	224897	Mus musculus dipeptidylpeptidase 9 (Dpp9), mRNA.	GO:0006508	GO:0005737|GO:0016020	GO:0004177|GO:0008233|GO:0016787|GO:0004252|GO:0008236
3460468	2.940134E-5	0.091228284	0.1814132	-1.3243489	-0.40528327	1.3243489	down	1.1566505	0.209953	1.1566505	up	-1.0197852	-0.028265312	1.0197852	down	-1.562116	-0.6435016	1.562116	down	11021.6	10156.0	9791.9	6313.6	9905.0	7688.9	16061.3	14820.2	9731.8	11772.5	12757.2	13689.5	-0.056895256	-0.31713867	-0.31713867	-0.36455345	-0.49271202	-0.4637661	0.14152145	0.3262596	0.05689621	0.19602394	0.19602394	0.21742535	Nptn	20320	Mus musculus neuroplastin (Nptn), mRNA.		GO:0016021|GO:0016020|GO:0005886
5860010	0.0061173285	0.12114151	0.1630896	1.085584	0.11847146	1.085584	up	-1.1470374	-0.19791237	1.1470374	down	1.0083416	0.011984348	1.0083416	up	1.2555923	0.3283682	1.2555923	up	118.5	127.4	110.1	98.8	188.6	117.6	111.9	115.0	98.4	98.0	113.9	108.9	0.05864191	0.079726696	-0.012245655	0.1135664	0.4451537	0.16113997	-0.15755033	0.012245655	-0.08398676	-0.14188242	-0.051943302	-0.07141876	Spire2	234857	Mus musculus spire homolog 2 (Drosophila) (Spire2), mRNA.	GO:0006810|GO:0008150	GO:0005737|GO:0005856|GO:0005575	GO:0003779|GO:0003674
3930370	0.0017598292	0.74849355	0.068649665	1.6094043	0.6865268	1.6094043	up	-1.3120112	-0.39178008	1.3120112	down	-1.2183765	-0.28495997	1.2183765	down	1.7330904	0.7933469	1.7330904	up	212.9	345.5	160.2	182.1	385.1	363.1	167.8	125.7	151.1	133.5	155.4	183.3	0.13419914	0.40507984	-0.07006693	0.14181995	0.58579445	0.9169378	-0.37981176	-0.70824003	-0.5023165	-0.3781786	-0.42737675	0.07006693	A130065C13Rik
4570725	0.008371352	0.8399062	0.8724757	2.4774914	1.3088801	2.4774914	up	-1.0119989	-0.017207742	1.0119989	down	1.1095732	0.15000486	1.1095732	up	2.7819424	1.4760926	2.7819424	up	431.8	417.8	707.2	317.7	417.0	791.9	174.9	197.6	283.7	125.7	428.8	116.1	0.46847916	-9.813309E-4	1.2852468	0.39329815	9.813309E-4	1.4100885	-1.0334973	-0.7986269	-0.34177113	-1.2699838	0.1789093	-1.5328355	Hdgf	15191	Mus musculus hepatoma-derived growth factor (Hdgf), mRNA.	GO:0006355|GO:0006350|GO:0009987	GO:0005737|GO:0005615|GO:0005634	GO:0003677|GO:0008083|GO:0000166|GO:0008201
430025	9.193073E-4	0.84022504	0.10699123	2.8230667	1.4972632	2.8230667	up	1.4054248	0.49100626	1.4054248	up	1.5350213	0.6182587	1.5350213	up	3.0833864	1.6245157	3.0833864	up	1114.5	991.9	682.2	587.4	539.8	700.3	281.1	373.7	441.9	113.8	271.1	287.8	1.4722118	0.9680166	0.86473465	0.95361614	0.012390137	0.8659382	-0.8371377	-0.33729744	-0.01239109	-1.8546362	-0.79648256	-0.39048386	Cck	12424	Mus musculus cholecystokinin (Cck), mRNA.	GO:0007409|GO:0042755|GO:0001764	GO:0005576|GO:0030424	GO:0005179|GO:0005184|GO:0005515
6130044	0.0029511948	0.08070095	0.017176425	1.1007515	0.13848877	1.1007515	up	-1.0155389	-0.022245564	1.0155389	down	-1.080267	-0.111387886	1.080267	down	1.034796	0.049346447	1.034796	up	118.3	127.9	117.5	101.0	139.8	110.2	121.5	112.4	95.7	114.4	119.5	116.9	-0.00810957	0.020040512	0.01982832	0.08038759	0.009998798	0.00810957	-0.11014414	-0.08627558	-0.18728733	0.022735596	-0.04430008	-0.027978897	Pear1	73182	Mus musculus platelet endothelial aggregation receptor 1 (Pear1), transcript variant 1, mRNA.		GO:0016021|GO:0016020
3370286	7.969379E-4	0.2875805	0.021006694	-1.5290439	-0.6126299	1.5290439	down	1.1219878	0.16605695	1.1219878	up	1.3061786	0.38535213	1.3061786	up	-1.3134258	-0.3933347	1.3134258	down	1717.0	2122.6	1617.7	1040.4	1742.0	1708.7	3718.2	3159.7	2399.9	2119.9	1975.4	2226.2	-0.025212288	-0.038057327	-0.094680786	-0.31515026	-0.36618328	0.025212288	0.58178616	0.57300377	0.52514935	0.33926487	-0.115706444	0.30032444	LOC226017
3830626	0.0036597755	0.11887753	0.73498994	1.9247059	0.94463795	1.9247059	up	-1.485791	-0.5712312	1.485791	down	1.8126787	0.85812324	1.8126787	up	5.183737	2.3739924	5.183737	up	1023.7	1392.3	514.9	1068.6	1127.7	1619.3	253.6	678.7	814.2	304.1	160.5	283.7	0.6193199	0.7504177	-0.24223709	1.1077623	0.39593124	1.3375006	-1.6988134	-0.24983788	0.24223804	-0.9375973	-2.2006888	-1.1424971	Satb2	212712	Mus musculus special AT-rich sequence binding protein 2 (Satb2), mRNA.	GO:0007275|GO:0048704|GO:0006355|GO:0045449|GO:0009880|GO:0051216|GO:0060021|GO:0002076|GO:0002076|GO:0000122|GO:0045944|GO:0045944|GO:0048704|GO:0060021|GO:0001764|GO:0010468|GO:0006338	GO:0000790|GO:0005634|GO:0005667|GO:0000118|GO:0005634	GO:0003677|GO:0043565|GO:0003682|GO:0003700|GO:0005515
2480470	4.9760385E-4	0.9771542	0.6981633	-1.8233736	-0.86661017	1.8233736	down	-1.0408275	-0.057730973	1.0408275	down	-1.047455	-0.06688815	1.047455	down	-1.8349838	-0.87576735	1.8349838	down	464.9	694.5	312.9	348.8	798.0	362.2	1068.7	1113.4	784.3	726.5	1146.7	858.4	-0.5525236	-0.34611702	-0.933259	-0.592947	-0.1438713	-0.92188835	0.1438713	0.46076488	0.16329479	0.19015503	0.43609524	0.34234524	Ppp1ca	19045	Mus musculus protein phosphatase 1, catalytic subunit, alpha isoform (Ppp1ca), mRNA.	GO:0005975|GO:0007049|GO:0008152|GO:0006417|GO:0005977|GO:0006470|GO:0006470|GO:0007143|GO:0030324|GO:0009987|GO:0051301|GO:0048754	GO:0005737|GO:0005654	GO:0016787|GO:0030145|GO:0005506|GO:0005515|GO:0004721|GO:0004722|GO:0004722|GO:0004722|GO:0004722|GO:0046872
6550671	0.0084040705	0.56364834	0.4920277	-1.9319547	-0.9500613	1.9319547	down	-1.0273631	-0.03894615	1.0273631	down	-1.3543468	-0.43759713	1.3543468	down	-2.546847	-1.3487123	2.546847	down	123.8	184.9	206.7	172.2	180.4	157.8	677.0	371.2	207.2	587.2	320.8	375.3	-0.9180956	-0.6433406	0.13418531	-0.13418531	-0.6488633	-0.5273638	1.1846333	0.5480871	-0.30978727	1.5519638	0.31927586	0.8644848	D17Wsu104e			GO:0008284	GO:0005576	GO:0005515|GO:0008083
2190544	0.001004743	0.3381392	0.7682601	1.3542353	0.4374784	1.3542353	up	-1.0553447	-0.07771428	1.0553447	down	1.1050303	0.14408588	1.1050303	up	1.5792927	0.6592786	1.5792927	up	2606.8	3693.9	2344.3	1993.8	3954.2	2499.2	2332.1	2244.8	2333.9	1702.2	2086.5	1869.7	0.14415836	0.332798	-0.03204727	0.17245483	0.3957157	0.1098814	-0.53676987	-0.36280346	0.03204727	-0.4185295	-0.47554493	-0.40570927	Ywhah	22629	Mus musculus tyrosine 3-monooxygenase/tryptophan 5-monooxygenase activation protein, eta polypeptide (Ywhah), mRNA.	GO:0007010|GO:0043066|GO:0007088|GO:0006886|GO:0050774	GO:0005737	GO:0003779|GO:0005515|GO:0019904
870274	6.625651E-4	0.42704833	0.026198523	-2.6179042	-1.3884122	2.6179042	down	2.125154	1.0875674	2.125154	up	1.4907677	0.5760555	1.4907677	up	-3.7319355	-1.899924	3.7319355	down	213.4	284.7	404.3	145.3	149.6	104.6	809.3	1235.3	616.9	255.5	637.1	676.7	-0.80694914	-0.8282685	0.3005705	-1.1679263	-1.6330023	-1.796421	0.67189884	1.4873571	0.6713333	-0.30056953	0.49779797	0.9051943	Galnt2	108148	Mus musculus UDP-N-acetyl-alpha-D-galactosamine:polypeptide N-acetylgalactosaminyltransferase 2 (Galnt2), mRNA.	GO:0006493	GO:0005794|GO:0016021|GO:0016020|GO:0005796|GO:0005576	GO:0030145|GO:0016740|GO:0005529|GO:0005509|GO:0016757|GO:0004653
3520180	0.008542874	0.099046946	0.011445029	1.1364882	0.18458271	1.1364882	up	-1.5086875	-0.59329396	1.5086875	down	-1.1186663	-0.16177972	1.1186663	down	1.532723	0.616097	1.532723	up	217.6	340.8	162.5	304.0	392.1	306.2	221.8	246.4	194.3	161.3	268.1	196.8	-0.019208908	0.19817305	-0.2320714	0.8379712	0.42585516	0.46294832	-0.22612476	0.013366222	-0.39409685	-0.19453049	0.08638048	-0.013366222	Nova1	664883	PREDICTED: Mus musculus neuro-oncological ventral antigen 1, transcript variant 1 (Nova1), mRNA.	GO:0000398|GO:0000398	GO:0005634	GO:0003723|GO:0005515|GO:0003729
7050167	0.0038028501	0.03516759	0.050977893	1.2841961	0.3608656	1.2841961	up	-2.2411664	-1.1642498	2.2411664	down	1.0406085	0.0574274	1.0406085	up	2.9949725	1.5825428	2.9949725	up	145.1	404.5	120.6	258.9	638.6	359.6	142.6	130.0	183.8	120.8	130.6	140.0	-0.020058155	1.078136	-0.30176306	1.1616454	1.7624002	1.3250184	-0.2295475	-0.23114014	0.13440561	-0.24547338	-0.273149	0.020058155	Gng11	66066	Mus musculus guanine nucleotide binding protein (G protein), gamma 11 (Gng11), mRNA.	GO:0007165|GO:0007186	GO:0016020|GO:0005886|GO:0005834	GO:0004871
7000544	0.0043738126	0.023807386	0.118487045	1.3956721	0.48096004	1.3956721	up	1.2524992	0.3248097	1.2524992	up	-1.0527431	-0.07415342	1.0527431	down	1.0584822	0.08199692	1.0584822	up	167.6	150.4	131.2	100.3	146.8	101.9	113.8	106.2	105.3	109.9	120.4	109.8	0.6091676	0.20297623	0.31985903	0.10694504	0.111697674	-0.06106901	-0.16212368	-0.12961864	-0.019134998	-0.0036230087	0.003622532	-0.08841658	scl00093.1_86
1980367	0.0046558306	0.008171593	0.009660802	1.0405132	0.057295162	1.0405132	up	-2.0107734	-1.0077505	2.0107734	down	1.0116132	0.01665783	1.0116132	up	2.1165338	1.0817034	2.1165338	up	234.6	311.1	183.5	282.8	647.5	501.5	228.0	223.1	296.6	216.8	182.8	207.1	0.011313915	-0.011313915	-0.11954546	0.6386981	1.1032548	1.1617532	-0.26637793	-0.19768763	0.1726346	0.1678462	-0.49096346	-0.018287182	0610037B23Rik
2320161	0.0025369427	0.48893246	0.7429769	-1.0726718	-0.10120869	1.0726718	down	1.020982	0.029957453	1.020982	up	-1.0075521	-0.010854565	1.0075521	down	-1.1034496	-0.1420207	1.1034496	down	115.9	118.9	113.3	92.9	123.4	106.8	137.6	118.3	119.0	117.2	130.2	121.4	-0.014080048	-0.053132057	-0.012432575	-0.018383026	-0.13955784	-0.011576176	0.09784365	0.0115766525	0.11456108	0.08657837	0.111955166	0.05801153	Cyp2j9			GO:0055114		GO:0005506|GO:0046872|GO:0004497|GO:0016491
2070288	0.001480039	0.18159541	0.06815584	-2.323309	-1.216181	2.323309	down	-1.1807685	-0.23972619	1.1807685	down	-2.5114899	-1.3285434	2.5114899	down	-4.941669	-2.3049984	4.941669	down	200.2	453.9	114.1	154.8	183.8	477.3	760.6	496.5	435.4	1012.7	1390.8	1195.0	-1.0443573	-0.2590971	-1.9055052	-1.2154202	-1.5317535	0.25739288	0.43958473	0.047842026	-0.04784298	1.4085693	1.468174	1.5484705	Coch	12810	Mus musculus coagulation factor C homolog (Limulus polyphemus) (Coch), mRNA.		GO:0005576
4730731	0.0055802017	0.96136606	0.020052608	-1.0750186	-0.1043617	1.0750186	down	-1.0571058	-0.080119774	1.0571058	down	-1.0591705	-0.08293486	1.0591705	down	-1.0771184	-0.10717678	1.0771184	down	106.3	112.8	109.9	94.0	133.7	103.4	129.9	113.2	110.6	121.5	123.3	121.1	-0.12172222	-0.11698866	-0.04211235	0.014056683	-0.014056683	-0.040463924	0.024094105	-0.03852558	0.046693325	0.17230272	0.04036379	0.068399906	BC061212	381724	Mus musculus cDNA sequence BC061212 (BC061212), mRNA.
160088	0.0061587906	0.010486722	0.021660265	1.7088343	0.7730125	1.7088343	up	1.03728	0.052805264	1.03728	up	-1.6022947	-0.68013954	1.6022947	down	1.028162	0.040067673	1.028162	up	3330.3	4114.7	3053.3	2179.5	3802.0	3340.7	2313.5	2013.5	2334.4	2649.2	3872.8	3194.6	0.15966415	0.17927551	-0.009585381	-0.033964157	0.009585381	0.19531727	-0.87148476	-0.8277092	-0.2904892	-0.11849213	0.1278944	0.0413332	EG624124	624124	PREDICTED: Mus musculus predicted gene, EG624124, transcript variant 1 (EG624124), mRNA.	GO:0008150	GO:0005575	GO:0003674
3610332	3.1901323E-4	0.51041895	0.015916575	3.939752	1.9781048	3.939752	up	2.1472669	1.1025015	2.1472669	up	1.6198221	0.6958354	1.6198221	up	2.9720097	1.5714388	2.9720097	up	5537.6	4704.4	10777.9	2448.6	3332.8	2516.0	1749.5	2346.5	1476.1	537.4	1192.8	1510.7	1.3226805	0.80918694	2.1421003	0.53659725	0.22582531	0.20404053	-0.8800621	-0.20404053	-0.57624435	-1.9276142	-1.2253246	-0.59491444	Pdyn	18610	Mus musculus prodynorphin (Pdyn), mRNA.	GO:0007218|GO:0007268	GO:0005576	GO:0001515|GO:0005184
130463	0.0044040876	0.45443824	0.88002676	-2.0127275	-1.0091518	2.0127275	down	1.1509463	0.20282048	1.1509463	up	-1.2337984	-0.30310664	1.2337984	down	-2.8581445	-1.5150789	2.8581445	down	827.7	696.5	358.4	443.7	444.1	591.1	2264.8	993.3	1108.7	739.1	2416.1	1814.1	0.034381866	-0.58846664	-0.99973965	-0.48357964	-1.2724094	-0.40629673	0.9801388	0.053749084	0.43974304	-0.034380913	1.3091516	1.10818	Cacnb2	12296	Mus musculus calcium channel, voltage-dependent, beta 2 subunit (Cacnb2), mRNA.	GO:0007601|GO:0006810|GO:0006811|GO:0006816|GO:0007268	GO:0016020|GO:0005886|GO:0005891	GO:0005262|GO:0005509|GO:0005244|GO:0005216|GO:0005245|GO:0005515|GO:0008331
6380066	0.0012677818	0.04302371	0.5468156	1.0523622	0.07363129	1.0523622	up	-1.0651782	-0.09109481	1.0651782	down	1.0376245	0.05328449	1.0376245	up	1.1631286	0.21801057	1.1631286	up	121.0	122.2	117.9	110.4	144.4	112.2	123.8	112.5	106.4	101.7	115.0	110.7	0.06448078	0.0015907288	0.06563425	0.23834944	0.09374571	0.07289505	-0.0427289	-0.044868946	-0.0015902519	-0.11453438	-0.061489582	-0.0730176	Pparg	19016	Mus musculus peroxisome proliferator activated receptor gamma (Pparg), mRNA.	GO:0030855|GO:0001890|GO:0033993|GO:0006355|GO:0006350|GO:0015909|GO:0006954|GO:0000122|GO:0045165|GO:0045444|GO:0045444|GO:0045449|GO:0045598|GO:0045941|GO:0045892|GO:0045944|GO:0045944|GO:0045600|GO:0050872	GO:0005634|GO:0005829|GO:0017053	GO:0046872|GO:0043565|GO:0050544|GO:0004872|GO:0008270|GO:0003707|GO:0005515|GO:0003700|GO:0003677|GO:0003677|GO:0004879|GO:0016563|GO:0016564|GO:0016564
70553	0.009288738	0.3777514	0.1614887	1.1118915	0.15301609	1.1118915	up	1.0624037	0.08733209	1.0624037	up	1.0149953	0.021473087	1.0149953	up	1.0622748	0.087157086	1.0622748	up	123.4	147.5	128.2	103.4	142.1	110.4	132.0	122.4	102.5	109.7	122.7	114.6	0.031940937	0.12986088	0.19115353	0.09095907	0.010630131	-0.010630131	-0.0107803345	0.018309593	-0.11362219	-0.06398392	-0.025676727	-0.080851555	4931420C21Rik
6330201	0.0028918257	0.069977306	0.80627555	-2.057343	-1.0407823	2.057343	down	-1.3069541	-0.38620853	1.3069541	down	1.2334238	0.3026686	1.2334238	up	-1.2762449	-0.35190517	1.2762449	down	908.4	1291.4	881.8	867.9	1395.6	1436.9	3239.6	2466.5	1575.7	1062.1	2185.8	2057.5	-0.5469618	-0.36117268	-0.54364777	-0.17994213	-0.29315758	0.17994308	0.78147507	0.6228304	0.2662592	-0.23532772	0.43468666	0.5632	Ric8b	237422	Mus musculus resistance to inhibitors of cholinesterase 8 homolog B (C. elegans) (Ric8b), transcript variant 2, mRNA.		GO:0005737	GO:0005085
6060189	0.0050621084	0.12299867	0.63662535	-2.164953	-1.1143357	2.164953	down	-1.361219	-0.44489923	1.361219	down	1.1872822	0.24766284	1.1872822	up	-1.3395734	-0.42177358	1.3395734	down	972.0	1625.6	962.7	1010.4	1680.2	1739.1	3648.9	3207.8	1850.3	1202.7	3019.2	2482.9	-0.684639	-0.26578236	-0.6544132	-0.20371532	-0.27013588	0.20371437	0.70992374	0.7522402	0.2760086	-0.2930584	0.6828766	0.60536575	Ric8b	237422	Mus musculus resistance to inhibitors of cholinesterase 8 homolog B (C. elegans) (Ric8b), transcript variant 2, mRNA.		GO:0005737	GO:0005085
2570601	6.065708E-4	0.054066468	0.006880638	-1.0484542	-0.06826385	1.0484542	down	-1.0202445	-0.028914928	1.0202445	down	-1.090698	-0.12525177	1.090698	down	-1.1208558	-0.16460069	1.1208558	down	108.0	116.2	106.9	91.6	128.0	101.4	127.8	111.1	108.0	120.2	130.3	119.8	-0.05342102	-0.027209759	-0.036629677	0.019724369	-0.029033184	-0.021206856	0.045605183	-0.019724846	0.061650753	0.19495153	0.17314863	0.09518623	B230354K17Rik
5690576	0.0059041595	0.0282185	0.16075993	1.1047364	0.14370218	1.1047364	up	-1.4962655	-0.58136624	1.4962655	down	1.1137131	0.15537772	1.1137131	up	1.8409445	0.88044614	1.8409445	up	3544.2	5892.4	3925.2	3799.6	7189.7	7320.5	4637.9	5213.2	3047.4	3329.5	3596.6	3468.0	-0.027715683	0.4449911	0.02771473	0.47817326	0.65378284	1.0571327	-0.12621021	0.29126453	-0.15117073	-0.054883957	-0.2642231	-0.13314247	Sif1
3190167	0.0026610093	0.5122393	0.010857656	-1.075095	-0.10446421	1.075095	down	1.0387986	0.0549159	1.0387986	up	1.0597516	0.08372625	1.0597516	up	-1.0538386	-0.075653866	1.0538386	down	119.8	132.2	121.5	92.1	136.5	114.3	143.2	130.6	130.5	118.9	126.9	123.8	-0.053529263	-0.007593155	0.015120983	-0.11827421	-0.086905956	-0.005568981	0.0814085	0.07946062	0.10652208	0.02677679	-0.016133308	0.005568981	Sacs	50720	Mus musculus sacsin (Sacs), mRNA.			GO:0050750|GO:0031072
4120681	0.0025738445	0.76398665	0.1584505	-1.2424916	-0.3132361	1.2424916	down	-1.0698771	-0.097445175	1.0698771	down	-1.1065642	-0.14608717	1.1065642	down	-1.2850977	-0.3618781	1.2850977	down	169.6	232.9	188.2	169.9	271.2	200.7	302.4	247.8	256.8	239.8	278.1	216.2	-0.39064837	-0.36971617	-0.01150322	-0.16267395	-0.1218276	-0.19503069	0.14413357	0.012203693	0.01150322	0.36884594	0.12727213	0.10998392	Srp68	217337	Mus musculus signal recognition particle 68 (Srp68), mRNA.		GO:0005737|GO:0005786|GO:0005634|GO:0030529|GO:0005730	GO:0003723
5670079	7.100956E-4	0.7570366	0.7992292	4.1390862	2.0493124	4.1390862	up	1.1581609	0.21183574	1.1581609	up	-1.0145124	-0.020786464	1.0145124	down	3.5227206	1.8166901	3.5227206	up	404.3	448.4	904.1	660.3	509.5	249.3	146.4	121.9	132.5	118.7	152.8	121.5	1.1339622	0.87487555	2.3628354	2.2779202	1.0725884	0.3856573	-0.5382395	-0.69306946	-0.5449548	-0.63875246	-0.3856573	-0.6894946	2210039O17Rik
6400327	0.007872281	0.076023206	0.030528119	-1.1903024	-0.25132814	1.1903024	down	-1.07132	-0.09938954	1.07132	down	-1.7301741	-0.7909172	1.7301741	down	-1.9223298	-0.94285583	1.9223298	down	168.4	166.5	105.7	135.3	142.0	162.8	188.8	202.2	128.5	184.5	371.2	257.8	0.05509615	-0.28137732	-0.66009283	-0.06378746	-0.49325228	-0.0311656	0.031165123	0.20241022	-0.3659649	0.4627285	0.9641638	0.8134699	2410127L17Rik	67383	Mus musculus RIKEN cDNA 2410127L17 gene (2410127L17Rik), mRNA.
6650451	0.0058144163	0.2288902	0.29506686	-1.0699546	-0.097549595	1.0699546	down	-1.0331125	-0.04699739	1.0331125	down	1.0024558	0.0035386086	1.0024558	up	-1.0331241	-0.0470136	1.0331241	down	114.1	121.6	118.1	98.5	142.0	108.7	139.6	122.7	117.0	118.2	126.2	125.1	-0.10044861	-0.08595562	-0.012833118	0.003683567	-0.010128498	-0.05180025	0.058131695	0.002439022	0.03284073	0.038159847	-0.002439499	0.04707527	Kif1c	16562	Mus musculus kinesin family member 1C (Kif1c), mRNA.	GO:0007018|GO:0006890	GO:0005874|GO:0005875|GO:0005794	GO:0003774|GO:0005524|GO:0000166|GO:0003777
6900711	0.008996071	0.060379174	0.7167575	1.019525	0.027897198	1.019525	up	-1.0285735	-0.040644962	1.0285735	down	1.0406861	0.05753501	1.0406861	up	1.0913223	0.12607718	1.0913223	up	118.8	126.0	110.3	98.8	136.3	111.4	125.2	117.7	104.0	101.8	114.1	114.2	0.04255104	0.046278954	-0.029337883	0.09387112	0.019796848	0.06775904	-0.022283554	0.025729656	-0.027645588	-0.10827541	-0.06873226	-0.019796848	D12Ertd748e
2690037	0.009345174	0.48861232	0.045186568	-1.9308991	-0.9492728	1.9308991	down	-1.6384094	-0.7122959	1.6384094	down	-1.2998769	-0.37837505	1.2998769	down	-1.5319318	-0.61535203	1.5319318	down	768.3	878.6	716.2	549.8	2117.3	1415.5	1736.8	1822.7	1575.3	2409.3	1810.8	1840.9	-0.9527006	-1.0797787	-0.9538784	-1.0390348	0.17941093	0.01015377	-0.29034328	0.035850525	0.115953445	0.7476368	-0.010154724	0.25910378	Spata2	263876	Mus musculus spermatogenesis associated 2 (Spata2), mRNA.
5270446	1.0767187E-4	0.014548601	0.82817835	-1.6478989	-0.7206278	1.6478989	down	1.5251793	0.60897887	1.5251793	up	-1.4408749	-0.5269451	1.4408749	down	-3.6214106	-1.8565518	3.6214106	down	335.4	497.8	393.1	244.8	297.0	247.2	691.4	1055.4	576.4	720.0	1013.3	1175.5	-0.50905704	-0.32024765	-0.09861565	-0.6613636	-1.1003404	-0.9931531	0.09861565	0.9217739	0.21357346	0.70947075	0.79024696	1.3150806	LOC384307
6510014	0.0076404186	0.49579534	0.8512332	-1.0861382	-0.119207695	1.0861382	down	-1.0101538	-0.014575005	1.0101538	down	1.017788	0.025437195	1.017788	up	-1.0564288	-0.0791955	1.0564288	down	115.2	120.0	115.8	91.7	143.2	105.7	135.7	126.6	120.1	121.2	126.7	118.6	-0.065513134	-0.08288956	-0.022560596	-0.08126545	0.022560596	-0.06853342	0.0330801	0.07222843	0.08135128	0.10968399	0.025204659	-0.024540424	F12	58992	Mus musculus coagulation factor XII (Hageman factor) (F12), mRNA.	GO:0007596|GO:0030193	GO:0005615	GO:0016787|GO:0004252|GO:0008233
3420538	0.009169368	0.467429	0.6833764	-1.9113958	-0.9346266	1.9113958	down	-1.0541167	-0.076034576	1.0541167	down	1.2019504	0.26537737	1.2019504	up	-1.5086045	-0.59321463	1.5086045	down	1163.0	994.9	486.6	496.4	1004.5	1095.0	2203.0	2020.1	1307.4	1059.9	1958.6	1087.6	0.035767555	-0.5192127	-1.0758457	-0.7984524	-0.5324373	-2.975464E-4	0.45542908	0.57346535	0.21569443	2.965927E-4	0.50126266	-0.053102493	Degs1	13244	Mus musculus degenerative spermatocyte homolog 1 (Drosophila) (Degs1), mRNA.	GO:0055114|GO:0006633|GO:0008610|GO:0006629	GO:0005783|GO:0016021|GO:0016020	GO:0016491|GO:0016705
7380327	3.4554323E-4	0.12611234	0.021885447	-1.2323086	-0.30136365	1.2323086	down	1.2514317	0.3235795	1.2514317	up	1.0573599	0.08046658	1.0573599	up	-1.458491	-0.5444765	1.458491	down	5748.8	6693.7	8054.1	3732.9	6220.1	4862.7	11236.8	9182.4	6202.8	7227.6	7647.9	7813.6	-0.24468136	-0.32104397	0.07358456	-0.48668003	-0.48951912	-0.48668003	0.22338581	0.15340805	0.03515625	0.14289093	-0.035155296	0.06281471	Slc12a5	57138	Mus musculus solute carrier family 12, member 5 (Slc12a5), mRNA.	GO:0006810|GO:0006813|GO:0006811|GO:0006814|GO:0007268|GO:0006821	GO:0005886|GO:0016020|GO:0016021	GO:0015293|GO:0005215|GO:0015377|GO:0030955|GO:0015379
4480411	1.0194372E-4	0.0030300582	0.6741825	1.2283952	0.29677486	1.2283952	up	-1.3872404	-0.47221786	1.3872404	down	1.304225	0.38319272	1.304225	up	2.2225032	1.1521854	2.2225032	up	2353.1	3526.5	1992.1	2446.4	3915.0	3575.4	2511.1	2731.0	1782.9	1472.1	1686.4	1603.9	0.14152718	0.42298603	-0.081715584	0.60153675	0.5400839	0.7578306	-0.26288128	0.081715584	-0.22636127	-0.46137524	-0.6480427	-0.44768715	Setd7	73251	Mus musculus SET domain containing (lysine methyltransferase) 7 (Setd7), mRNA.	GO:0006355|GO:0006350|GO:0016568	GO:0005634|GO:0005694	GO:0016740|GO:0008168|GO:0018024
6520338	0.009947859	0.839253	0.53812456	1.0767121	0.106632546	1.0767121	up	-1.0090212	-0.012956463	1.0090212	down	-1.0178185	-0.025480269	1.0178185	down	1.0674058	0.094108745	1.0674058	up	131.5	144.0	117.0	105.2	149.7	118.7	131.9	120.8	106.4	109.8	128.6	121.4	0.10858059	0.08039093	-0.039000988	0.08272362	0.04908037	0.057035923	-0.0428586	-0.033216	-0.09385252	-0.093486786	0.017110825	-0.017110348	Myoc				GO:0042995|GO:0005576|GO:0005783|GO:0005929|GO:0016020|GO:0005615|GO:0005615	GO:0005515
1780445	1.3351058E-5	2.3787E-5	9.315591E-5	-1.5770091	-0.6571909	1.5770091	down	-1.0386239	-0.05467335	1.0386239	down	1.4914716	0.57673657	1.4914716	up	-1.0180306	-0.025780994	1.0180306	down	117.2	135.8	115.2	100.6	140.5	119.8	207.9	201.8	201.5	114.6	128.8	131.0	-0.100119114	0.0034132004	-0.08906555	-0.0034136772	-0.061809063	0.043471336	0.59007406	0.6451025	0.55062485	-0.05289936	-0.0066976547	0.1151886	Klhl6	239743	Mus musculus kelch-like 6 (Drosophila) (Klhl6), mRNA.			GO:0005515
6760750	1.0329755E-4	0.39685738	0.16970174	-2.094507	-1.0666107	2.094507	down	-1.076067	-0.105767876	1.076067	down	-1.3325088	-0.4141451	1.3325088	down	-2.5936573	-1.3749878	2.5936573	down	215.5	246.2	149.7	200.6	249.8	192.9	373.7	557.5	471.5	399.2	872.0	424.1	-0.298203	-0.55142593	-0.6314559	-0.15017271	-0.4999323	-0.51367617	0.15017223	0.85100365	0.71757126	0.77737904	1.4264126	0.757391	Gnb5	14697	Mus musculus guanine nucleotide binding protein (G protein), beta 5 (Gnb5), transcript variant 1, mRNA.	GO:0007165|GO:0007186	GO:0005634|GO:0005886	GO:0004871|GO:0005515
1430730	0.008014679	0.13252404	0.3259812	-3.8072915	-1.928765	3.8072915	down	-1.1760577	-0.23395887	1.1760577	down	2.0183103	1.013148	2.0183103	up	-1.6039823	-0.68165827	1.6039823	down	301.8	312.5	121.3	182.5	640.0	125.9	1295.1	729.5	806.4	304.2	599.6	287.7	-0.13933659	-0.5281553	-1.4971948	-0.6380725	0.5618048	-1.3865423	1.4710941	0.88978004	1.2607346	0.09496117	0.5821638	-0.09496021	LOC244417
3930369	0.0054574003	0.02030258	0.006728666	-1.09599	-0.13223457	1.09599	down	-1.0795814	-0.110472046	1.0795814	down	-1.9638858	-0.973711	1.9638858	down	-1.9937348	-0.99547356	1.9937348	down	1443.3	2567.7	1786.8	1404.9	3240.5	1375.2	2754.2	2567.7	1707.8	3779.4	4077.2	4119.0	-0.4717722	0.05130005	-0.1407404	-0.09602928	0.3403406	-0.47410774	-0.051299095	0.08205128	-0.195261	0.99718285	0.7885046	0.9709368	Ppp1cc	19047	Mus musculus protein phosphatase 1, catalytic subunit, gamma isoform (Ppp1cc), mRNA.	GO:0005975|GO:0005977|GO:0006470|GO:0051301|GO:0007049	GO:0005737|GO:0005634|GO:0005739|GO:0005741	GO:0004722|GO:0004722|GO:0030145|GO:0005506|GO:0046872|GO:0042802|GO:0016787|GO:0004721|GO:0005515
7000114	0.0028685706	0.8868543	0.0072800824	1.0644345	0.09008726	1.0644345	up	1.0544527	0.07649437	1.0544527	up	1.0500445	0.07045046	1.0500445	up	1.0599847	0.08404335	1.0599847	up	128.5	134.9	120.8	97.0	134.4	114.0	129.4	120.4	109.5	110.7	115.0	112.5	0.11336565	0.0697937	0.062372208	0.017106056	-0.050045967	0.048988342	-0.024730206	0.008376598	-0.008376598	-0.03478384	-0.10730839	-0.09398937	1190020J12Rik	233038	Mus musculus RIKEN cDNA 1190020J12 gene (1190020J12Rik), mRNA.
2470039	0.0026031951	0.8429953	0.21897505	-1.8292278	-0.8712347	1.8292278	down	-1.2288572	-0.29731718	1.2288572	down	-1.1633111	-0.21823692	1.1633111	down	-1.7316585	-0.79215443	1.7316585	down	116.2	133.0	102.5	116.5	134.5	166.1	244.7	182.1	260.2	307.5	203.8	169.2	-0.58882856	-0.49315023	-0.73524666	-0.29091787	-0.5986204	-0.035735607	0.30632114	0.035736084	0.45442152	1.1249933	0.14348316	0.18271303	LOC100047268	100047268	PREDICTED: Mus musculus similar to Immediate early response 5-like (LOC100047268), mRNA.
130280	0.005137552	0.730157	0.6947363	-1.0707179	-0.09857845	1.0707179	down	-1.0009828	-0.00141716	1.0009828	down	-1.0152222	-0.021795433	1.0152222	down	-1.0859493	-0.11895673	1.0859493	down	114.3	109.9	108.8	88.5	128.6	100.6	123.7	121.3	110.8	115.6	123.9	116.6	0.013597488	-0.1214242	-0.023763657	-0.04728222	-0.035242558	-0.04481411	-0.013597012	0.09586954	0.08187246	0.11041832	0.08076763	0.038345337	Defb50	387334	Mus musculus defensin beta 50 (Defb50), mRNA.	GO:0006952|GO:0042742	GO:0005576
3610367	0.0071993354	0.98474276	0.025321899	1.0683616	0.09540002	1.0683616	up	1.052081	0.073245846	1.052081	up	1.0513185	0.07219982	1.0513185	up	1.0675873	0.094353996	1.0675873	up	127.2	157.6	121.9	102.5	147.0	108.9	135.6	121.8	111.5	109.0	122.8	114.7	0.060244083	0.16006517	0.043679714	0.058825493	0.03543234	-0.05000639	0.010160446	-0.010160446	-0.022211075	-0.09405708	-0.04475546	-0.099998	Ric8	101489	Mus musculus resistance to inhibitors of cholinesterase 8 homolog (C. elegans) (Ric8), mRNA.	GO:0008277|GO:0001701|GO:0009416|GO:0008542	GO:0005737|GO:0005829|GO:0005886	GO:0001965|GO:0005096|GO:0005085
3190681	0.00643966	0.84417045	0.00686347	-1.4440047	-0.5300754	1.4440047	down	1.3834262	0.46824566	1.3834262	up	1.437964	0.52402747	1.437964	up	-1.3892378	-0.47429353	1.3892378	down	273.0	435.6	173.3	133.5	278.8	223.2	513.3	447.3	398.2	230.3	325.0	218.3	-0.002023697	0.2679777	-0.44992256	-0.8513913	-0.39277267	-0.34454155	0.50878906	0.49551582	0.40195274	0.0020227432	0.020160675	-0.18800831	Sv2a	64051	Mus musculus synaptic vesicle glycoprotein 2 a (Sv2a), mRNA.	GO:0006810|GO:0006836|GO:0007268|GO:0006874	GO:0031410|GO:0016021|GO:0016020|GO:0045202|GO:0008021|GO:0030054|GO:0031594	GO:0004872|GO:0005215
6860047	0.0033600724	0.007969924	0.22918464	-1.7907585	-0.8405708	1.7907585	down	-1.1837075	-0.24331254	1.1837075	down	1.4442494	0.53031987	1.4442494	up	-1.0474914	-0.0669384	1.0474914	down	2687.0	2962.7	1671.8	2108.4	2982.4	2662.2	5619.8	4533.9	3719.3	2540.8	3331.8	2999.2	-0.027163506	-0.20357609	-0.6984844	0.029323578	-0.2203474	-0.008262634	0.5743685	0.47241974	0.5457001	-0.06457615	0.008261681	0.05784321	Fam178a	226151	Mus musculus family with sequence similarity 178, member A (Fam178a), mRNA.
1260110	1.4323831E-4	0.21443301	0.54235095	-2.1575806	-1.1094145	2.1575806	down	1.3256764	0.40672874	1.3256764	up	-1.106453	-0.14594206	1.106453	down	-3.1647363	-1.6620853	3.1647363	down	12788.9	15361.7	7424.0	6443.5	9935.2	6643.5	36920.3	20543.1	16372.6	20283.0	24292.9	23480.8	-0.3672371	-0.23679638	-1.2501726	-0.85322	-1.011157	-1.2100153	0.9518776	0.23679543	0.28536415	0.732193	0.54953384	0.6301365	Hpca	15444	Mus musculus hippocalcin (Hpca), mRNA.			GO:0005509|GO:0005515
1260379	0.005267847	0.4712912	0.76477426	-1.3908035	-0.4759186	1.3908035	down	1.0496424	0.06989798	1.0496424	up	-1.1225991	-0.16684279	1.1225991	down	-1.6388222	-0.71265936	1.6388222	down	194.5	229.9	151.0	150.5	179.0	210.8	228.0	297.4	334.7	216.7	267.0	331.5	-0.034198284	-0.23355532	-0.20597982	-0.20751953	-0.5101061	0.034198284	-0.04543686	0.41036606	0.5890932	0.38808727	0.22659779	0.8398657	Fat1	14107	Mus musculus FAT tumor suppressor homolog 1 (Drosophila) (Fat1), mRNA.	GO:0016337|GO:0007163|GO:0007015	GO:0016021|GO:0016020|GO:0030054|GO:0030027|GO:0030175	GO:0005509|GO:0005515
3130192	0.005373098	0.17413893	0.33606386	-1.0564718	-0.07925431	1.0564718	down	1.0112938	0.016202133	1.0112938	up	-1.0621809	-0.08702946	1.0621809	down	-1.1348376	-0.18248591	1.1348376	down	113.4	123.5	116.0	96.7	128.6	105.3	132.4	121.7	119.9	120.5	141.6	123.2	-0.08468914	-0.041401863	-0.017182827	0.0015439987	-0.12243271	-0.070991516	-0.0015439987	0.0133423805	0.082690716	0.10005808	0.21168232	0.04383707	Xist	213742	Mus musculus inactive X specific transcripts (Xist) on chromosome X.	GO:0009048|GO:0009048	GO:0005694
1710553	0.0050593982	0.1252495	0.19495438	1.233488	0.3027436	1.233488	up	-1.3642656	-0.44812453	1.3642656	down	1.0300086	0.042656258	1.0300086	up	1.7333037	0.7935244	1.7333037	up	4375.4	6148.2	4184.1	4020.6	6696.7	7749.4	4857.2	4969.5	2989.4	3674.1	3500.1	3905.4	0.12221336	0.3331728	-0.04996872	0.3934269	0.37195492	0.98440933	-0.21702862	0.04996872	-0.33575344	-0.061387062	-0.46705246	-0.102342606	Rpa2			GO:0006260	GO:0005634|GO:0005662	GO:0003676
270523	0.008141781	0.047737993	0.110025644	1.2131199	0.27872214	1.2131199	up	-1.0939057	-0.12948832	1.0939057	down	1.991465	0.9938301	1.991465	up	2.642751	1.4020405	2.642751	up	1305.1	1860.3	713.3	705.0	1612.4	1563.2	1178.8	1288.9	964.5	347.9	868.5	367.7	0.47355175	0.6571255	-0.31271935	0.003042221	0.40821743	0.79516315	-0.19718266	0.18201637	-0.003042221	-1.2706861	-0.43946934	-1.2895432	Sparcl1	13602	Mus musculus SPARC-like 1 (mast9, hevin) (Sparcl1), mRNA.		GO:0005576|GO:0005578	GO:0005509
290402	6.563436E-4	0.42283416	0.93074507	1.1648356	0.2201263	1.1648356	up	1.023142	0.033006348	1.023142	up	-1.0186584	-0.026670292	1.0186584	down	1.1176355	0.16044967	1.1176355	up	128.8	146.7	129.7	111.8	154.2	114.6	124.5	119.9	103.6	108.5	126.0	115.9	0.07438183	0.09722853	0.19705677	0.16421318	0.092692375	0.012742519	-0.12386036	-0.040823936	-0.12702751	-0.108403206	-0.012742996	-0.090554714	Tapbpl	213233	Mus musculus TAP binding protein-like (Tapbpl), mRNA.	GO:0019885	GO:0016021|GO:0016020|GO:0005783|GO:0005886|GO:0005792
3120519	0.009363067	0.9194214	0.7112607	-1.9925793	-0.9946372	1.9925793	down	1.0564696	0.079251125	1.0564696	up	1.1007733	0.13851738	1.1007733	up	-1.9123822	-0.9353709	1.9123822	down	198.5	246.7	139.2	156.8	174.7	197.3	259.7	562.9	460.5	280.7	613.7	176.9	0.008708	-0.122507095	-0.35674953	-0.12768793	-0.5253005	-0.055313587	0.11951351	1.28761	1.1062393	0.74119186	1.3653269	-0.008708	Ncam1	17967	Mus musculus neural cell adhesion molecule 1 (Ncam1), transcript variant 1, mRNA.	GO:0034109|GO:0007155|GO:0007166|GO:0050850	GO:0016021|GO:0016020|GO:0005886|GO:0009897|GO:0031225|GO:0030424	GO:0005515|GO:0008201
4490239	0.00734681	0.19493194	0.1487359	-1.3160905	-0.39625865	1.3160905	down	-1.0236974	-0.033789307	1.0236974	down	-1.469242	-0.555072	1.469242	down	-1.8888935	-0.9175414	1.8888935	down	131.3	121.7	122.7	92.5	132.9	154.2	165.2	122.7	253.0	172.7	343.8	174.9	-0.11485672	-0.3166108	-0.17402315	-0.32078838	-0.332716	0.14938164	0.11485672	-0.2292676	0.6976962	0.61795473	1.1128159	0.5177307	Znfx1	98999	Mus musculus zinc finger, NFX1-type containing 1 (Znfx1), mRNA.	GO:0006355	GO:0005634	GO:0046872|GO:0008270|GO:0003700
2260671	0.0012791927	0.0013962742	0.0016971003	1.0046333	0.0066690445	1.0046333	up	-1.8841959	-0.913949	1.8841959	down	1.010223	0.014673868	1.010223	up	1.9122776	0.93529195	1.9122776	up	120.4	139.8	119.9	233.7	258.4	200.1	142.2	119.7	111.8	115.5	123.1	124.3	-0.0488019	0.041693687	-0.010658741	1.2825098	0.72573805	0.71583223	0.065666676	-0.060119152	-0.04332161	-0.027123928	-0.06533098	0.010659218	Cnksr3	215748	Mus musculus Cnksr family member 3 (Cnksr3), mRNA.	GO:0009966	GO:0005737|GO:0016020	GO:0005515
2230332	0.0064804913	0.103290096	0.07450265	1.105189	0.144293	1.105189	up	-1.2392552	-0.30947334	1.2392552	down	-1.011741	-0.01684014	1.011741	down	1.353717	0.4369262	1.353717	up	147.9	160.6	108.9	139.0	224.8	143.6	135.4	122.1	108.7	114.0	126.4	123.5	0.32492304	0.15852356	-0.1500063	0.44356728	0.5352602	0.2830329	-0.0077676773	-0.021897793	-0.0697732	-0.040406227	-0.016279697	0.0077676773	Adamts17	233332	Mus musculus ADAM metallopeptidase with thrombospondin type 1 motif, 17 (Adamts17), mRNA.		GO:0005576	GO:0016787|GO:0008270|GO:0008233|GO:0046872|GO:0008237
5700632	0.0043310043	0.042080022	0.015914397	1.0588939	0.08255799	1.0588939	up	-1.2287107	-0.2971452	1.2287107	down	-1.0240242	-0.034249943	1.0240242	down	1.2705501	0.34545326	1.2705501	up	124.6	123.1	120.8	141.5	174.5	125.9	122.5	116.9	108.7	112.5	121.2	118.2	0.07594919	-0.021903038	0.07511854	0.5318589	0.29547358	0.19326782	-0.091441154	-0.021709919	-0.005358219	0.0028882027	-0.015759945	-0.0028877258	Trat1	77647	Mus musculus T cell receptor associated transmembrane adaptor 1 (Trat1), mRNA.	GO:0006955|GO:0050862|GO:0050850|GO:0051051|GO:0001920	GO:0016020|GO:0005886|GO:0016021|GO:0042101
5360300	7.580791E-4	0.11293229	0.28955728	-2.0377388	-1.0269692	2.0377388	down	1.812943	0.8583336	1.812943	up	-1.1409539	-0.19024056	1.1409539	down	-4.2150316	-2.0755434	4.2150316	down	2275.1	1186.3	2401.5	897.8	1180.8	736.4	7536.8	3966.3	2354.0	4179.0	4652.7	3828.0	-0.08488369	-1.358469	-0.017868996	-0.9910536	-1.3954077	-1.6497612	1.1659164	0.4359007	0.017868996	0.8930063	0.69837284	0.5990286	Lpl	16956	Mus musculus lipoprotein lipase (Lpl), mRNA.	GO:0016042|GO:0006629|GO:0019433	GO:0042627|GO:0031225|GO:0016020|GO:0005886|GO:0005615	GO:0005319|GO:0016787|GO:0004465|GO:0008201|GO:0003824|GO:0017129|GO:0004806
5130706	0.008628118	0.57242775	0.6973185	-1.801336	-0.84906733	1.801336	down	1.0387628	0.054866306	1.0387628	up	-1.2258165	-0.29374295	1.2258165	down	-2.2937	-1.1976767	2.2937	down	141.0	212.6	132.6	118.2	178.2	143.4	732.0	239.1	174.4	222.5	329.6	405.2	-0.16457796	0.023445606	-0.14059782	-0.17741823	-0.14754295	-0.12136793	1.807394	0.4815235	-0.023445606	0.78921604	0.867795	1.4896898	Dgki	320127	Mus musculus diacylglycerol kinase, iota (Dgki), mRNA.	GO:0046579|GO:0051789|GO:0032317	GO:0005737|GO:0048471|GO:0032045	GO:0005095|GO:0005095|GO:0017016|GO:0004143
7210315	0.0029222467	0.03258381	0.04163151	1.7412723	0.8001418	1.7412723	up	1.5040934	0.5888942	1.5040934	up	-1.0129129	-0.018510021	1.0129129	down	1.1429304	0.19273758	1.1429304	up	222.8	283.4	171.9	118.4	218.2	118.4	128.3	134.1	128.3	107.5	120.2	145.3	0.7520766	0.6606951	0.59165955	0.048573494	0.31958866	-0.13041353	-0.26813126	-0.04857397	-0.07928896	-0.3092656	-0.2715454	0.24034691	1500009L16Rik	69784	PREDICTED: Mus musculus RIKEN cDNA 1500009L16 gene (1500009L16Rik), mRNA.
1820392	0.009833161	0.07037699	0.8384626	-3.399162	-1.7651792	3.399162	down	-1.6743473	-0.74359876	1.6743473	down	1.5233656	0.60726225	1.5233656	up	-1.3326687	-0.41431808	1.3326687	down	167.7	219.0	110.1	182.9	441.1	192.5	927.4	481.7	439.1	152.1	724.0	269.8	-0.59331036	-0.643219	-1.2439132	-0.22947407	0.42237377	-0.4425459	1.4174509	0.71861076	0.6790333	-0.4799366	1.2437706	0.22947407	6330540D07Rik
460672	0.0060889632	0.023079703	0.0765299	-1.2001054	-0.26316118	1.2001054	down	1.1707985	0.22749282	1.1707985	up	-2.6902707	-1.4277513	2.6902707	down	-3.78005	-1.9184053	3.78005	down	241.6	172.1	123.3	170.2	143.8	104.2	406.1	186.1	127.6	388.1	586.8	587.7	0.3848958	-0.4502387	-0.6115947	0.10128021	-0.67231655	-0.78837967	0.78140545	-0.10128069	-0.5675788	1.2655277	1.401927	1.7283449	Cbwd1	226043	Mus musculus COBW domain containing 1 (Cbwd1), mRNA.	GO:0008150	GO:0005575	GO:0003674
6450133	0.006529022	0.0018702332	0.0021156073	1.0451365	0.063691296	1.0451365	up	1.00456	0.0065636644	1.00456	up	-1.5516974	-0.63384724	1.5516974	down	-1.4914541	-0.5767196	1.4914541	down	125.5	139.0	127.8	104.2	161.2	113.2	144.0	112.8	122.4	140.0	237.0	162.6	-0.059183598	-0.03695011	0.06300497	-0.016595364	0.058318615	-0.09454298	0.016595364	-0.22036362	-0.02043438	0.38810587	0.7501049	0.5391283	Ece1	230857	Mus musculus endothelin converting enzyme 1 (Ece1), mRNA.	GO:0060037|GO:0006508|GO:0016486	GO:0009986|GO:0016021|GO:0016020|GO:0005794	GO:0046872|GO:0016787|GO:0008270|GO:0008237|GO:0004222|GO:0008233
6760180	0.007613304	0.022430362	0.013081882	-1.0949898	-0.1309174	1.0949898	down	-1.0456895	-0.064454556	1.0456895	down	-2.1323178	-1.0924225	2.1323178	down	-2.2328484	-1.1588854	2.2328484	down	131.6	169.0	161.4	163.7	164.0	146.5	241.6	120.4	209.1	299.5	457.8	272.4	-0.54237366	-0.4499035	0.026115894	0.05326128	-0.48470354	-0.34135532	0.14305258	-0.69034576	-0.026115894	0.9424019	1.0599642	0.7014923	Srm	20810	Mus musculus spermidine synthase (Srm), mRNA.	GO:0008295		GO:0016740|GO:0003824|GO:0004766
6290152	0.0064897216	0.057043016	0.12248543	-1.4231066	-0.5090437	1.4231066	down	2.6510172	1.406546	2.6510172	up	-1.129961	-0.17627302	1.129961	down	-4.262981	-2.0918627	4.262981	down	798.5	1400.6	1222.4	216.5	420.1	713.8	2177.4	3091.9	851.7	1310.5	1946.9	2153.5	-0.5752392	-0.06697655	0.06697655	-2.202321	-1.9230318	-0.6695242	0.36572266	1.1013021	-0.5151329	0.24247837	0.42066765	0.81756496	Foxp1	108655	Mus musculus forkhead box P1 (Foxp1), mRNA.	GO:0006355|GO:0006350|GO:0016481|GO:0000122|GO:0007507|GO:0009790|GO:0009790|GO:0030324|GO:0007519|GO:0055007|GO:0050679|GO:0002053|GO:0048745|GO:0002639|GO:0002329|GO:0033152	GO:0005634|GO:0005634|GO:0005622	GO:0003700|GO:0003677|GO:0016564|GO:0008270|GO:0046872|GO:0042803|GO:0003705|GO:0016566|GO:0005515|GO:0043565|GO:0046982
430204	0.004862638	0.44563568	0.33542755	-1.6518066	-0.7240448	1.6518066	down	1.3507047	0.4337123	1.3507047	up	1.0373213	0.052862793	1.0373213	up	-2.1508312	-1.1048943	2.1508312	down	604.5	519.2	577.6	398.8	351.9	443.5	1453.9	1110.5	727.1	698.1	1456.4	667.7	-0.11745548	-0.7315664	-0.054852486	-0.32877064	-1.3264055	-0.5498352	0.64381313	0.5142803	0.11016655	0.19578457	0.8590355	0.054851532	Psip1	101739	Mus musculus PC4 and SFRS1 interacting protein 1 (Psip1), mRNA.	GO:0006355|GO:0006350	GO:0005634	GO:0003677
650088	0.00593924	0.38159835	0.71066684	1.9609023	0.9715177	1.9609023	up	-1.3725896	-0.4569003	1.3725896	down	1.1398082	0.1887911	1.1398082	up	3.0678098	1.6172091	3.0678098	up	428.0	383.9	116.0	257.7	292.2	492.4	125.2	163.1	109.7	107.1	111.4	122.5	1.6959262	1.100944	-0.25332403	1.2649779	0.7174382	1.9318309	-0.3202014	0.20246935	-0.25327492	-0.33145523	-0.40345573	-0.20246935	2310046A06Rik	69642	PREDICTED: Mus musculus RIKEN cDNA 2310046A06 gene (2310046A06Rik), mRNA.
6900504	0.0028421616	0.1644158	0.03238255	1.4229972	0.5089329	1.4229972	up	1.147174	0.19808418	1.147174	up	1.7091961	0.77331793	1.7091961	up	2.1201506	1.0841666	2.1201506	up	455.2	477.5	426.8	307.0	605.3	295.0	437.6	253.0	399.8	189.3	149.1	162.0	0.386405	0.060274124	0.4540844	0.17955303	0.40018177	-0.27322388	-0.051032066	-0.6260352	0.051032066	-0.62702084	-1.3433757	-0.9755926	LOC666053	666053	PREDICTED: Mus musculus similar to protein tyrosine phosphatase-like protein PTPLB (LOC666053), misc RNA.
3170465	0.00834786	0.3558575	0.06640625	-1.4926101	-0.57783735	1.4926101	down	1.6449437	0.7180382	1.6449437	up	1.2013782	0.26469043	1.2013782	up	-2.0437024	-1.0311852	2.0437024	down	761.1	1181.5	693.2	378.8	476.1	651.8	2308.4	1014.6	1263.0	950.5	1652.2	742.4	-0.08874035	0.22101212	-0.11352253	-0.7149229	-1.1735659	-0.24687672	1.0094776	0.08874035	0.6540432	0.34050083	0.7293253	-0.11163616	Slc2a13	239606	Mus musculus solute carrier family 2 (facilitated glucose transporter), member 13 (Slc2a13), mRNA.	GO:0006810|GO:0008643|GO:0055085	GO:0016021|GO:0016020	GO:0005351|GO:0022891|GO:0005215
3940731	0.0029560365	0.12315954	0.1439238	3.2065072	1.6810026	3.2065072	up	1.0204897	0.029261589	1.0204897	up	-1.9280676	-0.9471556	1.9280676	down	1.6296763	0.70458543	1.6296763	up	835.9	972.5	1776.0	599.0	1908.7	897.0	394.0	523.3	302.3	422.2	929.7	707.7	0.13423061	0.022109985	1.248024	0.06887627	0.96771526	0.2799883	-1.3237972	-0.7856121	-1.5292339	-0.689312	-0.022109985	-0.085754395	A030010B05Rik
7050092	0.0033894412	0.3770516	0.0036047746	-1.5379343	-0.6209939	1.5379343	down	1.9698753	0.9781043	1.9698753	up	1.5286754	0.6122821	1.5286754	up	-1.9818065	-0.9868161	1.9818065	down	2824.6	3172.0	3029.3	1263.4	1228.5	1695.9	6079.4	4251.9	4432.0	2057.4	3366.0	3808.4	0.01285553	-0.13576698	0.05346489	-0.76237965	-1.5653172	-0.6760626	0.6339016	0.33048153	0.8291521	-0.39665222	-0.01285553	0.36619663	Rpn2	20014	Mus musculus ribophorin II (Rpn2), mRNA.	GO:0018279|GO:0008150	GO:0016020|GO:0016021|GO:0005783|GO:0005789|GO:0005575|GO:0008250	GO:0016740|GO:0004579|GO:0003674
5960538	0.00920186	0.80324644	0.8667971	-1.0520531	-0.073207535	1.0520531	down	-1.0059751	-0.008594673	1.0059751	down	1.0011674	0.0016832352	1.0011674	up	-1.0445848	-0.06292963	1.0445848	down	114.6	118.2	117.0	91.4	139.1	106.7	131.6	123.1	113.6	113.8	127.6	120.3	-0.06260395	-0.09423685	0.003668785	-0.076108456	-0.0059108734	-0.04536867	-0.003668785	0.038908005	0.031211376	0.0047183037	0.04682684	0.009855747	Olfr974	259111	Mus musculus olfactory receptor 974 (Olfr974), mRNA.	GO:0007165|GO:0007186|GO:0007608	GO:0016020|GO:0005886|GO:0016021	GO:0004930|GO:0004872|GO:0004871|GO:0004984
3360364	0.006880973	0.38290295	0.071778476	3.332734	1.7367063	3.332734	up	2.2164404	1.1482446	2.2164404	up	1.3574364	0.4408846	1.3574364	up	2.0410993	1.0293463	2.0410993	up	453.8	409.4	1240.5	163.2	597.8	200.1	185.8	157.8	234.0	117.0	163.2	118.4	1.2646484	0.69505787	2.7492466	-0.014938831	1.2642193	0.014938831	-0.23146486	-0.35126495	0.08156395	-0.7062602	-0.3434987	-0.7740607	Pla2g16	225845	Mus musculus phospholipase A2, group XVI (Pla2g16), mRNA.	GO:0045786|GO:0007049	GO:0016021|GO:0016020
450754	0.0023403177	0.061668467	0.9473816	-1.04055	-0.057346344	1.04055	down	1.0410836	0.058085922	1.0410836	up	-1.0385379	-0.05455383	1.0385379	down	-1.1250477	-0.1699861	1.1250477	down	122.2	123.1	116.8	91.7	138.6	102.4	135.7	123.6	118.2	115.7	135.3	129.5	-0.0012745857	-0.06916714	-0.029772282	-0.101685524	-0.041797638	-0.1309886	0.012660027	0.014492035	0.044672966	0.0012745857	0.11023617	0.123975754	LOC224010	224010	PREDICTED: Mus musculus similar to 60S ribosomal protein L29 (P23) (LOC224010), mRNA.
3990243	0.005143825	0.0021428505	0.021160604	-3.7332714	-1.9004403	3.7332714	down	-1.2883664	-0.36554304	1.2883664	down	3.207049	1.6812464	3.207049	up	1.1067652	0.14634912	1.1067652	up	113.0	264.2	119.6	220.8	174.5	141.1	593.9	613.0	563.5	162.9	138.8	142.6	-0.6857538	0.1784215	-0.56208134	0.6456747	-0.32428312	-0.2941761	1.3790388	1.600419	1.6524496	0.18345642	-0.41686678	-0.1784215	Mcm6	17219	Mus musculus minichromosome maintenance deficient 6 (MIS5 homolog, S. pombe) (S. cerevisiae) (Mcm6), mRNA.	GO:0006355|GO:0006260|GO:0007049|GO:0006350|GO:0006270|GO:0006268	GO:0005634	GO:0000166|GO:0003677|GO:0005524|GO:0003678|GO:0003697
1240296	0.0013183609	0.25904375	0.2579006	-1.5107524	-0.5952673	1.5107524	down	1.3209051	0.40152678	1.3209051	up	1.000363	5.235672E-4	1.000363	up	-1.9948366	-0.99627054	1.9948366	down	364.5	451.5	191.9	182.3	353.5	221.2	566.8	461.0	591.3	317.8	635.2	479.1	-0.008213043	-0.10152054	-0.71242046	-0.7806835	-0.46833038	-0.77772045	0.21864605	0.11569786	0.62930393	0.008213997	0.51235485	0.4415083	Clstn1			GO:0007155|GO:0007268|GO:0007156|GO:0006874	GO:0005794|GO:0005576|GO:0005783|GO:0016020|GO:0042995|GO:0045211|GO:0016021	GO:0005515|GO:0005509
2030279	0.0047066854	0.46452495	0.2988261	-1.342596	-0.4250253	1.342596	down	-1.0330554	-0.046917602	1.0330554	down	-1.1950235	-0.25703907	1.1950235	down	-1.5530958	-0.6351468	1.5530958	down	1452.8	2597.4	1969.0	1716.6	2163.8	1625.0	3292.4	3543.6	2085.0	3112.0	3572.6	2689.7	-0.6158447	-0.08719921	-0.15518379	0.04508686	-0.3793068	-0.383255	0.06529236	0.39664268	-0.04508686	0.5535526	0.41595173	0.21846104	Prosapip1	241638	Mus musculus ProSAPiP1 protein (Prosapip1), mRNA.
2480491	0.002997495	0.92139125	0.68307537	3.1745706	1.6665615	3.1745706	up	-1.1596211	-0.21365356	1.1596211	down	-1.0949169	-0.1308214	1.0949169	down	3.3621724	1.7493937	3.3621724	up	613.2	504.6	624.1	643.8	403.3	923.9	140.5	123.7	401.9	155.1	261.3	148.8	0.88784695	0.21652031	1.0388584	1.3846741	-0.13179588	1.5313082	-1.4667792	-1.5214763	0.13179684	-0.85714006	-0.55379295	-1.0530615	Sobp	109205	Mus musculus sine oculis-binding protein homolog (Drosophila) (Sobp), mRNA.	GO:0007626|GO:0007605|GO:0042472		GO:0046872|GO:0008270
4390176	0.004688741	0.019417219	0.019258874	1.0525326	0.07386478	1.0525326	up	-1.3642455	-0.44810328	1.3642455	down	-1.0002846	-4.1040033E-4	1.0002846	down	1.4355043	0.5215577	1.4355043	up	129.0	139.4	108.7	119.5	239.7	163.7	124.1	109.2	122.9	112.4	118.1	117.7	0.07647085	0.0554142	-0.1452775	0.24791527	0.6333289	0.44967318	-0.12933826	-0.17826176	0.07261324	-0.0554142	-0.11186409	-0.0664773	Chm			GO:0006886|GO:0043087|GO:0001568	GO:0005968	GO:0005096|GO:0004663
5340768	0.00569731	0.44664127	0.80644196	4.535972	2.1814117	4.535972	up	1.1997799	0.2627697	1.1997799	up	-1.4201978	-0.50609195	1.4201978	down	2.662073	1.4125501	2.662073	up	1919.6	1092.1	702.3	716.3	1347.4	692.5	407.6	154.3	342.5	122.2	904.7	422.6	1.4166756	0.2640066	0.05467987	0.41030312	0.53698444	-2.3460388E-4	-1.2118483	-2.3292923	-1.2677326	-2.5689273	2.3460388E-4	-0.72190475	3110035E14Rik	76982	Mus musculus RIKEN cDNA 3110035E14 gene (3110035E14Rik), mRNA.
2760451	0.0062140767	0.423012	0.40853888	-1.060357	-0.08455007	1.060357	down	-1.0224805	-0.03207334	1.0224805	down	-1.0003604	-5.197525E-4	1.0003604	down	-1.0374174	-0.05299648	1.0374174	down	123.7	125.0	113.2	99.6	142.3	110.6	137.8	129.2	115.8	119.9	129.3	124.7	-0.00470829	-0.070240974	-0.09842777	-0.0010342598	-0.027710915	-0.048411846	0.015554905	0.06368399	0.0010342598	0.04491806	0.016262531	0.020651817	Tcfap2b	21419	Mus musculus transcription factor AP-2 beta (Tcfap2b), transcript variant 2, mRNA.	GO:0001822|GO:0006355|GO:0006350	GO:0005634	GO:0003677|GO:0003700|GO:0005515
7550324	0.00416827	0.38157383	0.19503105	1.302899	0.3817253	1.302899	up	-1.2262596	-0.29426447	1.2262596	down	-1.0434756	-0.06139691	1.0434756	down	1.5311258	0.61459285	1.5311258	up	2633.0	4199.6	3396.2	3075.1	3911.7	4366.9	3032.5	3457.4	2129.2	2285.2	2753.1	2937.5	-0.10013485	0.27503395	0.1894865	0.49676418	0.12444496	0.6259699	-0.42096138	0.012021065	-0.37185	-0.26226616	-0.3223114	-0.012022018	Irgm1	15944	Mus musculus immunity-related GTPase family M member 1 (Irgm1), mRNA.	GO:0006914|GO:0006955|GO:0045087|GO:0006952	GO:0005794|GO:0016020|GO:0005886|GO:0005783|GO:0031410	GO:0016787|GO:0000166|GO:0005525
4540358	0.0062189116	7.332339E-4	8.086269E-4	1.0291154	0.041404884	1.0291154	up	1.0014349	0.002068678	1.0014349	up	-1.205387	-0.26949644	1.205387	down	-1.1729652	-0.23016024	1.1729652	down	129.6	131.2	118.5	104.4	140.7	115.1	131.4	121.9	115.2	130.2	144.8	135.9	0.07301998	-0.014092445	-0.028074741	0.06313133	-0.04386139	0.005376816	-0.0587368	-0.029248238	-0.005376816	0.27504683	0.20269299	0.23738766	LOC382421
3400041	0.0015774453	0.08525141	0.9154221	-1.5555089	-0.6373866	1.5555089	down	-1.1311405	-0.17777808	1.1311405	down	1.1477464	0.1988039	1.1477464	up	-1.1981468	-0.26080465	1.1981468	down	167.7	276.8	161.2	207.9	284.9	177.7	336.4	320.4	349.0	215.7	292.2	216.7	-0.5502472	-0.26418972	-0.39602375	0.029129028	-0.19626808	-0.50998735	0.12950611	0.21540737	0.35678577	0.085214615	0.049201965	-0.029129028	LOC100046259	100046259	PREDICTED: Mus musculus similar to Cacna2d2 protein (LOC100046259), mRNA.
3140204	0.0027987077	0.52692336	0.26269686	-2.0139105	-1.0099995	2.0139105	down	1.0805339	0.111744285	1.0805339	up	1.3047509	0.38377443	1.3047509	up	-1.6678267	-0.7379694	1.6678267	down	2880.2	4529.0	6491.9	2165.5	5859.8	3724.5	14227.8	7591.8	6679.3	5639.1	7597.0	6425.1	-1.003644	-0.6553755	-0.009750366	-1.0201406	-0.3371582	-0.6467037	0.838707	0.1319027	0.39061928	0.00975132	0.17464542	0.02550888	LOC100046259	100046259	PREDICTED: Mus musculus similar to Cacna2d2 protein (LOC100046259), mRNA.
3290040	0.008199138	0.09105551	0.05052774	-1.090025	-0.124361195	1.090025	down	-1.0695419	-0.09699297	1.0695419	down	-1.0060543	-0.00870816	1.0060543	down	-1.0253215	-0.03607639	1.0253215	down	115.5	117.9	111.1	101.3	141.3	108.6	133.3	122.6	121.2	115.3	131.9	123.1	-0.07272959	-0.11929321	-0.094958305	0.053530216	-0.0067920685	-0.042740345	-0.0051465034	0.011459827	0.07978916	0.0051469803	0.078522205	0.028557777	1700111E14Rik
6450369	0.002965852	0.490308	0.47749192	-1.0802352	-0.11134545	1.0802352	down	1.0330509	0.046911404	1.0330509	up	1.0004922	7.100105E-4	1.0004922	up	-1.1153889	-0.15754685	1.1153889	down	117.4	127.9	103.8	89.9	127.6	102.1	138.0	126.5	109.8	118.0	127.5	121.6	-0.029736519	0.009589195	-0.17371035	-0.10310984	-0.12638521	-0.10509682	0.069282055	0.080485344	-0.009588718	0.06575155	0.044614792	0.027682304	0610009D07Rik			GO:0006397|GO:0008380	GO:0005634	GO:0003723|GO:0003676|GO:0000166
4590215	0.0027154526	0.84625345	0.2840349	1.891214	0.9193126	1.891214	up	1.1599112	0.21401437	1.1599112	up	1.2349463	0.3044483	1.2349463	up	2.0135574	1.0097466	2.0135574	up	397.5	591.6	331.8	321.9	499.4	288.7	239.4	154.2	394.0	138.2	253.7	147.4	0.32572365	0.53729343	0.26219654	0.3935566	0.25573063	-0.16611671	-0.67485857	-1.1239824	0.16611671	-1.0135803	-0.5284252	-1.0040636	Olfm1	56177	Mus musculus olfactomedin 1 (Olfm1), transcript variant 1, mRNA. XM_923993 XM_923996 XM_924001	GO:0007275|GO:0051259	GO:0005783|GO:0016020|GO:0005615	GO:0005515
1010731	0.00588096	0.0149012245	0.006457498	-1.0155194	-0.022217749	1.0155194	down	-1.0139073	-0.019925753	1.0139073	down	-1.1793959	-0.23804808	1.1793959	down	-1.1812711	-0.24034008	1.1812711	down	115.6	139.1	113.0	96.3	146.9	109.1	137.2	122.4	108.1	130.0	139.5	134.4	-0.09571791	0.04840231	-0.09427452	-0.042596817	0.021337986	-0.060554028	0.015285492	-0.015285492	-0.07493687	0.27729654	0.14860201	0.21330881	Abcc2	12780	Mus musculus ATP-binding cassette, sub-family C (CFTR/MRP), member 2 (Abcc2), mRNA.	GO:0006810	GO:0016021|GO:0016020|GO:0016324|GO:0005887|GO:0046581|GO:0005624	GO:0005524|GO:0005515|GO:0000166|GO:0042626|GO:0005215|GO:0017111|GO:0016887
4570767	0.0011420553	0.002451579	0.9535444	-1.0898709	-0.12415727	1.0898709	down	1.9083556	0.93233	1.9083556	up	-1.8750181	-0.9069046	1.8750181	down	-3.8997774	-1.9633918	3.8997774	down	209.4	289.1	166.1	85.7	137.8	108.2	368.9	227.9	215.1	481.1	651.6	227.5	0.009544849	0.039185524	-0.11295986	-1.0580306	-0.89815855	-0.90503025	0.4864869	-0.009544849	-0.16869974	1.3791108	1.37534	0.27450514	Dolk	227697	Mus musculus dolichol kinase (Dolk), mRNA.		GO:0016021	GO:0016301
6290239	0.0011966628	0.91517156	0.32612085	-3.1882887	-1.6727823	3.1882887	down	-1.2544315	-0.32703367	1.2544315	down	-1.3230288	-0.40384448	1.3230288	down	-3.3626373	-1.7495931	3.3626373	down	119.4	208.6	132.2	181.7	248.8	117.2	1128.6	212.1	528.7	567.1	822.1	400.7	-0.8530669	-0.39870262	-0.54843473	0.06843233	-0.12146473	-0.76607084	1.9898214	-0.068431854	1.2967529	1.6297054	1.7245455	1.0754251	4632401N01Rik
4590168	0.008828364	0.76289874	0.5039398	-1.5437846	-0.6264715	1.5437846	down	1.1508425	0.20269045	1.1508425	up	1.055284	0.077631325	1.055284	up	-1.6835781	-0.75153065	1.6835781	down	190.9	398.4	232.9	162.6	353.7	210.8	488.8	509.1	385.9	315.8	293.3	497.5	-0.5828991	0.07063103	-0.07063103	-0.6025462	-0.10255623	-0.48586798	0.38910484	0.6126795	0.29473114	0.36576653	-0.16882706	0.86668205	Pds5a	71521	Mus musculus PDS5, regulator of cohesion maintenance, homolog A (S. cerevisiae) (Pds5a), mRNA.	GO:0007049|GO:0007067|GO:0051301	GO:0005634
3370768	0.004399802	0.35381195	0.12194813	-4.0430365	-2.0154393	4.0430365	down	1.2363863	0.3061296	1.2363863	up	2.1653745	1.1146166	2.1653745	up	-2.3084946	-1.2069523	2.3084946	down	238.6	148.4	127.6	134.7	132.8	120.4	850.3	959.9	523.6	108.8	574.7	460.6	0.3162017	-0.61332655	-0.57148266	-0.3162017	-0.8301058	-0.6406889	1.7011023	2.1056309	1.3709774	-0.8242426	1.3239117	1.3341913	Cntnap2	66797	Mus musculus contactin associated protein-like 2 (Cntnap2), transcript variant 1, mRNA.	GO:0007155	GO:0016021|GO:0016020	GO:0005515
620703	0.009305121	0.019797685	0.044713777	-3.5831344	-1.8412222	3.5831344	down	-1.1121947	-0.15340932	1.1121947	down	2.9111307	1.5415796	2.9111307	up	-1.1066762	-0.14623325	1.1066762	down	215.0	354.5	135.9	200.7	208.5	305.6	1845.3	535.2	663.4	226.5	248.6	239.8	-0.29428148	-0.0013790131	-0.83738756	-0.14128256	-0.73282194	0.20128441	2.304614	0.8000946	1.2859097	0.04076767	-0.276268	0.0013799667	Cntnap2	66797	Mus musculus contactin associated protein-like 2 (Cntnap2), transcript variant 1, mRNA.	GO:0007155	GO:0016021|GO:0016020	GO:0005515
6550730	4.4172708E-4	0.028511984	0.4276483	-1.2959625	-0.3740239	1.2959625	down	1.3457036	0.42836064	1.3457036	up	-1.1679349	-0.22395991	1.1679349	down	-2.0368567	-1.0263444	2.0368567	down	139.3	254.8	156.2	115.5	131.7	129.3	226.5	248.4	264.3	170.4	315.7	257.0	-0.48312426	-0.01913023	-0.07804632	-0.5009184	-0.828063	-0.5364013	0.019129753	0.24142742	0.28121376	0.11544609	0.5198002	0.5784044	Cntnap2	66797	Mus musculus contactin associated protein-like 2 (Cntnap2), transcript variant 1, mRNA.	GO:0007155	GO:0016021|GO:0016020	GO:0005515
2940554	0.005477714	0.82558876	0.29593647	-1.1091783	-0.14949131	1.1091783	down	1.0401733	0.056823887	1.0401733	up	1.0264025	0.037596542	1.0264025	up	-1.1240597	-0.16871865	1.1240597	down	109.3	128.3	120.4	94.7	132.8	99.4	149.7	129.8	114.4	119.2	130.3	126.9	-0.17532444	-0.0318985	0.0066099167	-0.06788015	-0.11651707	-0.18668747	0.17685843	0.07761192	-0.00660944	0.0394392	0.034645557	0.06098652	Cdc25c	12532	Mus musculus cell division cycle 25 homolog C (S. pombe) (Cdc25c), mRNA.	GO:0051301|GO:0007067|GO:0007049|GO:0000087|GO:0006470	GO:0005737|GO:0005634|GO:0005622	GO:0016787|GO:0004721|GO:0004725|GO:0005515
160576	0.008330701	0.025922436	0.009362452	-1.1500676	-0.20171864	1.1500676	down	-1.133226	-0.18043566	1.133226	down	-3.1295314	-1.6459466	3.1295314	down	-3.1760414	-1.6672297	3.1760414	down	122.3	146.0	126.7	102.8	242.4	117.7	166.3	125.0	183.2	756.8	469.3	239.8	-0.24663544	-0.1441474	-0.10954285	-0.18247604	0.41252995	-0.18907261	0.10954285	-0.21490812	0.21019554	2.5845642	1.5109987	0.9471073	2400009B08Rik
3870095	0.0049455944	0.08991062	0.8531357	1.5142782	0.59863025	1.5142782	up	-1.4581	-0.5440897	1.4581	down	1.5842917	0.663838	1.5842917	up	3.498067	1.8065579	3.498067	up	1092.3	2927.5	619.1	1176.2	1994.2	2117.1	1243.4	814.5	865.0	314.0	618.9	683.2	0.34776402	1.460186	-0.35192204	0.8750305	0.8574686	1.3557978	0.026008606	-0.33986282	-0.026008606	-1.2535076	-0.7676954	-0.310174	Stmn2	20257	Mus musculus stathmin-like 2 (Stmn2), mRNA.	GO:0007242	GO:0005737|GO:0042995|GO:0016020|GO:0030426	GO:0005515
2850554	0.0022959695	0.05951786	0.5786391	-1.6767077	-0.7456312	1.6767077	down	-1.1350467	-0.18275166	1.1350467	down	1.2428975	0.31370735	1.2428975	up	-1.188525	-0.24917221	1.188525	down	2755.1	3365.2	1958.8	2344.0	3019.2	2890.9	5619.1	4602.5	4082.4	2842.5	3959.5	3857.5	-0.1307106	-0.15447044	-0.62230206	0.027288437	-0.35067844	-0.035838127	0.42526817	0.3439455	0.5601969	-0.027287483	0.13452244	0.28105354	Dgkb			GO:0007205|GO:0007242	GO:0005737|GO:0005886	GO:0019992|GO:0016301|GO:0016740|GO:0005509|GO:0046872|GO:0008270|GO:0004143
4210397	0.0052256687	0.7385084	0.32317984	2.0071626	1.0051575	2.0071626	up	-1.1261481	-0.17139658	1.1261481	down	-1.2648416	-0.3389567	1.2648416	down	1.7870715	0.83759737	1.7870715	up	551.4	369.4	237.8	342.0	377.0	463.6	187.6	265.8	147.5	190.4	268.4	179.7	1.1248045	0.1017313	0.118125916	0.81026745	0.14651394	0.90207005	-0.64257383	-0.10173082	-0.92650604	-0.16070509	-0.13022566	-0.36300993	2410129H14Rik	76789	Mus musculus RIKEN cDNA 2410129H14 gene (2410129H14Rik), mRNA.
3170471	0.00804328	0.6606646	0.53347844	-1.0917467	-0.12663808	1.0917467	down	-1.0248375	-0.035395145	1.0248375	down	-1.0043314	-0.0062352866	1.0043314	down	-1.0699017	-0.09747823	1.0699017	down	111.3	117.9	108.0	91.1	133.0	105.6	139.8	119.4	108.8	120.6	127.4	114.5	-0.03917408	-0.03403282	-0.0504179	-0.017438889	-0.004480362	0.004479885	0.1565938	0.056488037	0.043207645	0.17302752	0.10826063	-0.00629282	Dmrtc2	71241	Mus musculus doublesex and mab-3 related transcription factor like family C2 (Dmrtc2), mRNA.	GO:0030154|GO:0006355|GO:0006350|GO:0008150|GO:0007530|GO:0007548	GO:0005634|GO:0005575	GO:0003674|GO:0008270|GO:0003677|GO:0046872|GO:0003700
2850487	0.005973752	0.030714788	0.387975	-1.1067297	-0.14630303	1.1067297	down	1.1720978	0.22909291	1.1720978	up	-1.3892556	-0.47431213	1.3892556	down	-1.8021362	-0.8497081	1.8021362	down	140.4	164.4	165.5	105.0	150.7	145.9	164.3	162.8	240.7	192.1	306.7	184.7	-0.12853146	-0.18336582	0.35112715	-0.28406096	-0.30619764	-0.05779028	-0.03678274	0.03678322	0.47813845	0.62722874	0.8199825	0.4538641	Eif1a	13664	Mus musculus eukaryotic translation initiation factor 1A (Eif1a), mRNA.	GO:0006412|GO:0006413		GO:0003743|GO:0003723
1070491	0.002367547	0.04527177	0.63949955	-1.3517627	-0.4348418	1.3517627	down	1.3272861	0.4084794	1.3272861	up	-1.5365192	-0.61966574	1.5365192	down	-2.7567854	-1.462987	2.7567854	down	1723.1	1478.0	1261.3	869.0	1296.7	919.3	3761.5	1759.7	1652.1	3543.2	3923.7	2010.8	0.13536644	-0.38876915	-0.29493046	-0.41070747	-0.63231564	-0.7307482	0.75619125	-0.10227299	0.10227394	1.2418575	1.0815878	0.29174423	Ppp2r2a	71978	Mus musculus protein phosphatase 2 (formerly 2A), regulatory subunit B (PR 52), alpha isoform (Ppp2r2a), mRNA. XM_923760 XM_923767 XM_994820	GO:0007165|GO:0043278	GO:0000159|GO:0005575	GO:0008601|GO:0003674
2750259	5.8294332E-5	0.23308396	0.08788656	-1.3896451	-0.47471648	1.3896451	down	-1.0341951	-0.048508316	1.0341951	down	-1.181041	-0.24005906	1.181041	down	-1.5869616	-0.6662673	1.5869616	down	118.1	159.8	126.5	124.9	156.4	110.2	185.3	206.1	185.4	168.0	239.3	172.4	-0.44265556	-0.21992445	-0.25995302	-0.08141756	-0.27157974	-0.42401075	0.09929228	0.32090664	0.08141756	0.41483688	0.47236156	0.3345952	Tsc22d1	21807	Mus musculus TSC22 domain family, member 1 (Tsc22d1), transcript variant 1, mRNA.	GO:0006350|GO:0006355	GO:0005737|GO:0005634	GO:0003700
6130523	0.006144894	0.20985465	0.01789055	1.3812549	0.46597958	1.3812549	up	1.2499382	0.32185683	1.2499382	up	1.8256937	0.86844474	1.8256937	up	2.0174985	1.0125675	2.0174985	up	451.9	443.2	418.8	268.6	437.8	329.1	333.1	375.0	355.7	132.2	127.4	242.2	0.48034573	0.03646946	0.53547764	0.04923439	0.029149055	0.008338928	-0.30509567	-0.008338928	-0.032211304	-1.1619506	-1.4910083	-0.29802132	Aldh3a2	11671	Mus musculus aldehyde dehydrogenase family 3, subfamily A2 (Aldh3a2), mRNA.	GO:0008152|GO:0055114|GO:0006081	GO:0016021|GO:0016020|GO:0005783|GO:0005743	GO:0016491|GO:0004030|GO:0004029
1230167	2.8159952E-4	0.13431029	0.32238722	-1.1133221	-0.15487114	1.1133221	down	1.0148215	0.021226086	1.0148215	up	-1.0676835	-0.09448401	1.0676835	down	-1.2062937	-0.27058125	1.2062937	down	129.1	137.6	127.7	106.1	150.7	118.0	155.7	151.6	138.8	129.0	165.3	141.9	-0.080046654	-0.11409187	-0.0077195168	-0.061480522	-0.097420216	-0.10663557	0.09563446	0.15940094	0.0077199936	0.099871635	0.23247576	0.21386003	LOC241962
5550725	0.0032346083	0.89365095	0.50445443	1.0847137	0.11731434	1.0847137	up	1.016018	0.02292601	1.016018	up	1.010707	0.015364807	1.010707	up	1.0790436	0.10975313	1.0790436	up	130.0	135.5	128.8	103.0	158.7	117.1	131.8	122.1	114.5	115.3	125.7	117.4	0.07546806	0.014928818	0.16044378	0.042030334	0.11397982	0.026052475	-0.056761265	-0.029412746	-0.014928341	-0.028957367	-0.03238964	-0.08584976	LOC100043347	100043347	PREDICTED: Mus musculus hypothetical protein LOC100043347 (LOC100043347), mRNA.
430427	3.717901E-4	0.27728632	0.07001395	-1.7301892	-0.7909298	1.7301892	down	1.0746136	0.103817925	1.0746136	up	1.2885113	0.36570513	1.2885113	up	-1.4429712	-0.52904254	1.4429712	down	293.7	425.7	267.9	242.5	451.1	238.1	630.5	640.6	625.6	407.3	515.1	340.7	-0.26832962	-0.13649559	-0.18559456	-0.24651432	-0.0400486	-0.61531067	0.4067011	0.61121845	0.7644501	0.37922573	0.2659788	0.040049553	Ckmt2	76722	Mus musculus creatine kinase, mitochondrial 2 (Ckmt2), mRNA.	GO:0006603	GO:0016020|GO:0005739|GO:0005743	GO:0016301|GO:0000166|GO:0004111|GO:0016740|GO:0005524|GO:0016772|GO:0003824
3140703	0.004990788	0.601108	0.13936709	-1.9326771	-0.9506006	1.9326771	down	1.5492393	0.63155997	1.5492393	up	1.2457498	0.31701437	1.2457498	up	-2.4035158	-1.2651463	2.4035158	down	112.9	365.7	269.8	119.3	137.2	165.5	722.2	451.3	351.5	348.2	340.3	268.1	-1.4529161	-0.099040985	0.10505104	-1.0832567	-1.3947864	-0.86354303	0.87084484	0.42055702	0.11349392	0.45385265	-0.008149147	0.008149147	Fkbp15	338355	PREDICTED: Mus musculus FK506 binding protein 15 (Fkbp15), mRNA.	GO:0006457	GO:0042995|GO:0005737|GO:0030424|GO:0030426|GO:0005884	GO:0016853|GO:0003755
3990561	6.5472355E-5	0.056688014	0.036638997	3.002489	1.586159	3.002489	up	1.0593477	0.083176315	1.0593477	up	2.6513495	1.4067268	2.6513495	up	7.51467	2.9097097	7.51467	up	2378.7	3363.8	1301.9	1050.0	2608.6	2415.2	1029.1	800.5	690.8	295.4	439.4	138.3	1.2837858	1.4842148	0.4382677	0.5339966	1.081562	1.3411808	-0.43826675	-0.55254173	-0.5614004	-1.5265217	-1.4448805	-2.8009872	Neurod6	11922	Mus musculus neurogenic differentiation 6 (Neurod6), mRNA.	GO:0007399|GO:0030154|GO:0006355|GO:0006350|GO:0007275|GO:0045449	GO:0005634	GO:0003677|GO:0030528
6130711	0.0048919064	0.64173496	0.15573029	1.7443209	0.8026654	1.7443209	up	1.3013351	0.37999249	1.3013351	up	1.1493468	0.20081425	1.1493468	up	1.5405945	0.6234871	1.5405945	up	278.1	362.9	158.9	108.3	307.5	220.3	184.0	123.2	153.4	110.6	127.7	133.3	0.9009123	0.8526058	0.29270124	-0.23869753	0.62621355	0.5187259	0.111460686	-0.3617773	-0.11146021	-0.44205904	-0.35391617	-0.16824436	C1ql3			GO:0008150	GO:0005576|GO:0005575	GO:0005515
6770072	0.009492014	0.005021759	0.67926645	-1.1725028	-0.22959137	1.1725028	down	-4.683649	-2.227633	4.683649	down	3.4315012	1.7788398	3.4315012	up	13.707385	3.7768815	13.707385	up	428.7	990.4	119.9	1106.2	2018.3	1613.3	189.2	743.8	648.1	107.4	130.3	130.3	-0.26589012	0.6184044	-2.1626134	1.5352573	1.6206427	1.7168999	-1.6595798	0.27236462	0.26589012	-2.2920647	-2.127561	-2.038219	Zeb2	24136	Mus musculus zinc finger E-box binding homeobox 2 (Zeb2), transcript variant 2, mRNA.	GO:0006355|GO:0006350|GO:0016481|GO:0021766|GO:0021846|GO:0030177|GO:0043507|GO:0001843|GO:0048598|GO:0001755|GO:0001756|GO:0007417	GO:0005622|GO:0005634	GO:0016564|GO:0008270|GO:0003677|GO:0046872|GO:0043565|GO:0003700|GO:0003676
20475	0.003202011	0.21975286	0.39321882	-1.0649434	-0.09077676	1.0649434	down	1.0096176	0.013808887	1.0096176	up	-1.0510999	-0.07189973	1.0510999	down	-1.1301273	-0.17648537	1.1301273	down	121.5	138.1	116.1	98.5	140.4	111.7	145.5	124.8	128.1	120.6	140.7	134.9	-0.052851677	0.013788223	-0.08237839	-0.038467884	-0.06765509	-0.05674553	0.09220028	-0.0137887	0.072476864	0.035244465	0.1350007	0.19634247	Per1	18626	Mus musculus period homolog 1 (Drosophila) (Per1), mRNA.	GO:0048511|GO:0006350|GO:0006355|GO:0007623|GO:0007165|GO:0000160|GO:0016481	GO:0005737|GO:0005634	GO:0004871|GO:0000155|GO:0005515
3120242	0.0072147762	0.5402008	0.5254724	-1.0682603	-0.09526317	1.0682603	down	1.0297348	0.042272888	1.0297348	up	1.0005404	7.794723E-4	1.0005404	up	-1.0994307	-0.13675658	1.0994307	down	112.4	116.4	107.1	86.9	124.9	98.9	123.4	128.6	105.9	113.6	120.7	118.7	0.0036931038	-0.023216724	-0.03251648	-0.06288576	-0.06169653	-0.054276466	-0.0036931038	0.2013712	0.0360713	0.0955205	0.05514431	0.080746174	A730094G13Rik
6980097	0.004407758	0.569055	0.059101094	-1.0538636	-0.0756882	1.0538636	down	1.045008	0.06351391	1.045008	up	1.0256256	0.03650411	1.0256256	up	-1.0737797	-0.102698006	1.0737797	down	127.8	140.0	118.4	93.9	144.3	112.2	147.8	130.4	124.2	119.6	135.9	126.4	0.0011000633	-8.1539154E-5	-0.075973034	-0.13363647	-0.056023598	-0.07583618	0.097640514	0.03206539	0.022404194	-0.007124901	0.04964161	8.106232E-5	Slc13a3	114644	Mus musculus solute carrier family 13 (sodium-dependent dicarboxylate transporter), member 3 (Slc13a3), mRNA.	GO:0006810|GO:0006811|GO:0006814|GO:0006835	GO:0016020|GO:0016021|GO:0005624	GO:0015293|GO:0005215|GO:0015362|GO:0031402
2810725	2.0584757E-4	9.6152327E-4	0.051150773	-1.0628843	-0.08798456	1.0628843	down	1.1347448	0.1823678	1.1347448	up	-1.3974932	-0.48284134	1.3974932	down	-1.6855199	-0.75319374	1.6855199	down	122.5	163.9	134.7	96.7	147.5	109.2	172.2	144.9	128.0	157.6	217.3	180.1	-0.22764397	-0.03941536	0.09951019	-0.25180197	-0.18825817	-0.2745924	0.1722002	0.039415836	-0.11521149	0.47581863	0.5065937	0.5625162	E4f1	13560	Mus musculus E4F transcription factor 1 (E4f1), mRNA.	GO:0006355|GO:0001558|GO:0006350|GO:0051301|GO:0006511|GO:0007067|GO:0007049|GO:0006260|GO:0009790|GO:0009794|GO:0045449	GO:0005737|GO:0005622|GO:0005634|GO:0005819	GO:0016874|GO:0008270|GO:0003676|GO:0030528|GO:0003677|GO:0046872
4810482	0.0047699353	9.917093E-4	0.008003645	-1.1646478	-0.21989377	1.1646478	down	-3.0127501	-1.591081	3.0127501	down	1.219873	0.28673092	1.219873	up	3.1556084	1.6579182	3.1556084	up	132.9	133.8	119.3	247.3	370.1	533.1	153.1	120.5	207.0	107.1	124.3	129.1	0.011665344	-0.1002512	-0.122124195	1.2828612	1.1433692	2.1363025	0.10502052	-0.15289354	0.4968443	-0.24663162	-0.15292454	-0.011665344	Flt3	14255	Mus musculus FMS-like tyrosine kinase 3 (Flt3), mRNA.	GO:0030098|GO:0006468|GO:0007169	GO:0016021|GO:0016020	GO:0005515|GO:0004872|GO:0005524|GO:0004713|GO:0004714|GO:0004672|GO:0016301|GO:0000166|GO:0016740
6020369	0.0019308658	0.70643044	0.47640684	1.4102489	0.49594975	1.4102489	up	-1.0991279	-0.13635923	1.0991279	down	-1.0300802	-0.042756706	1.0300802	down	1.5047797	0.5895523	1.5047797	up	6629.6	6254.2	7212.9	5101.1	9374.1	6237.9	4786.2	5128.1	4900.8	3978.9	5318.2	4761.1	0.36030483	-0.036997795	0.26366138	0.30380726	0.44764996	0.24458885	-0.64458656	-0.2932911	0.03699684	-0.31287098	-0.24199677	-0.21774292	LOC100039751	100039751	PREDICTED: Mus musculus similar to 40S ribosomal protein S12 (LOC100039751), misc RNA.
1300747	0.008689727	0.015150708	0.3034983	1.0370699	0.052513123	1.0370699	up	-1.2137357	-0.27945423	1.2137357	down	1.5052545	0.5900075	1.5052545	up	1.8947071	0.92197484	1.8947071	up	543.1	898.1	407.4	502.6	906.4	651.4	635.4	617.3	684.8	355.4	483.8	273.8	0.035959244	0.43720722	-0.21556282	0.32273388	0.41080952	0.36242294	-0.18156338	-0.035959244	0.3175869	-0.401289	-0.42229462	-0.8463745	LOC100046120	100046120	PREDICTED: Mus musculus similar to clusterin (LOC100046120), mRNA.
2760646	0.0032702468	0.3908155	0.9878199	1.5541761	0.63615	1.5541761	up	-1.1343184	-0.18182567	1.1343184	down	1.1294497	0.17562008	1.1294497	up	1.9911416	0.9935958	1.9911416	up	6314.5	11949.5	7474.9	5592.8	10494.0	11091.6	7396.3	4781.5	4790.7	2930.4	6123.1	5424.4	0.12896538	0.7867689	0.18251419	0.29602337	0.4569254	0.89077663	-0.12896633	-0.54878426	-0.13245106	-0.9347544	-0.20115376	-0.20115376	Vsnl1	26950	Mus musculus visinin-like 1 (Vsnl1), mRNA.			GO:0005509
4730692	0.0026034766	0.804028	0.24888529	-2.7647524	-1.4671503	2.7647524	down	1.2462198	0.31755847	1.2462198	up	1.3972803	0.4826215	1.3972803	up	-2.465854	-1.3020873	2.465854	down	139.6	170.7	137.7	91.8	134.7	119.6	581.5	699.4	260.6	269.5	555.2	139.5	-0.12799406	-0.14126492	0.027351856	-0.4641409	-0.44565248	-0.2847891	1.559082	1.9925079	0.607954	1.1017208	1.63731	-0.02735138	Car12	76459	Mus musculus carbonic anyhydrase 12 (Car12), mRNA.	GO:0006730	GO:0016020|GO:0016021	GO:0016829|GO:0046872|GO:0008270|GO:0004089
1010739	3.7323494E-4	0.19735433	0.40068936	-4.0077405	-2.002789	4.0077405	down	-1.5487633	-0.6311166	1.5487633	down	1.1039461	0.14266968	1.1039461	up	-2.3440487	-1.2290026	2.3440487	down	135.5	217.8	127.0	217.7	369.4	134.7	949.7	716.7	446.2	524.6	365.9	682.7	-1.1692939	-0.87045	-1.2034097	-0.15019417	-0.078816414	-1.1207933	1.2278814	1.0528345	0.48449707	0.99705505	0.07881546	1.2613335	Acvr1c	269275	Mus musculus activin A receptor, type IC (Acvr1c), mRNA.	GO:0006915|GO:0006468|GO:0007368|GO:0001701|GO:0043065|GO:0001834	GO:0009986|GO:0016020|GO:0016021	GO:0046872|GO:0005024|GO:0048185|GO:0000287|GO:0030145|GO:0000166|GO:0004674|GO:0016740|GO:0004872|GO:0016301|GO:0005524|GO:0004675|GO:0004672
6400653	0.00897264	0.1112912	0.08354283	-1.040237	-0.056912262	1.040237	down	-1.0044984	-0.0064751282	1.0044984	down	-1.0948766	-0.1307683	1.0948766	down	-1.1338309	-0.18120544	1.1338309	down	117.4	132.2	119.6	91.4	149.7	115.5	137.5	123.5	124.2	124.3	137.4	134.9	-0.092261314	-0.016852379	-0.022314072	-0.13957787	0.028280735	-7.0524216E-4	7.047653E-4	-0.019469261	0.05807352	0.12093401	0.103978634	0.20670128	LOC381941
6400017	5.05175E-4	0.86372983	0.54059154	-2.3830738	-1.2528236	2.3830738	down	-1.0766488	-0.10654771	1.0766488	down	-1.1394292	-0.18831128	1.1394292	down	-2.522033	-1.3345871	2.522033	down	399.9	685.0	223.8	263.1	687.9	393.4	1057.9	1405.7	858.6	1126.9	1441.3	761.1	-0.66080093	-0.24846458	-1.2829695	-0.9446087	-0.25501442	-0.67296886	0.24846363	0.8987932	0.4189787	0.9375601	0.90369797	0.28991127	Hist1h2bc	68024	Mus musculus histone cluster 1, H2bc (Hist1h2bc), mRNA.	GO:0006334|GO:0008150	GO:0005634|GO:0005694|GO:0000786|GO:0005575	GO:0003677|GO:0003674
270639	0.0024051534	0.14440559	0.06089145	-4.367544	-2.1268222	4.367544	down	-2.5500963	-1.3505517	2.5500963	down	-1.1486241	-0.19990668	1.1486241	down	-1.9672458	-0.9761772	1.9672458	down	208.6	1084.9	616.4	1003.3	1139.4	1547.3	2450.4	2745.4	2385.1	2461.7	2767.1	2655.6	-3.0385165	-0.95500374	-1.3286791	-0.30658245	-0.91878986	-0.045171738	0.045171738	0.4425316	0.57056427	0.60135937	0.45084763	0.6057806	Hist1h2bc	68024	Mus musculus histone cluster 1, H2bc (Hist1h2bc), mRNA.	GO:0006334|GO:0008150	GO:0005634|GO:0005694|GO:0000786|GO:0005575	GO:0003677|GO:0003674
6860753	0.0063587152	0.66164285	0.055258427	-1.7247643	-0.78639925	1.7247643	down	-1.3546242	-0.43789262	1.3546242	down	-1.5806282	-0.66049796	1.5806282	down	-2.012522	-1.0090046	2.012522	down	909.6	2327.4	698.7	1358.9	1507.1	1440.1	3423.9	2023.3	1602.3	3347.6	3295.7	2864.5	-0.9279852	0.10704994	-1.2179976	0.04868698	-0.5714979	-0.20244408	0.46517563	-0.04868698	-0.09622383	1.000102	0.6481533	0.6535034	Ubl3	24109	Mus musculus ubiquitin-like 3 (Ubl3), mRNA.	GO:0008150|GO:0006464	GO:0005575|GO:0016020|GO:0005886	GO:0003674
7200541	0.005695576	0.10951439	0.093428	-1.0962602	-0.1325903	1.0962602	down	1.0017182	0.0024766922	1.0017182	up	1.0633564	0.088625275	1.0633564	up	-1.0327147	-0.046441715	1.0327147	down	121.9	130.3	111.5	95.2	141.9	108.3	145.8	128.9	121.6	119.3	124.1	121.7	-0.0020999908	0.0031409264	-0.096440315	-0.04222393	-0.007455349	-0.053150177	0.14251566	0.08378315	0.07607269	0.059191227	-0.024795532	0.0020999908	Parp14	547253	Mus musculus poly (ADP-ribose) polymerase family, member 14 (Parp14), mRNA. XM_901644 XM_916789 XM_924484 XM_924488	GO:0006355|GO:0006350	GO:0005737|GO:0005634	GO:0016740|GO:0016757|GO:0003950|GO:0003676|GO:0005515
3780358	0.008098522	0.07772151	0.06594658	1.1362603	0.18429327	1.1362603	up	-1.0024488	-0.003528595	1.0024488	down	-1.100812	-0.13856809	1.100812	down	1.0347296	0.04925378	1.0347296	up	143.3	152.2	127.1	112.1	167.2	131.4	131.3	129.2	110.4	125.0	134.7	131.2	0.13434982	-0.016002655	-0.006058216	0.02537918	0.051103592	0.046391964	-0.18946075	-0.066456795	-0.18467331	0.017748833	-0.048693657	0.006058216	Mfap2	17150	Mus musculus microfibrillar-associated protein 2 (Mfap2), mRNA.		GO:0005576|GO:0005578|GO:0001527
4060767	0.0026541755	0.6928015	0.469045	-1.6339345	-0.7083502	1.6339345	down	1.0372875	0.052815765	1.0372875	up	1.1300046	0.17632866	1.1300046	up	-1.4998698	-0.5848373	1.4998698	down	584.0	821.4	405.9	519.9	716.8	407.4	1380.8	963.0	961.5	644.7	992.9	924.7	-0.24734402	-0.08685112	-0.603096	-0.011741638	-0.3288927	-0.75510406	0.49877548	0.23738289	0.45160103	0.011742592	0.21419144	0.4328394	Cd47	16423	Mus musculus CD47 antigen (Rh-related antigen, integrin-associated signal transducer) (Cd47), mRNA.	GO:0007155|GO:0007229|GO:0008228|GO:0050766	GO:0016021|GO:0016020|GO:0005886|GO:0005887	GO:0005515
360402	0.0052714194	0.9272415	0.2148479	-1.0949972	-0.13092709	1.0949972	down	-1.031198	-0.044321377	1.031198	down	-1.0359744	-0.050988358	1.0359744	down	-1.100069	-0.13759406	1.100069	down	111.7	128.0	108.5	91.8	138.2	112.2	142.4	116.9	122.7	121.1	134.6	126.5	-0.11560726	-0.0058927536	-0.1250391	-0.086725235	-0.0327425	0.0058927536	0.10750103	-0.055639744	0.094380856	0.10068321	0.115050316	0.08347368	Evi1	14013	Mus musculus ecotropic viral integration site 1 (Evi1), mRNA.	GO:0007275|GO:0042127|GO:0001701|GO:0009791|GO:0006954|GO:0009605|GO:0009617|GO:0045944|GO:0035116|GO:0060039|GO:0030900|GO:0035115|GO:0001780	GO:0005634|GO:0005622	GO:0008270|GO:0003676|GO:0003677|GO:0046872
6840180	0.0029572013	0.13909483	0.7577079	2.4893365	1.3157612	2.4893365	up	1.3576204	0.44108006	1.3576204	up	-1.229032	-0.29752254	1.229032	down	1.4919081	0.57715863	1.4919081	up	1118.9	1693.0	1099.1	645.8	790.1	1268.8	609.1	754.2	440.5	405.2	728.9	778.3	0.68405724	0.9623852	0.68764687	0.30122757	-0.20015907	0.9097805	-0.63770103	-0.15914726	-0.81634617	-0.6323786	-0.24739552	0.15914726	S100a10	20194	Mus musculus S100 calcium binding protein A10 (calpactin) (S100a10), mRNA.			GO:0005509
5560041	0.0012404792	0.4072119	0.8051618	1.4042939	0.48984495	1.4042939	up	-1.1007774	-0.13852277	1.1007774	down	1.0540844	0.07599038	1.0540844	up	1.6294196	0.7043581	1.6294196	up	8416.6	7943.9	9126.6	6565.0	10927.1	7338.2	5559.4	6769.4	5756.9	4831.1	5742.7	5760.6	0.31445217	0.006717682	0.27526188	0.4339552	0.3840561	0.1939888	-0.6957388	-0.17064667	-0.006717682	-0.3446436	-0.45816422	-0.2982664	LOC665281	665281	PREDICTED: Mus musculus similar to 40S ribosomal protein S12 (LOC665281), misc RNA.
2490619	0.0045726313	0.02627114	0.92985874	-1.1961501	-0.25839838	1.1961501	down	1.534095	0.6173879	1.534095	up	-1.4922384	-0.57747805	1.4922384	down	-2.7382693	-1.4532644	2.7382693	down	264.8	293.5	389.0	156.5	263.9	204.0	558.1	488.4	279.6	378.0	797.0	490.1	-0.33299732	-0.6209812	0.4040537	-0.88882446	-0.7530937	-0.76017046	0.3399744	0.33299732	-0.44770145	0.37222958	0.9656677	0.61980724	Ptpn5	19259	Mus musculus protein tyrosine phosphatase, non-receptor type 5 (Ptpn5), mRNA.	GO:0006470|GO:0016311		GO:0016787|GO:0004872|GO:0004721|GO:0016791|GO:0004725
270678	0.0023701924	0.37778476	0.6753647	2.125162	1.0875727	2.125162	up	1.073475	0.102288544	1.073475	up	-1.2145331	-0.28040186	1.2145331	down	1.6300117	0.7048823	1.6300117	up	338.8	475.2	268.9	258.4	267.5	468.4	202.1	154.7	182.1	149.1	276.2	156.2	0.6280327	0.73316765	0.51239204	0.55517673	-0.1290617	1.1406116	-0.33430052	-0.57622766	-0.47859764	-0.32200623	0.12906122	-0.35497522	Socs5	56468	Mus musculus suppressor of cytokine signaling 5 (Socs5), mRNA.	GO:0007173|GO:0001558|GO:0045627|GO:0006511|GO:0007242|GO:0009968|GO:0045629|GO:0007259|GO:0019221	GO:0005737	GO:0005154|GO:0019210|GO:0005515
6270735	0.00420744	0.054977145	0.009849557	-1.1279697	-0.1737283	1.1279697	down	-1.0821142	-0.113852814	1.0821142	down	-1.4846876	-0.5701593	1.4846876	down	-1.5476023	-0.6300348	1.5476023	down	124.9	147.7	131.1	129.4	170.0	126.3	170.4	153.7	138.5	223.5	207.4	171.7	-0.25963545	-0.17999887	-0.05146742	0.06336546	-0.071070194	-0.14183855	0.09685516	0.05146742	-0.1182394	0.9241867	0.38792038	0.42845392	Ppp4c	56420	Mus musculus protein phosphatase 4, catalytic subunit (Ppp4c), mRNA.		GO:0005737|GO:0005634	GO:0046872|GO:0004722|GO:0004704|GO:0016787|GO:0030145|GO:0004721|GO:0005506
5490671	0.0016865971	0.48081368	0.38122606	-1.130349	-0.1767683	1.130349	down	-1.0387442	-0.05484041	1.0387442	down	-1.0042818	-0.006164074	1.0042818	down	-1.0928475	-0.12809198	1.0928475	down	122.0	121.0	113.5	100.1	142.8	110.4	151.7	124.1	129.5	123.8	137.1	128.5	-0.027743816	-0.11566305	-0.09703779	0.0034017563	-0.025708675	-0.053616524	0.19316912	-0.0034022331	0.100093365	0.118298054	0.10895157	0.08110285	Ecg2	408198	Mus musculus esophagus cancer-related gene-2 (Ecg2), mRNA.
4200097	5.7643425E-4	0.021355156	0.009374326	-1.0212747	-0.03037087	1.0212747	down	-1.0043534	-0.006267071	1.0043534	down	-1.0510787	-0.07187065	1.0510787	down	-1.0687871	-0.095974445	1.0687871	down	108.9	115.2	108.6	87.4	131.4	100.9	122.7	113.1	103.5	112.3	123.1	116.7	-0.036688805	-0.034879684	-0.008966923	-0.05039358	0.011800766	-0.023141384	-0.008482933	0.010577679	0.008482456	0.0807395	0.088288784	0.057160854	1700017N19Rik	66605	Mus musculus RIKEN cDNA 1700017N19 gene (1700017N19Rik), mRNA.
2850609	0.009262572	0.6290007	0.3068911	2.055351	1.0393847	2.055351	up	1.1573123	0.21077824	1.1573123	up	1.4847534	0.57022333	1.4847534	up	2.636876	1.3988298	2.636876	up	571.6	522.5	397.4	614.2	229.2	457.2	323.4	275.1	222.4	121.4	194.4	157.1	1.2004681	0.6774292	0.84229946	1.7315693	-0.5457525	0.90204525	0.036851883	-0.036852837	-0.39795637	-1.034051	-0.53086853	-0.54370785	Faim	23873	Mus musculus Fas apoptotic inhibitory molecule (Faim), mRNA.	GO:0006915|GO:0043066|GO:0006916
290484	0.008439408	0.86153775	0.08002699	-1.0540863	-0.07599306	1.0540863	down	-1.0296292	-0.042124905	1.0296292	down	-1.0355846	-0.0504454	1.0355846	down	-1.0601832	-0.08431356	1.0601832	down	112.8	117.2	111.1	95.4	129.6	108.4	126.7	121.3	111.1	118.7	127.4	119.0	-0.06742525	-0.089485645	-0.056082726	0.0064697266	-0.08661938	-0.0064692497	-0.041873932	0.03365469	0.023204803	0.09540272	0.06187582	0.009043217	Tnfrsf1b	21938	Mus musculus tumor necrosis factor receptor superfamily, member 1b (Tnfrsf1b), mRNA.	GO:0008283|GO:0008219|GO:0007166|GO:0006954|GO:0050728|GO:0050779	GO:0016020|GO:0016021	GO:0004872|GO:0005515|GO:0005031
6060086	0.001787377	0.08558555	0.20019048	-1.2654408	-0.33964	1.2654408	down	1.0519059	0.07300568	1.0519059	up	-1.3511622	-0.43420088	1.3511622	down	-1.7985654	-0.8468466	1.7985654	down	3100.1	4363.0	3052.7	2277.5	3800.1	3007.2	4789.1	5927.0	3650.5	6680.2	5379.4	5511.4	-0.1710167	0.039346695	-0.2408657	-0.20361042	-0.22181416	-0.16612816	-0.03934574	0.50362396	0.18210602	1.0045967	0.37378883	0.57060146	Phactr1	218194	Mus musculus phosphatase and actin regulator 1 (Phactr1), transcript variant 2, mRNA.		GO:0005737|GO:0045202|GO:0030054	GO:0003779|GO:0004864
4210273	6.859077E-4	0.0054537435	0.29306838	-1.1093807	-0.14975452	1.1093807	down	1.3799361	0.46460152	1.3799361	up	-1.1900829	-0.25106207	1.1900829	down	-1.8218676	-0.8654181	1.8218676	down	1583.9	1769.5	1737.5	979.0	1537.8	921.5	2358.9	2333.2	1646.6	1962.0	2680.2	2090.0	-0.08014107	-0.23389149	0.080550194	-0.3301468	-0.48070145	-0.8164387	-0.0063886642	0.21578121	0.0063886642	0.28700542	0.41017437	0.27178764	Arpp21	74100	Mus musculus cyclic AMP-regulated phosphoprotein, 21 (Arpp21), transcript variant 1, mRNA.	GO:0008150	GO:0005737	GO:0003676|GO:0003674
5220368	0.007774907	0.03125839	0.18943089	-1.815764	-0.8605766	1.815764	down	-1.1208587	-0.16460435	1.1208587	down	1.4814923	0.56705105	1.4814923	up	-1.0934757	-0.12892118	1.0934757	down	134.6	158.0	107.7	149.4	147.7	118.0	263.1	227.6	267.8	154.6	160.5	123.3	-0.099190235	-0.10029268	-0.41289806	0.3048582	-0.22055626	-0.20286989	0.6460862	0.57326984	0.74999285	0.41092682	0.099190235	-0.24192142	Sp2	78912	Mus musculus Sp2 transcription factor (Sp2), transcript variant 1, mRNA.	GO:0006355|GO:0006350	GO:0005634|GO:0005622	GO:0003676|GO:0008270|GO:0046872|GO:0003677
780021	0.0039467397	0.27642533	0.07958402	-1.4530411	-0.5390755	1.4530411	down	1.5203007	0.60435677	1.5203007	up	1.117108	0.15976873	1.117108	up	-1.9774806	-0.98366356	1.9774806	down	381.6	577.7	220.6	201.9	292.5	249.2	627.7	481.0	723.2	518.6	468.0	412.7	-0.062960625	0.1773367	-0.6351824	-0.73889065	-0.86702394	-0.727962	0.22620964	0.043801308	0.82640934	0.5306606	-0.043801308	0.13025475	D9Wsu20e
6270386	7.367315E-4	0.9223219	0.81461245	1.4605004	0.54646266	1.4605004	up	1.0243893	0.034764126	1.0243893	up	1.0100064	0.014364392	1.0100064	up	1.4399942	0.52606297	1.4399942	up	208.6	220.8	179.5	152.5	268.7	193.6	139.1	128.8	179.4	114.8	149.4	136.1	0.3883891	0.032402992	0.39391327	0.1389184	0.34257603	0.22891855	-0.40938044	-0.38289976	-0.032402515	-0.47431326	-0.19413185	-0.1993308	LOC381395
1710037	0.003986407	0.39736485	0.79594743	-1.3119706	-0.3917354	1.3119706	down	1.0564444	0.07921681	1.0564444	up	-1.1071155	-0.14680576	1.1071155	down	-1.5344887	-0.617758	1.5344887	down	242.7	255.9	259.8	171.9	362.8	220.6	396.7	350.0	361.1	285.2	387.2	357.0	-0.33128643	-0.7005997	-0.008138657	-0.6039281	-0.16249275	-0.5112543	0.026226044	0.008138657	0.10081673	0.13905048	0.10438728	0.33216095	Rasgef1b	320292	Mus musculus RasGEF domain family, member 1B (Rasgef1b), transcript variant 2, mRNA.	GO:0051056|GO:0007264|GO:0008150	GO:0005622|GO:0005575	GO:0005085|GO:0003674
60403	0.0067427107	0.44556487	0.013039764	-2.059965	-1.0426197	2.059965	down	2.7713997	1.4706148	2.7713997	up	1.8374989	0.8777434	1.8374989	up	-3.106933	-1.6354911	3.106933	down	481.6	334.3	352.4	106.3	176.2	134.5	2068.6	942.0	399.5	359.6	754.1	246.9	0.35450268	-0.63136864	0.07607937	-1.6265845	-1.4754267	-1.5106196	1.9363842	1.0667677	-0.07607937	0.100961685	0.6922245	-0.49934387	Agfg2	231801	Mus musculus ArfGAP with FG repeats 2 (Agfg2), transcript variant 2, mRNA.	GO:0032312		GO:0046872|GO:0008270|GO:0008060
1820133	0.006291082	0.045694053	0.56089216	1.1378309	0.18628612	1.1378309	up	-1.34065	-0.42293262	1.34065	down	1.1893505	0.25017387	1.1893505	up	1.8142743	0.85939264	1.8142743	up	146.9	264.4	171.9	252.2	274.7	216.2	186.0	154.7	184.0	136.4	123.5	131.7	-0.15031719	0.27283955	0.30810547	0.9642143	0.356174	0.37903738	0.017229557	-0.12823057	-0.017229557	-0.05236149	-0.5144267	-0.31196404	Camk2g	12325	Mus musculus calcium/calmodulin-dependent protein kinase II gamma (Camk2g), transcript variant 2, mRNA.	GO:0000082|GO:0006816|GO:0046777|GO:0006468		GO:0005524|GO:0004683|GO:0016301|GO:0000166|GO:0016740|GO:0005516|GO:0004672|GO:0004674
6510477	0.0015130751	0.0128883	0.7098903	1.1884286	0.24905522	1.1884286	up	-1.4966912	-0.5817766	1.4966912	down	1.3718866	0.4561612	1.3718866	up	2.4401891	1.286993	2.4401891	up	6408.7	10804.1	6971.6	6538.9	12198.3	15486.8	7954.9	8625.0	5187.6	4105.1	5235.2	4940.8	0.042517662	0.5826187	-0.04251671	0.46009254	0.63931465	1.2285423	-0.18041706	0.17505074	-0.15917969	-0.5376692	-0.5376692	-0.4576912	Ddx3y	26900	Mus musculus DEAD (Asp-Glu-Ala-Asp) box polypeptide 3, Y-linked (Ddx3y), mRNA.		GO:0005737|GO:0005634	GO:0016787|GO:0004386|GO:0003723|GO:0000166|GO:0005524|GO:0003676|GO:0008026
580468	0.0033088187	0.021295529	0.049597748	7.5334144	2.9133039	7.5334144	up	4.455156	2.1554759	4.455156	up	-1.1704918	-0.22711484	1.1704918	down	1.444643	0.5307131	1.444643	up	1304.3	690.3	720.9	101.9	134.2	475.4	130.5	120.5	101.7	149.9	126.0	111.1	3.509552	2.2033873	2.738966	0.028131008	-0.110714436	2.0680609	-0.07113981	-0.049123764	-0.16774273	0.5933852	-0.028130531	-0.17191648	Ntsr1	18216	Mus musculus neurotensin receptor 1 (Ntsr1), mRNA.	GO:0007186|GO:0007165|GO:0008344	GO:0016021|GO:0016020|GO:0005886	GO:0004930|GO:0004872|GO:0004871|GO:0016492|GO:0008188
6330064	3.6350838E-4	0.050670438	0.007771268	1.1360737	0.18405643	1.1360737	up	-1.2293625	-0.29791036	1.2293625	down	-1.0445411	-0.06286923	1.0445411	down	1.337091	0.41909757	1.337091	up	133.3	143.4	128.2	152.5	196.0	145.3	123.9	119.0	115.5	116.2	124.0	126.1	0.06926632	0.012712479	0.096021175	0.525228	0.30846596	0.23803711	-0.19820786	-0.119292736	-0.05666876	-0.067885876	-0.1049633	-0.012712479	LOC380947
4900731	0.007901837	0.18450485	0.8553207	1.1446235	0.19487317	1.1446235	up	1.0456204	0.06435919	1.0456204	up	-1.0349663	-0.04958391	1.0349663	down	1.0576997	0.08093008	1.0576997	up	126.7	148.4	124.4	93.9	146.6	121.2	119.3	115.7	107.6	104.7	127.9	118.5	0.06821394	0.12878704	0.101419926	-0.05209875	0.046521664	0.11092043	-0.1621108	-0.070682526	-0.053405285	-0.13744688	0.033127308	-0.033127308	Foxh1	14106	Mus musculus forkhead box H1 (Foxh1), mRNA.	GO:0048318|GO:0006355|GO:0006350|GO:0007179|GO:0045944|GO:0000122|GO:0007368|GO:0006357|GO:0009952|GO:0035054	GO:0005634|GO:0005667|GO:0005667|GO:0032444	GO:0005515|GO:0003700|GO:0005515|GO:0016563|GO:0046332|GO:0043565|GO:0003677
4810465	0.005340878	0.0145228915	0.032454677	1.1044099	0.14327574	1.1044099	up	-2.2963228	-1.1993254	2.2963228	down	1.0794533	0.11030087	1.0794533	up	2.7375817	1.4529021	2.7375817	up	191.0	208.3	115.9	272.0	368.9	410.9	138.4	122.7	206.7	102.7	194.3	116.3	0.21930265	-0.089104176	-0.5479164	1.0704608	0.75978994	1.3500075	-0.46170807	-0.5028477	0.11701059	-0.6853018	0.089104176	-0.5822501	3100002J23Rik	75429	PREDICTED: Mus musculus RIKEN cDNA 3100002J23 gene, transcript variant 2 (3100002J23Rik), mRNA.
3310195	9.809381E-5	0.9948384	0.4057699	1.0837159	0.11598666	1.0837159	up	1.0099972	0.014351368	1.0099972	up	1.0098456	0.014134727	1.0098456	up	1.0835532	0.11577003	1.0835532	up	124.6	135.7	119.2	100.1	147.5	109.7	126.0	117.6	103.8	108.8	116.6	114.6	0.07815981	0.090330124	0.05381012	0.07697201	0.09122372	0.011050224	-0.048568726	-0.011050701	-0.066040516	-0.045797348	-0.07199907	-0.050267696	2610042L04Rik	545015	Mus musculus RIKEN cDNA 2610042L04 gene (2610042L04Rik), mRNA.
4590059	0.001959059	0.023720367	8.1583427E-4	-1.0247073	-0.03521188	1.0247073	down	-1.0347277	-0.04925108	1.0347277	down	-1.119291	-0.1625851	1.119291	down	-1.1084517	-0.14854589	1.1084517	down	123.6	140.3	120.9	105.1	150.4	121.5	139.4	125.6	129.5	129.7	144.4	133.3	-0.06643486	-0.0117640495	-0.052449226	0.011763573	-0.014095306	0.019436836	-0.024925232	-0.04246998	0.042382717	0.20279408	0.13874435	0.121204376	Mobkl2c	100465	Mus musculus MOB1, Mps One Binder kinase activator-like 2C (yeast) (Mobkl2c), mRNA.			GO:0046872|GO:0008270|GO:0016301|GO:0005515
6330554	3.7496458E-4	0.50761366	0.9424424	-1.0499747	-0.07035446	1.0499747	down	1.0058507	0.008416172	1.0058507	up	-1.007264	-0.010441939	1.007264	down	-1.0637894	-0.089212574	1.0637894	down	117.8	133.7	116.2	97.3	139.2	109.4	138.0	127.2	118.4	119.6	130.9	125.8	-0.088023186	-0.006146431	-0.071332455	-0.046260834	-0.069097996	-0.07539177	0.006146908	0.026423931	0.012990475	0.027934074	0.023533821	0.025419235	4933400N17Rik	619289	PREDICTED: Mus musculus RIKEN cDNA 4933400N17 gene (4933400N17Rik), mRNA.
6450647	0.00800854	0.20041244	0.050439656	-1.5155959	-0.59988517	1.5155959	down	-1.1951779	-0.25722536	1.1951779	down	-2.07116	-1.0504391	2.07116	down	-2.6264222	-1.3930988	2.6264222	down	292.2	278.8	123.2	229.8	287.1	212.6	266.4	382.0	384.6	344.0	765.3	887.7	0.03239155	-0.48255777	-1.2470841	-0.03239155	-0.4144864	-0.47869635	-0.38958693	0.20711136	0.28488064	0.46320438	1.1288061	1.6617117	Ebna1bp2	69072	Mus musculus EBNA1 binding protein 2 (Ebna1bp2), mRNA.	GO:0042254|GO:0007059|GO:0006364	GO:0005634|GO:0005730	GO:0005515
2370364	4.571479E-4	0.8203475	0.7651234	2.6925755	1.4289868	2.6925755	up	-1.0125127	-0.017939925	1.0125127	down	-1.0950968	-0.1310584	1.0950968	down	2.4895213	1.3158684	2.4895213	up	807.8	1400.2	1399.5	1388.3	1144.4	778.5	533.8	443.2	484.0	388.3	682.0	341.9	0.27150154	0.76210785	1.0834742	1.4674511	0.4185543	0.2848978	-0.7441292	-0.82852745	-0.5972204	-0.61299515	-0.2715006	-0.8922062	Cd81	12520	Mus musculus CD 81 antigen (Cd81), mRNA.	GO:0030307|GO:0030890	GO:0016021|GO:0016020
510050	0.008715168	0.0694282	0.48016155	1.3770524	0.46158347	1.3770524	up	-1.377693	-0.46225452	1.377693	down	1.9554745	0.9675187	1.9554745	up	3.7098393	1.8913567	3.7098393	up	715.2	1299.2	809.2	686.6	1848.7	1193.2	385.3	980.6	1002.0	198.3	322.4	492.6	-0.23740864	0.32635593	0.017289162	0.14342785	0.78406143	0.56551075	-1.4899111	-0.017289162	0.22868633	-1.8335786	-1.6232319	-0.7242594	Sparc	20692	Mus musculus secreted acidic cysteine rich glycoprotein (Sparc), mRNA.	GO:0007169	GO:0005576|GO:0005578|GO:0005604|GO:0031012	GO:0005507|GO:0005509
4810722	0.0046003517	0.4400839	0.17589295	1.8240479	0.86714363	1.8240479	up	1.3411679	0.42348993	1.3411679	up	1.089727	0.12396684	1.089727	up	1.4820771	0.5676206	1.4820771	up	567.9	748.3	720.6	307.2	695.4	498.4	286.5	466.5	502.0	286.7	350.0	313.4	0.40334702	0.45134258	0.84655666	-0.12553215	0.31040764	0.24590111	-0.9001837	-0.11153793	0.11153698	-0.36675453	-0.5437794	-0.36155128	Tbc1d24	224617	Mus musculus TBC1 domain family, member 24 (Tbc1d24), mRNA.	GO:0032313	GO:0005622	GO:0005096|GO:0005097
3830520	6.90005E-4	0.28599405	0.0028651871	-2.8706727	-1.5213889	2.8706727	down	-2.3959796	-1.2606156	2.3959796	down	-1.6522926	-0.7244692	1.6522926	down	-1.9796461	-0.98524255	1.9796461	down	139.9	146.4	106.8	240.8	340.5	316.0	656.0	275.2	379.2	372.0	1115.2	458.6	-1.1663322	-1.302331	-1.5680823	-0.043115616	-0.25489998	0.04311657	0.67294407	-0.3165245	0.17100143	0.47351933	1.575345	0.6519642	AW120700
5290333	0.0033164625	0.36661115	0.41099975	-1.6089052	-0.6860793	1.6089052	down	1.3148971	0.3949499	1.3148971	up	-1.0135338	-0.019394249	1.0135338	down	-2.1441762	-1.1004235	2.1441762	down	687.2	395.1	302.7	227.0	383.9	387.5	857.0	838.4	686.1	498.1	901.0	745.4	0.22519875	-0.9938841	-0.75045204	-1.0939035	-1.0251951	-0.58488846	0.08596134	0.26762295	0.18551636	-0.08596039	0.31514168	0.36810207	Me2	107029	Mus musculus malic enzyme 2, NAD(+)-dependent, mitochondrial (Me2), nuclear gene encoding mitochondrial protein, mRNA.	GO:0008152|GO:0006108|GO:0055114	GO:0005739	GO:0003824|GO:0046872|GO:0016491|GO:0016616|GO:0051287|GO:0004470|GO:0005488|GO:0016619
6060431	0.0059089577	0.0049977927	0.0039299866	1.0047615	0.0068531036	1.0047615	up	-1.0069413	-0.009979567	1.0069413	down	-1.3735902	-0.4579517	1.3735902	down	-1.357657	-0.44111905	1.357657	down	128.7	163.0	126.4	105.0	161.0	129.4	139.4	143.1	121.0	163.6	178.5	149.9	-0.0860219	0.01900196	-0.038170338	-0.07525158	-0.011829376	0.011829376	-0.11076403	0.08409786	-0.09908342	0.5957937	0.32296324	0.32934856	Gne			GO:0006054|GO:0006047|GO:0009103	GO:0005737	GO:0000166|GO:0016740|GO:0005524|GO:0008761|GO:0009384|GO:0016853|GO:0016301|GO:0003824
7380373	0.0030605884	0.95908284	0.01873155	1.3813882	0.4661188	1.3813882	up	-1.2461622	-0.31749183	1.2461622	down	-1.2562618	-0.32913715	1.2562618	down	1.3702826	0.4544735	1.3702826	up	2841.8	3391.9	3003.2	3025.4	5042.3	2810.8	2630.4	2298.8	2387.7	2396.5	2900.6	3046.0	0.029234886	-0.029233932	0.052934647	0.48526764	0.4770422	0.04310131	-0.6065512	-0.56728077	-0.1715889	-0.18587303	-0.22106743	0.04893112	Rps23	66475	Mus musculus ribosomal protein S23 (Rps23), mRNA.	GO:0006412	GO:0005840|GO:0030529|GO:0005622|GO:0015935	GO:0003735
580739	0.0021650288	0.041010916	0.05809426	1.2556183	0.32839805	1.2556183	up	-1.6926708	-0.7593015	1.6926708	down	1.0256164	0.036491245	1.0256164	up	2.1797924	1.1241908	2.1797924	up	175.8	254.4	124.5	195.9	474.4	236.8	119.3	141.9	165.3	123.3	129.7	129.1	0.31353903	0.40624332	-0.1972866	0.723577	1.3646407	0.7121825	-0.46269846	-0.047400475	0.047400475	-0.15625477	-0.24478626	-0.17113113	A730035I17Rik	77630	Mus musculus RIKEN cDNA A730035I17 gene (A730035I17Rik), mRNA.
6110037	0.009631236	0.15744372	0.7955139	-1.1910974	-0.25229135	1.1910974	down	1.1918621	0.2532174	1.1918621	up	-1.1320751	-0.17896968	1.1320751	down	-1.6071209	-0.6844784	1.6071209	down	1443.7	1621.6	1005.1	878.4	1295.5	939.0	1662.4	2148.5	1585.6	1686.1	1787.9	1974.4	0.07377052	-0.07377052	-0.3998747	-0.20444965	-0.44222546	-0.5128517	-0.24868298	0.3722458	0.23343658	0.36026192	0.076114655	0.45753193	Pld3	18807	Mus musculus phospholipase D family, member 3 (Pld3), mRNA.	GO:0016042|GO:0008152	GO:0016021|GO:0016020|GO:0005783|GO:0005624	GO:0016787|GO:0004630|GO:0003824
130681	8.510063E-5	0.1550523	0.018810704	-1.1219649	-0.16602755	1.1219649	down	1.0179172	0.02562014	1.0179172	up	1.0603151	0.08449316	1.0603151	up	-1.0771017	-0.107154526	1.0771017	down	113.0	115.5	106.8	88.6	130.7	95.2	135.7	124.2	116.6	111.3	122.7	115.8	-0.015050888	-0.06087303	-0.06291723	-0.05750847	-0.025425911	-0.1327672	0.11087036	0.12017298	0.12819815	0.037068367	0.05364275	0.015050888	Tmc8	217356	Mus musculus transmembrane channel-like gene family 8 (Tmc8), mRNA.		GO:0016021|GO:0016020|GO:0005783
3420280	0.0034335677	0.023181824	0.3619384	1.1270653	0.17257118	1.1270653	up	-1.414144	-0.4999291	1.414144	down	1.183717	0.24332428	1.183717	up	1.886647	0.91582453	1.886647	up	15794.6	26142.0	12994.3	15647.4	27633.3	27026.1	15997.6	16495.6	12329.5	10895.4	12344.9	12397.3	0.059654236	0.50597286	-0.33264065	0.50597286	0.55729294	0.669508	-0.2847271	-0.012952805	0.012952805	-0.36400604	-0.30138206	-0.34931183	Chka	12660	Mus musculus choline kinase alpha (Chka), transcript variant 2, mRNA.	GO:0006656	GO:0005737	GO:0016740|GO:0016301|GO:0004305|GO:0004103|GO:0004104|GO:0042803
4890678	0.003434386	0.24344157	0.74385715	2.0516608	1.0367923	2.0516608	up	1.2388605	0.30901366	1.2388605	up	-1.1314272	-0.17814365	1.1314272	down	1.4637153	0.54963493	1.4637153	up	208.1	288.2	286.6	160.1	187.3	291.5	128.4	127.6	135.2	136.5	129.6	133.8	0.4673047	0.5023103	1.1495571	0.30130243	-0.048264027	0.93909264	-0.45140123	-0.31597567	-0.22382784	0.04826355	-0.33907413	-0.16596317	Samd5	320825	Mus musculus sterile alpha motif domain containing 5 (Samd5), mRNA.
730280	0.0026838102	0.91567653	0.41187605	-1.9146509	-0.93708134	1.9146509	down	1.11841	0.1614491	1.11841	up	1.1551633	0.2080968	1.1551633	up	-1.8537333	-0.89043367	1.8537333	down	512.9	711.5	564.3	375.2	569.0	573.8	2092.8	1003.1	1001.5	1168.0	1317.9	582.0	-0.24914265	-0.14102173	0.02270317	-0.31693268	-0.4948187	-0.040057182	1.2686348	0.4818039	0.6933441	1.0339127	0.80828285	-0.02270317	Pdpk1			GO:0006468|GO:0007165|GO:0006972	GO:0016023|GO:0016020|GO:0005737	GO:0016301|GO:0000166|GO:0004674|GO:0016740|GO:0005524|GO:0004672|GO:0004676
3060274	0.0019631868	0.06717444	0.3845395	-1.0378335	-0.05357488	1.0378335	down	1.0187045	0.026735622	1.0187045	up	-1.0481423	-0.067834534	1.0481423	down	-1.1081437	-0.14814503	1.1081437	down	117.2	117.7	106.0	88.4	131.4	99.5	129.7	114.4	109.0	115.5	123.4	124.3	0.019048214	-0.05061817	-0.09105587	-0.07873392	-0.03523922	-0.08885956	0.025351048	-0.01904869	0.031796455	0.07945585	0.04490757	0.117239	Meox2	17286	Mus musculus mesenchyme homeobox 2 (Meox2), mRNA.	GO:0007275|GO:0006355|GO:0045449|GO:0060021|GO:0001525|GO:0060173|GO:0007519|GO:0001757	GO:0005634	GO:0003677|GO:0043565|GO:0003700
2570497	7.214488E-4	0.48932087	0.20560288	-1.0695047	-0.0969429	1.0695047	down	1.0313025	0.04446745	1.0313025	up	1.0096205	0.013813179	1.0096205	up	-1.0924727	-0.12759717	1.0924727	down	111.8	119.8	112.2	91.0	129.0	97.3	133.7	117.2	118.0	114.5	124.6	119.2	-0.0499959	-0.027605534	-0.012458324	-0.036374092	-0.06376219	-0.123325825	0.06770897	0.012458324	0.120601654	0.06159687	0.056433678	0.041298866	Olfr1506	257665	Mus musculus olfactory receptor 1506 (Olfr1506), mRNA.	GO:0007165|GO:0007186|GO:0007608	GO:0016020|GO:0005886|GO:0016021	GO:0004930|GO:0004872|GO:0004871|GO:0004984
6200148	0.0033661532	0.55224526	0.09854953	-1.1147037	-0.15666024	1.1147037	down	-1.0395592	-0.055971943	1.0395592	down	-1.0804209	-0.11159341	1.0804209	down	-1.158519	-0.2122817	1.158519	down	112.6	121.4	124.0	95.0	144.5	119.4	144.9	134.1	121.2	127.3	137.9	138.3	-0.19736195	-0.16638422	0.0021305084	-0.12706757	-0.06450176	-0.0021305084	0.04851103	0.06850624	-0.00865221	0.14524412	0.064828396	0.23307276	LOC100046128	100046128	PREDICTED: Mus musculus similar to sodium-coupled citrate transporter (LOC100046128), mRNA.
7210577	0.008286106	0.06606977	0.12664685	1.3096874	0.38922247	1.3096874	up	-1.0877522	-0.12134996	1.0877522	down	2.1441102	1.100379	2.1441102	up	3.054532	1.6109514	3.054532	up	1210.0	1666.7	631.2	759.2	1098.3	1521.6	1046.2	1339.0	627.1	207.9	487.6	493.7	0.59848976	0.75260353	-0.22360897	0.36724758	0.11166859	1.0126181	-0.11166859	0.49138546	-0.41989994	-1.6941042	-0.9997606	-0.6474552	BC024659	108934	PREDICTED: Mus musculus cDNA sequence BC024659 (BC024659), mRNA.
1440369	0.008547606	0.019780405	0.042646702	-1.0096383	-0.013838609	1.0096383	down	1.0085592	0.012295881	1.0085592	up	-1.0956161	-0.13174231	1.0956161	down	-1.1156441	-0.1578768	1.1156441	down	119.6	128.4	120.1	93.9	148.3	108.7	138.4	123.3	109.4	122.3	136.7	131.7	-0.046921253	-0.030029297	0.003560543	-0.079574585	0.03449726	-0.06520033	0.030178547	-0.003560543	-0.058492184	0.09604502	0.11396742	0.15334034	Pxt1	69307	Mus musculus peroxisomal, testis specific 1 (Pxt1), mRNA.		GO:0005777
3400615	0.008638161	0.5023318	0.8029712	1.3128914	0.39274758	1.3128914	up	1.0295382	0.041997276	1.0295382	up	-1.0649139	-0.0907367	1.0649139	down	1.19749	0.26001358	1.19749	up	2276.7	2857.3	2680.6	2026.4	2838.3	2011.4	2671.7	2004.9	1905.4	2150.8	2100.4	2006.7	0.08120155	0.08842659	0.29074955	0.3323164	0.059184074	-0.0571146	-0.20376873	-0.37755394	-0.13654232	0.057113647	-0.3276472	-0.1751213	Rps3			GO:0006412	GO:0030529|GO:0005840|GO:0005737|GO:0015935|GO:0005622	GO:0003723|GO:0003735
5340497	0.0023662685	0.006733635	0.34364772	1.0554004	0.077790424	1.0554004	up	-1.3954417	-0.48072177	1.3954417	down	1.2073013	0.27178574	1.2073013	up	1.7780526	0.83029795	1.7780526	up	169.4	202.0	130.6	169.9	350.5	185.7	168.7	158.8	136.9	114.1	134.2	124.2	0.16863155	0.002898693	-0.15103579	0.3993168	0.8128567	0.25048637	-0.00289917	0.0038061142	-0.21378374	-0.40109253	-0.28271246	-0.34442902	Slc22a5	20520	Mus musculus solute carrier family 22 (organic cation transporter), member 5 (Slc22a5), mRNA.	GO:0006810|GO:0006811|GO:0006814|GO:0015879|GO:0015879|GO:0015697|GO:0009437|GO:0007005|GO:0009437|GO:0015879|GO:0007512|GO:0048608|GO:0009437|GO:0007626	GO:0005886|GO:0016021|GO:0016020	GO:0015293|GO:0031402|GO:0005524|GO:0015075|GO:0015226|GO:0015226|GO:0015651|GO:0000166|GO:0005215
6590408	0.0065925205	0.71119726	0.5547618	-1.0826155	-0.11452086	1.0826155	down	-1.0199277	-0.028467018	1.0199277	down	-1.0046017	-0.006623585	1.0046017	down	-1.0663474	-0.09267743	1.0663474	down	113.9	119.9	108.2	91.8	140.0	102.1	136.2	116.5	118.9	119.0	126.5	119.0	-0.04523325	-0.04769516	-0.08592653	-0.043444633	0.028272152	-0.0782814	0.07495546	-0.017343521	0.10709572	0.10838127	0.05885315	0.017343998	5930431L16Rik
5700468	0.0030624757	0.24881655	0.004489277	2.069398	1.049211	2.069398	up	1.9944334	0.99597895	1.9944334	up	1.4291469	0.51515424	1.4291469	up	1.482864	0.56838626	1.482864	up	829.7	742.2	530.6	296.8	396.2	324.4	290.1	368.5	474.8	146.5	273.9	252.9	1.3855591	0.86657524	0.8777437	0.24169827	-0.10892105	0.0091638565	-0.45348024	-0.0091638565	0.44488907	-0.9112892	-0.43867826	-0.21325016	Ensa	56205	Mus musculus endosulfine alpha (Ensa), transcript variant 2, mRNA.	GO:0050796	GO:0005737	GO:0005102|GO:0019870
1780427	0.00458539	0.09664761	0.50715554	1.0957437	0.13191032	1.0957437	up	-1.1241962	-0.16889381	1.1241962	down	1.055446	0.077852875	1.055446	up	1.3001311	0.37865704	1.3001311	up	133.2	174.2	117.8	115.9	169.3	161.4	142.4	113.7	112.3	102.2	124.8	117.8	0.10308218	0.19941187	-0.056901455	0.17674255	0.17563248	0.399899	0.053292274	-0.15013885	-0.053291798	-0.2275505	-0.059714317	-0.09643221	Clybl	69634	Mus musculus citrate lyase beta like (Clybl), mRNA.	GO:0008150|GO:0006725	GO:0005739|GO:0009346|GO:0005575	GO:0000287|GO:0016829|GO:0046872|GO:0008815|GO:0016830|GO:0003824|GO:0003674
4780433	7.903076E-4	0.5834856	0.024409276	-1.0973341	-0.13400285	1.0973341	down	-1.0447235	-0.06312116	1.0447235	down	-1.0687823	-0.0959681	1.0687823	down	-1.1226045	-0.16684978	1.1226045	down	110.9	113.0	113.0	97.4	130.7	105.9	138.7	122.6	108.2	122.5	131.7	128.1	-0.10373688	-0.15704441	-0.0443635	0.023762226	-0.08842945	-0.051114082	0.08339739	0.037228107	-0.02376175	0.14969826	0.10199356	0.13307619	LOC386385
5560465	0.0056401524	0.018505815	0.30381525	1.2345699	0.30400848	1.2345699	up	-2.8996034	-1.5358555	2.8996034	down	1.6263468	0.701635	1.6263468	up	5.8219366	2.5414991	5.8219366	up	212.4	844.0	160.6	610.1	741.9	1282.5	194.3	319.5	332.0	122.7	152.0	168.4	-0.20808029	1.4682226	-0.40382004	1.7582874	1.2395296	2.466072	-0.5405655	0.20807934	0.276783	-0.9686618	-0.79455423	-0.39739227	mtDNA_ATP8
4900021	0.005452625	0.017693134	0.066595145	1.0224388	0.03201437	1.0224388	up	-1.1529236	-0.20529683	1.1529236	down	1.0241302	0.03439919	1.0241302	up	1.2072382	0.2717104	1.2072382	up	128.1	165.2	129.5	131.5	181.6	158.5	145.6	137.4	118.8	124.7	134.1	122.8	-0.10222149	0.021083355	0.025718689	0.20176888	0.11926031	0.23944187	-0.038844585	0.0133161545	-0.12593412	-0.0133161545	-0.0804348	-0.16090918	6430590A07Rik
6550537	0.004696845	0.1640265	0.19372961	-1.0289953	-0.0412364	1.0289953	down	1.0366302	0.05190134	1.0366302	up	-1.0013831	-0.0019939747	1.0013831	down	-1.0681629	-0.09513171	1.0681629	down	115.2	129.8	118.7	92.9	131.4	108.7	134.4	124.3	114.5	115.4	128.4	122.7	-0.08290434	-8.6450577E-4	-7.247925E-5	-0.07855034	-0.11315632	-0.047838688	8.3732605E-4	0.02626419	0.012766361	7.200241E-5	0.029489517	0.01628828	Ribc1	66611	Mus musculus RIB43A domain with coiled-coils 1 (Ribc1), mRNA.
3190358	0.0074181203	0.54958713	0.427767	1.7688342	0.82279885	1.7688342	up	-1.0291401	-0.041439354	1.0291401	down	-1.2202531	-0.28718042	1.2202531	down	1.4918039	0.57705784	1.4918039	up	253.8	223.0	215.1	191.6	355.2	195.7	137.6	125.0	149.7	120.1	259.3	129.4	0.5271311	-0.09845877	0.5198536	0.37008238	0.6043024	0.098459244	-0.57326174	-0.57625055	-0.37035847	-0.53785944	0.36552477	-0.48599482	Gatc	384281	Mus musculus glutamyl-tRNA(Gln) amidotransferase, subunit C homolog (bacterial) (Gatc), mRNA.	GO:0006450
5050717	0.0067875152	0.9564334	0.782752	2.057545	1.040924	2.057545	up	1.0474234	0.06684464	1.0474234	up	1.071608	0.09977722	1.071608	up	2.105053	1.0738565	2.105053	up	192.3	279.7	419.4	141.7	475.2	282.8	123.2	126.6	198.7	113.1	133.3	130.4	0.20641232	0.3083434	1.5150099	-0.04115057	1.1268187	0.74356365	-0.6581373	-0.47601986	0.041151047	-0.5639229	-0.44199944	-0.38641548	Tcf7l2	21416	Mus musculus transcription factor 7-like 2, T-cell specific, HMG-box (Tcf7l2), mRNA.	GO:0006350|GO:0016055|GO:0006355|GO:0045944|GO:0048557|GO:0030538|GO:0048619|GO:0021915|GO:0035019	GO:0005634|GO:0005667|GO:0005829	GO:0008013|GO:0003677|GO:0008013
1170468	0.0011146074	0.79635394	0.09034355	2.3929904	1.2588146	2.3929904	up	1.4424852	0.5285565	1.4424852	up	1.3194149	0.39989823	1.3194149	up	2.1888244	1.1301563	2.1888244	up	879.0	863.8	371.7	347.0	600.4	413.8	369.9	415.0	215.6	231.8	200.3	155.2	1.2093906	0.8435173	0.12272453	0.23059464	0.24372959	0.11563873	-0.4143238	-0.11563873	-1.0708485	-0.4913187	-1.1170297	-1.1921573	Fabp3	14077	Mus musculus fatty acid binding protein 3, muscle and heart (Fabp3), mRNA.	GO:0006656|GO:0006810	GO:0005737	GO:0008289|GO:0005215|GO:0005488
3310240	0.0055225557	0.2291469	0.3979748	1.6368822	0.7109505	1.6368822	up	-1.5520215	-0.6341486	1.5520215	down	1.0853806	0.11820096	1.0853806	up	2.7573838	1.4633001	2.7573838	up	907.4	1652.3	499.5	1081.2	1393.6	1490.2	662.6	487.3	784.1	646.1	392.2	509.2	0.32776356	0.8674135	-0.40520382	1.0035381	0.58196354	1.1069174	-0.5862217	-0.82053185	0.0638752	-0.0638752	-1.159482	-0.47412395	EG665378	665378	Mus musculus predicted gene, EG665378 (EG665378), mRNA.
6110008	3.410737E-4	0.02100368	0.2471302	-1.56724	-0.6482261	1.56724	down	1.2651006	0.33925217	1.2651006	up	-1.8194089	-0.8634698	1.8194089	down	-3.6073718	-1.8509481	3.6073718	down	1512.1	769.3	1143.7	589.2	1083.8	751.5	2390.5	1600.4	1767.5	2831.7	3346.4	3097.8	0.088477135	-1.2369976	-0.27841473	-0.85793304	-0.740819	-0.84593964	0.25556183	-0.08847809	0.35065937	1.0754614	0.9743147	1.0583763	Bcl11b	58208	Mus musculus B-cell leukemia/lymphoma 11B (Bcl11b), transcript variant 2, mRNA.	GO:0006355|GO:0006350|GO:0008285|GO:0007409|GO:0021953|GO:0009791|GO:0043066|GO:0031077|GO:0048538|GO:0046632|GO:0033153|GO:0045944	GO:0005634|GO:0005622	GO:0046872|GO:0008270|GO:0003676
5360241	0.0019515879	0.025020268	0.0035190242	2.5746307	1.3643656	2.5746307	up	2.4325988	1.2824984	2.4325988	up	1.1891938	0.24998394	1.1891938	up	1.2586273	0.33185115	1.2586273	up	402.9	425.1	380.8	160.8	190.2	145.9	129.5	137.6	261.6	112.6	157.1	126.5	1.4732728	1.1395345	1.5649037	0.3461399	0.007762432	-0.023686409	-0.40037107	-0.15137196	0.6363573	-0.38536406	-0.007762432	-0.27221107	Mrs2	380836	Mus musculus MRS2 magnesium homeostasis factor homolog (S. cerevisiae) (Mrs2), mRNA.	GO:0006811|GO:0006810|GO:0030001	GO:0016020|GO:0005739|GO:0005743|GO:0016021	GO:0000287|GO:0046873
7160056	1.6413619E-4	0.004271032	0.04647349	1.1403251	0.18944518	1.1403251	up	-1.3604748	-0.4441102	1.3604748	down	1.0808966	0.11222856	1.0808966	up	1.6768852	0.745784	1.6768852	up	150.6	178.9	125.4	183.6	221.0	187.4	133.4	128.2	128.9	110.8	122.0	119.2	0.2618289	0.14935732	-0.006246567	0.7905321	0.41681147	0.5299268	-0.12755728	-0.04208517	0.006246567	-0.18199778	-0.16753721	-0.15054655	Rad51	19361	Mus musculus RAD51 homolog (S. cerevisiae) (Rad51), mRNA.	GO:0007131|GO:0006974|GO:0006259|GO:0006281|GO:0000724|GO:0000724|GO:0007126|GO:0000724	GO:0000795|GO:0005622|GO:0005634|GO:0000793|GO:0000794	GO:0000166|GO:0003677|GO:0043565|GO:0008094|GO:0017111|GO:0003684|GO:0005524|GO:0005515|GO:0005515|GO:0005515|GO:0005515
5900347	0.0065844036	0.21912326	0.14476123	-1.4094676	-0.49515024	1.4094676	down	-1.0429366	-0.06065145	1.0429366	down	-1.5507793	-0.6329934	1.5507793	down	-2.0957873	-1.0674922	2.0957873	down	116.9	157.1	108.1	107.1	129.0	126.8	175.4	173.1	192.6	351.4	164.4	229.8	-0.34081554	-0.11660099	-0.41921854	-0.15750504	-0.416821	-0.12035465	0.14881659	0.21049595	0.24950314	1.5292673	0.11660051	0.861928	Pigo	56703	Mus musculus phosphatidylinositol glycan anchor biosynthesis, class O (Pigo), mRNA.	GO:0006506|GO:0008152	GO:0016020|GO:0016021|GO:0005783|GO:0005789	GO:0016740|GO:0005515|GO:0016780|GO:0003824
4560671	0.0034237464	0.70617855	0.8502964	-1.4418418	-0.527913	1.4418418	down	-1.0160725	-0.02300343	1.0160725	down	1.0488489	0.06880681	1.0488489	up	-1.3529445	-0.4361027	1.3529445	down	119.3	136.2	131.8	97.9	198.1	108.0	212.1	222.4	172.8	162.2	182.2	141.9	-0.4205246	-0.33992672	-0.12556696	-0.3881073	0.014661312	-0.44356203	0.2717662	0.42341137	0.0025429726	0.36375093	0.13009214	-0.0025429726	Gart	14450	Mus musculus phosphoribosylglycinamide formyltransferase (Gart), mRNA.	GO:0009113|GO:0009058|GO:0006164|GO:0006189	GO:0005737	GO:0030145|GO:0000166|GO:0003824|GO:0016740|GO:0016874|GO:0005524|GO:0016742|GO:0004641|GO:0004644|GO:0004637|GO:0008168|GO:0046872
2600128	0.008724786	0.42966127	0.2725151	1.4434079	0.529479	1.4434079	up	1.188141	0.24870603	1.188141	up	1.0301687	0.04288053	1.0301687	up	1.2514958	0.32365355	1.2514958	up	205.1	172.1	146.5	101.2	234.8	129.8	130.5	120.6	120.9	116.2	120.6	116.8	0.7733965	0.17454481	0.47168922	-0.012439728	0.5579505	0.12800169	-0.102226734	-0.07901955	0.012439728	-0.046940327	-0.12575626	-0.12475157	EG245297	245297	Mus musculus predicted gene, EG245297 (EG245297), mRNA.
3130440	0.001768684	0.4742924	0.036991738	-1.0762818	-0.1060559	1.0762818	down	-1.0340055	-0.048243843	1.0340055	down	-1.0641319	-0.08967686	1.0641319	down	-1.1076399	-0.14748892	1.1076399	down	111.0	115.4	104.8	88.9	133.4	105.1	130.2	120.3	105.7	112.7	128.2	129.2	-0.044736385	-0.06728792	-0.09597063	-0.057314396	-0.0019993782	-0.003949642	0.042654037	0.06551933	0.0019993782	0.051305294	0.11675024	0.21114779	Gm1679	381667	Mus musculus gene model 1679, (NCBI) (Gm1679), mRNA.
3870427	0.008208058	0.099932894	0.13174255	1.9821694	0.9870803	1.9821694	up	-4.4195833	-2.1439104	4.4195833	down	1.0791395	0.1098814	1.0791395	up	9.453654	3.2408721	9.453654	up	3782.3	15490.5	1732.8	12693.7	24321.0	27340.4	2913.1	1300.9	4727.0	1048.0	2609.1	4021.6	-0.0057878494	1.8291597	-1.1188316	2.1101685	2.3668842	2.6592188	-0.9090738	-1.8162613	0.4686346	-1.7700891	-0.8220434	0.0057878494	E130112E08Rik
6110612	9.609437E-5	0.059748817	0.17083415	-3.6652155	-1.873898	3.6652155	down	1.1967982	0.2591799	1.1967982	up	-2.6282382	-1.394096	2.6282382	down	-11.528829	-3.527174	11.528829	down	111.9	219.5	175.0	93.8	137.4	171.6	419.7	1550.8	434.0	1017.3	1714.3	2041.6	-1.2878699	-0.67415524	-0.34191322	-1.2281938	-1.2158241	-0.63746023	0.34191227	2.349575	0.6262684	2.0966654	2.4560356	2.9473429	Sh3rf2	269016	Mus musculus SH3 domain containing ring finger 2 (Sh3rf2), mRNA.	GO:0006511		GO:0046872|GO:0016874|GO:0008270|GO:0005515
3310451	0.0012623322	0.43617323	0.95061827	-2.0760438	-1.053837	2.0760438	down	1.1733843	0.23067555	1.1733843	up	-1.1465575	-0.19730872	1.1465575	down	-2.7930112	-1.4818213	2.7930112	down	109.4	185.7	147.8	102.8	141.9	107.7	236.2	394.9	359.5	444.1	214.6	322.5	-0.79245186	-0.33683014	-0.089291096	-0.5696902	-0.6439867	-0.6969228	0.14723396	0.93440866	0.8612952	1.4860263	0.089291096	0.95954657	Sh3rf2	269016	Mus musculus SH3 domain containing ring finger 2 (Sh3rf2), mRNA.	GO:0006511		GO:0046872|GO:0016874|GO:0008270|GO:0005515
4220603	0.001717739	1.5438056E-4	9.998874E-4	-2.7382584	-1.4532585	2.7382584	down	-1.1581602	-0.21183491	1.1581602	down	2.8438735	1.5078573	2.8438735	up	1.2028308	0.26643372	1.2028308	up	120.7	129.9	122.5	145.5	143.3	125.1	397.3	474.0	287.6	115.5	118.7	119.3	-0.048543453	-0.03216362	0.026020527	0.4980383	-0.02602005	0.108799934	1.4029331	1.7970304	1.1051254	-0.03065157	-0.12367439	-0.06415701	Fcgr1	14129	Mus musculus Fc receptor, IgG, high affinity I (Fcgr1), mRNA.	GO:0042590|GO:0042742|GO:0050776|GO:0050766|GO:0001788|GO:0001798|GO:0001805|GO:0045087|GO:0006955|GO:0007166|GO:0006910|GO:0006911|GO:0019884|GO:0006898	GO:0016020|GO:0005886|GO:0016021|GO:0009897	GO:0004872|GO:0019770|GO:0019864|GO:0019864
2750064	0.0020603035	0.28958482	0.56926227	-1.8945893	-0.92188513	1.8945893	down	-1.0634887	-0.08880472	1.0634887	down	1.2173697	0.2837674	1.2173697	up	-1.4633888	-0.54931307	1.4633888	down	296.6	242.3	173.8	183.0	383.4	213.7	473.6	511.0	488.4	242.5	394.2	392.6	0.020337105	-0.7216749	-0.54285145	-0.4509759	-0.020337105	-0.5064621	0.31048107	0.5785446	0.63244057	-0.023058891	0.18014717	0.5130758	Abcd3			GO:0006810	GO:0005777|GO:0005739|GO:0005743|GO:0016021|GO:0016020|GO:0005778	GO:0000166|GO:0005524|GO:0042626|GO:0017111|GO:0016887|GO:0005515
670202	0.009383824	0.13450885	0.4349797	-1.4952216	-0.58035934	1.4952216	down	1.216081	0.2822394	1.216081	up	-1.7808098	-0.83253336	1.7808098	down	-3.2380652	-1.695132	3.2380652	down	136.3	367.8	111.3	143.6	137.4	115.7	251.0	344.2	237.9	255.3	356.9	781.3	-0.6541376	0.40259647	-0.9459038	-0.33617163	-0.898489	-0.8095026	0.008789539	0.5436325	-0.0087890625	0.54665565	0.54863834	1.9459391	Rad17	19356	Mus musculus RAD17 homolog (S. pombe) (Rad17), transcript variant 2, mRNA.	GO:0007275|GO:0007049|GO:0006281|GO:0006974	GO:0005634	GO:0000166|GO:0005524|GO:0017111
6400100	0.0054904604	0.01017203	0.011832377	1.4574773	0.5434734	1.4574773	up	1.4175528	0.50340253	1.4175528	up	-1.0053838	-0.007746376	1.0053838	down	1.0226585	0.032324474	1.0226585	up	188.0	234.7	161.9	123.9	144.3	126.9	139.7	141.3	119.3	117.0	157.4	122.8	0.5071583	0.38654375	0.50042295	0.10610628	-0.18280602	-0.039382935	-0.1346612	0.039382935	-0.14101696	-0.17491007	0.14236641	-0.18051243	Dlgap4	228836	Mus musculus discs, large homolog-associated protein 4 (Drosophila) (Dlgap4), transcript variant 2, mRNA.	GO:0007267	GO:0016020|GO:0045202
6940475	4.270053E-5	2.4246484E-4	0.0069278837	-1.0664139	-0.092767395	1.0664139	down	1.1017753	0.13982996	1.1017753	up	-1.4332869	-0.51932746	1.4332869	down	-1.6840382	-0.7519248	1.6840382	down	3205.6	4190.0	4118.2	2412.2	3747.8	3309.5	5309.9	4262.9	3473.3	5300.5	6336.3	5377.5	-0.18273449	-0.09308624	0.06533909	-0.19810772	-0.3089056	-0.12295818	0.06782055	-0.03494358	0.03494358	0.6219139	0.53595734	0.46793175	LOC100042427	100042427	PREDICTED: Mus musculus similar to Glyceraldehyde-3-phosphate dehydrogenase (GAPDH), transcript variant 4 (LOC100042427), mRNA.
2140433	0.005473775	0.0056306906	0.16627249	-1.0013918	-0.0020065308	1.0013918	down	1.1696267	0.22604816	1.1696267	up	-1.4492645	-0.53532094	1.4492645	down	-1.6974577	-0.76337564	1.6974577	down	6936.5	8792.8	6680.3	4055.1	7154.7	6200.0	10259.1	8020.7	5301.4	11072.7	11168.1	8952.2	0.024460793	0.065984726	-0.21411514	-0.36826706	-0.2901821	-0.1433649	0.13325024	-0.024460793	-0.22643948	0.70725155	0.53846645	0.24259472	LOC100042427	100042427	PREDICTED: Mus musculus similar to Glyceraldehyde-3-phosphate dehydrogenase (GAPDH), transcript variant 4 (LOC100042427), mRNA.
4040634	5.8259896E-4	0.68774384	0.04518616	1.3647383	0.44862443	1.3647383	up	1.127319	0.17289574	1.127319	up	1.1864616	0.24666531	1.1864616	up	1.4363368	0.522394	1.4363368	up	165.8	259.8	169.5	163.9	192.9	157.1	167.6	126.8	150.2	105.8	133.8	119.5	0.14979267	0.35828733	0.4007945	0.3540101	-0.0012321472	0.037409306	0.0012321472	-0.31250238	-0.1257286	-0.5029826	-0.27512932	-0.39888287	Asf1a	66403	Mus musculus ASF1 anti-silencing function 1 homolog A (S. cerevisiae) (Asf1a), mRNA.	GO:0006355|GO:0006281|GO:0006334|GO:0006350|GO:0016568|GO:0006333	GO:0005634|GO:0016585	GO:0042393
4010370	0.008292294	0.28578117	0.15898147	1.0649456	0.09077978	1.0649456	up	1.0110773	0.0158933	1.0110773	up	1.0752691	0.104697704	1.0752691	up	1.1325574	0.17958419	1.1325574	up	119.2	137.8	123.3	96.1	155.5	109.3	132.3	115.4	107.1	98.2	119.3	109.5	0.0027861595	0.09546137	0.10898924	0.00944519	0.15289831	-0.0027866364	0.014447212	-0.047136784	-0.032413006	-0.20406818	-0.04646063	-0.12866688	LOC382588
3190689	0.005629851	0.46573994	0.4288144	1.4393893	0.5254569	1.4393893	up	-1.2156008	-0.28166962	1.2156008	down	-1.0082728	-0.011885963	1.0082728	down	1.7353667	0.7952406	1.7353667	up	208.8	220.2	118.3	120.5	286.3	239.6	113.8	118.0	119.2	113.0	122.2	113.3	0.83072615	0.46949053	-0.031098366	0.24609947	0.87385845	0.99416924	-0.2608471	-0.07750416	0.031098843	-0.059598446	-0.07301712	-0.13897896	Adssl1	11565	Mus musculus adenylosuccinate synthetase like 1 (Adssl1), mRNA.	GO:0006164|GO:0006163	GO:0016020|GO:0005737	GO:0000287|GO:0000166|GO:0046872|GO:0016874|GO:0005525|GO:0004019|GO:0005515|GO:0004019
2760228	0.006071865	0.66912806	0.23094997	-1.0943184	-0.13003254	1.0943184	down	1.0493909	0.06955226	1.0493909	up	1.0239139	0.034094337	1.0239139	up	-1.1215473	-0.16549046	1.1215473	down	124.4	134.4	110.1	96.9	133.9	100.3	139.1	134.6	129.4	115.8	133.9	130.0	-0.0030155182	0.0030155182	-0.14593267	-0.047802925	-0.11855507	-0.18823147	0.024294376	0.12508488	0.09478569	-0.02621746	0.06385851	0.104240894	Enpp7	238011	Mus musculus ectonucleotide pyrophosphatase/phosphodiesterase 7 (Enpp7), mRNA.	GO:0006685		GO:0008252|GO:0004767
5720349	0.0071376613	0.689272	0.07929173	-1.0645114	-0.090191364	1.0645114	down	-1.0319575	-0.04538361	1.0319575	down	-1.048974	-0.06897894	1.048974	down	-1.0820646	-0.1137867	1.0820646	down	119.1	127.6	113.9	94.3	146.7	115.4	142.7	124.2	115.6	125.5	130.0	129.4	-0.06531763	-0.04946947	-0.09407377	-0.08500719	0.007882595	0.0044145584	0.07199669	-0.0044140816	-0.0058693886	0.15302324	0.02008915	0.09553766	Slamf6	30925	Mus musculus SLAM family member 6 (Slamf6), mRNA.		GO:0016021|GO:0016020|GO:0005887	GO:0004872
5340064	0.0012910246	0.21874334	0.10293599	2.3725314	1.2464272	2.3725314	up	-2.1880028	-1.1296146	2.1880028	down	-1.1329195	-0.18004546	1.1329195	down	4.58206	2.1959963	4.58206	up	257.0	926.9	412.2	483.7	1479.3	1180.9	126.2	284.2	281.4	137.2	284.2	230.0	0.0074186325	1.5540314	0.87523556	1.338561	2.2047853	2.2821827	-1.2417421	-0.0116176605	-0.049236298	-0.7064085	-0.04863262	-0.0074186325	Pvalb	19293	Mus musculus parvalbumin (Pvalb), mRNA.		GO:0030424|GO:0005737	GO:0005509
2230544	0.0010884358	0.010828943	0.0013145008	-1.2076793	-0.2722373	1.2076793	down	1.035321	0.050078075	1.035321	up	1.203574	0.26732478	1.203574	up	-1.0388523	-0.054990612	1.0388523	down	120.4	136.6	119.5	91.6	138.3	115.4	165.2	142.8	152.3	113.0	133.4	121.6	-0.04299307	0.027178764	-0.010966301	-0.123221874	-0.064759254	0.010966301	0.32767105	0.22907877	0.23318148	-0.057296276	0.067195415	-0.021942139	Col3a1	12825	Mus musculus collagen, type III, alpha 1 (Col3a1), mRNA.	GO:0001568|GO:0048565|GO:0030199	GO:0005576|GO:0005578|GO:0005581|GO:0005586|GO:0031012	GO:0005198|GO:0005201|GO:0048407|GO:0046332
2190669	9.918916E-5	0.5463007	0.28653008	-1.6218371	-0.697629	1.6218371	down	1.1409323	0.1902132	1.1409323	up	1.0388293	0.054958656	1.0388293	up	-1.781242	-0.83288354	1.781242	down	592.9	588.2	342.4	339.7	490.8	430.6	1066.6	830.2	875.1	698.3	909.3	713.2	-0.11391258	-0.493927	-0.72267914	-0.54330826	-0.7936516	-0.5641985	0.22957325	0.11391258	0.41888237	0.22855377	0.19453335	0.1744051	Pcdhgb4	93701	Mus musculus protocadherin gamma subfamily B, 4 (Pcdhgb4), mRNA.	GO:0007155	GO:0016020|GO:0016021|GO:0005886|GO:0005624	GO:0005509|GO:0005515
650070	0.0054255766	0.057805717	0.3677298	1.3466213	0.42934418	1.3466213	up	-1.2709286	-0.34588307	1.2709286	down	1.828458	0.8706274	1.828458	up	3.129332	1.6458547	3.129332	up	2584.6	4986.8	2567.6	3032.9	4056.4	4454.9	3469.7	2392.6	2282.4	608.7	1809.1	2035.6	0.061555862	0.72389984	0.04174328	0.65562725	0.35639572	0.85282516	-0.041742325	-0.33422852	-0.08486271	-1.9382992	-0.7714882	-0.3629284	Cnrip1	380686	Mus musculus cannabinoid receptor interacting protein 1 (Cnrip1), mRNA.
10592	1.4571946E-5	0.019790417	0.009221501	2.5509899	1.3510572	2.5509899	up	1.6234599	0.69907176	1.6234599	up	1.0396627	0.056115627	1.0396627	up	1.6336524	0.7081011	1.6336524	up	393.0	438.4	241.6	152.6	307.3	222.2	136.5	149.0	146.3	130.4	130.0	123.7	1.3277388	1.072547	0.83546543	0.14933014	0.54232407	0.44688177	-0.4323349	-0.14933014	-0.23575544	-0.15203619	-0.40745354	-0.42627764	3632451O06Rik	67419	Mus musculus RIKEN cDNA 3632451O06 gene (3632451O06Rik), mRNA.		GO:0016021|GO:0016020
430730	0.00866659	0.20879698	0.13913302	1.2055116	0.26964554	1.2055116	up	1.0249912	0.035611466	1.0249912	up	1.30963	0.38915935	1.30963	up	1.5402808	0.62319344	1.5402808	up	319.5	375.6	297.7	221.3	443.4	314.9	241.3	394.6	291.4	159.3	231.3	183.0	0.22099972	0.028406143	0.32959652	-0.028406143	0.3061123	0.19446182	-0.445539	0.31576252	-0.10015774	-0.52990913	-0.4327836	-0.43471956	LOC631751	631751	PREDICTED: Mus musculus similar to 40S ribosomal protein S14 (LOC631751), mRNA.
1400053	0.0017564989	0.031583987	0.20005538	1.3851367	0.4700284	1.3851367	up	-1.9184793	-0.9399632	1.9184793	down	1.2168356	0.28313428	1.2168356	up	3.2335658	1.693126	3.2335658	up	268.7	391.4	180.9	386.2	444.7	639.8	174.5	166.1	294.8	174.1	145.7	127.3	0.20526123	0.3276329	-0.15249395	1.1266384	0.5430422	1.5306091	-0.60116386	-0.58101463	0.15249348	-0.15771341	-0.7855191	-0.9358554	LOC100047583	100047583	PREDICTED: Mus musculus similar to apolipoprotein D (LOC100047583), mRNA.
6200086	3.3559924E-4	2.1647623E-4	9.984626E-5	1.0258936	0.036881126	1.0258936	up	-1.0492532	-0.06936295	1.0492532	down	-2.3637772	-1.241094	2.3637772	down	-2.1959572	-1.1348499	2.1959572	down	781.2	1025.0	562.7	535.1	1010.6	778.7	1054.3	927.1	661.1	1587.2	1887.4	1913.4	-0.00836277	0.057217598	-0.35216522	-0.15978813	0.00836277	0.056203842	-0.08066177	-0.017085075	-0.31620693	1.0981808	0.9810257	1.2301216	Neto1	246317	Mus musculus neuropilin (NRP) and tolloid (TLL)-like 1 (Neto1), mRNA.		GO:0016021|GO:0016020	GO:0004872
60717	5.782776E-4	0.029191267	0.9451252	-1.5672169	-0.6482048	1.5672169	down	1.5037439	0.5885589	1.5037439	up	-1.5378944	-0.6209564	1.5378944	down	-3.6243446	-1.8577201	3.6243446	down	1290.6	1096.7	442.6	382.6	708.6	590.2	1622.5	1948.3	1168.5	1797.6	2694.0	1948.8	0.17442894	-0.39696598	-1.231986	-1.2110262	-1.0888891	-0.9202843	-0.023889542	0.49009228	0.023888588	0.6970291	0.9557743	0.70015717	Elmod1	270162	Mus musculus ELMO domain containing 1 (Elmod1), mRNA. XM_924741	GO:0006909|GO:0008150	GO:0005856|GO:0005575	GO:0003674
6380379	0.0061864452	0.044021264	0.30988765	1.5261761	0.60992146	1.5261761	up	-1.529848	-0.6133883	1.529848	down	3.1032343	1.6337726	3.1032343	up	7.2454853	2.8570824	7.2454853	up	785.1	2519.8	2504.1	1830.3	2299.4	3173.2	1166.0	1034.2	1556.0	126.7	701.5	495.7	-0.5909109	0.790535	1.0990238	1.0453749	0.62773895	1.4656992	-0.5311165	-0.4312315	0.4312315	-3.1700516	-1.0512199	-1.2111626	Pon2	330260	Mus musculus paraoxonase 2 (Pon2), mRNA.		GO:0016020|GO:0005576	GO:0016787|GO:0004064|GO:0004063
4120709	0.00591488	0.16210766	0.21950862	-1.852621	-0.88956773	1.852621	down	-1.024697	-0.035197258	1.024697	down	1.4007672	0.48621717	1.4007672	up	-1.2906996	-0.36815327	1.2906996	down	761.9	1514.9	743.8	646.3	1082.0	1043.0	2639.1	1598.5	1838.8	1270.4	1190.4	1309.6	-0.60088444	0.09275913	-0.5448179	-0.41345215	-0.44113922	-0.092760086	0.69092464	0.20861149	0.7162237	0.24570084	-0.263525	0.17493248	2900037O03Rik
6060133	0.008718046	0.077917516	0.1602317	-1.046913	-0.066141605	1.046913	down	1.0153202	0.02193483	1.0153202	up	-1.1214966	-0.16542514	1.1214966	down	-1.192097	-0.25350156	1.192097	down	117.4	123.8	120.4	91.8	142.8	107.7	137.0	134.7	106.3	125.2	137.0	137.3	-0.06972504	-0.0716548	0.011802673	-0.110248566	-0.0118021965	-0.07333088	0.017412663	0.14499998	-0.09356499	0.16320562	0.12152195	0.2803955	Pbld	68371	Mus musculus phenazine biosynthesis-like protein domain containing (Pbld), mRNA.	GO:0009058		GO:0016853|GO:0003824
1090022	0.00303571	0.9620142	0.07899867	2.0619557	1.0440133	2.0619557	up	1.4092203	0.4948972	1.4092203	up	1.4336292	0.5196719	1.4336292	up	2.0976706	1.068788	2.0976706	up	1072.9	741.5	360.6	490.9	478.9	390.3	388.8	348.3	359.8	165.3	230.0	232.7	1.6668692	0.76831055	0.26001358	0.92738914	0.0833559	0.19975662	-0.17741299	-0.1760788	-0.08335495	-0.79984903	-0.7694645	-0.42654896	Ttc9b	73032	Mus musculus tetratricopeptide repeat domain 9B (Ttc9b), mRNA.	GO:0006457		GO:0005488
6020142	0.005762529	0.74128145	0.0038021835	1.0417591	0.05902179	1.0417591	up	1.0448416	0.06328424	1.0448416	up	1.0376945	0.053381763	1.0376945	up	1.0346332	0.049119316	1.0346332	up	118.7	128.2	122.0	93.3	136.5	107.5	130.5	116.8	107.0	106.7	116.6	114.1	0.024315834	0.05052948	0.11485338	-0.006943226	0.0045728683	0.002216339	0.021081924	-0.002216339	-0.0062322617	-0.055909634	-0.053461075	-0.03814125	Tssk6	83984	Mus musculus testis-specific serine kinase 6 (Tssk6), mRNA.	GO:0030154|GO:0007283|GO:0007275|GO:0006468|GO:0035092		GO:0004674|GO:0046872|GO:0005524|GO:0000287|GO:0000166|GO:0016740|GO:0016301|GO:0004672
5820070	0.0040928884	0.027228402	0.0451875	-1.1838497	-0.24348593	1.1838497	down	1.0439146	0.062003613	1.0439146	up	-1.9523995	-0.9652483	1.9523995	down	-2.4128494	-1.2707379	2.4128494	down	140.0	265.3	126.5	121.2	235.7	117.2	249.9	147.9	220.8	217.7	547.4	322.9	-0.42621803	0.08907938	-0.53648186	-0.3934722	-0.049646854	-0.6165123	0.17947102	-0.3722806	0.049646854	0.514235	1.3120131	0.9263339	Ptbp1	19205	Mus musculus polypyrimidine tract binding protein 1 (Ptbp1), transcript variant 2, mRNA.	GO:0008380|GO:0006397	GO:0005634|GO:0030529	GO:0003723|GO:0005515|GO:0003676|GO:0000166
5720601	0.0026295176	0.009373643	0.067691945	-1.0521493	-0.07333946	1.0521493	down	1.075677	0.10524496	1.075677	up	-1.3665422	-0.45053005	1.3665422	down	-1.5466154	-0.62911445	1.5466154	down	1845.7	3050.8	2127.2	1473.9	2462.3	1956.5	3685.3	2568.9	2010.6	2950.9	3833.2	3035.4	-0.19962883	0.21230125	0.005309105	-0.10714722	-0.12323761	-0.06736851	0.28248596	-0.0053100586	-0.039175987	0.542984	0.598052	0.44855404	D11Bwg0517e	52897	Mus musculus DNA segment, Chr 11, Brigham & Women's Genetics 0517 expressed (D11Bwg0517e), transcript variant 2, mRNA.	GO:0006397|GO:0008380	GO:0005737|GO:0005634	GO:0003723|GO:0003676|GO:0000166
2450064	0.0027174372	0.12138551	0.9967793	1.3957926	0.48108464	1.3957926	up	-1.2562095	-0.32907712	1.2562095	down	1.2548362	0.3274991	1.2548362	up	2.20024	1.1376609	2.20024	up	229.1	328.2	143.3	187.2	479.0	227.3	169.0	122.7	221.4	124.8	116.7	126.9	0.38569403	0.47439098	-0.11965847	0.334558	1.0626254	0.33047438	-0.22374249	-0.59874344	0.11965847	-0.43726778	-0.72231007	-0.5257468	Psmb9	16912	Mus musculus proteasome (prosome, macropain) subunit, beta type 9 (large multifunctional peptidase 2) (Psmb9), mRNA.	GO:0006955|GO:0019882|GO:0019882|GO:0006511	GO:0005737|GO:0005634|GO:0043234|GO:0005829|GO:0005839	GO:0016787|GO:0004298|GO:0008233|GO:0004175
2190201	0.004755836	0.24785855	0.05693881	1.042334	0.05981763	1.042334	up	1.0155617	0.022277832	1.0155617	up	1.0564053	0.079163395	1.0564053	up	1.0842544	0.1167032	1.0842544	up	120.2	130.2	121.5	98.5	139.9	110.4	127.1	117.5	111.6	104.9	111.6	116.9	0.003908634	0.02895403	0.06799936	0.03402853	1.0871887E-4	-1.0871887E-4	-0.0560894	-0.03223753	0.009736061	-0.11894226	-0.15832138	-0.038817406	scl0003067.1_7
4290471	0.0017365885	0.012472607	0.01485301	1.1291908	0.17528932	1.1291908	up	1.1028787	0.14127414	1.1028787	up	-1.0018017	-0.0025970135	1.0018017	down	1.0220163	0.031418163	1.0220163	up	124.6	154.0	122.1	94.0	134.7	108.2	125.6	113.5	105.8	110.7	120.0	111.0	0.102355	0.21810246	0.12221432	0.010139465	-0.007901192	0.0166111	-0.028906345	-0.03847027	-0.01581955	0.004368305	-0.004368305	-0.07540512	9630009A06Rik	78568	PREDICTED: Mus musculus RIKEN cDNA 9630009A06 gene (9630009A06Rik), mRNA.
3130156	0.005500688	0.3805088	0.0064162943	-1.0453407	-0.06397311	1.0453407	down	1.0743074	0.103406906	1.0743074	up	1.0435915	0.061557136	1.0435915	up	-1.076108	-0.105822876	1.076108	down	121.8	120.9	110.8	88.3	127.1	97.8	137.4	121.7	110.0	109.7	124.5	115.0	0.08174896	-0.0049204826	-0.02039814	-0.07376623	-0.073916435	-0.10610771	0.120066166	0.07779884	0.050484657	0.0049204826	0.06534529	-0.0065875053	Ush1c	72088	Mus musculus Usher syndrome 1C homolog (human) (Ush1c), transcript variant b3, mRNA.	GO:0042491|GO:0042472|GO:0030046|GO:0051017|GO:0050885|GO:0007605	GO:0005886|GO:0001917|GO:0001750|GO:0045202|GO:0032420	GO:0005515
2030435	5.2118755E-4	0.0016047227	0.27536827	-1.0677428	-0.094564125	1.0677428	down	1.2855316	0.36236507	1.2855316	up	-1.5209029	-0.604928	1.5209029	down	-2.0876172	-1.0618572	2.0876172	down	760.3	742.4	544.5	407.7	641.8	468.1	949.2	692.4	837.1	884.0	1325.9	1093.4	0.2565136	-0.13153744	-0.090501785	-0.2524414	-0.38462925	-0.41555023	0.09050083	-0.13871288	0.36637878	0.58706474	0.754652	0.791234	Aplp1			GO:0006915|GO:0006897|GO:0007155|GO:0008219|GO:0006417|GO:0030198|GO:0006378|GO:0030900	GO:0005737|GO:0016021|GO:0016020|GO:0005886|GO:0005624	GO:0008201|GO:0005488|GO:0005515|GO:0008270|GO:0005507|GO:0046872
3190672	0.0051983767	0.22626793	0.5389018	1.142637	0.19236723	1.142637	up	1.0175894	0.025155544	1.0175894	up	-1.0522125	-0.07342608	1.0522125	down	1.0671667	0.09378561	1.0671667	up	122.4	140.8	125.8	109.2	140.6	112.4	124.8	116.8	97.3	111.0	120.4	119.8	0.026548386	0.09894276	0.14124775	0.16847706	0.0025992393	0.020195961	-0.08639145	-0.044892788	-0.17907858	-0.039848328	-0.047637463	-0.0025987625	Mc2r	17200	Mus musculus melanocortin 2 receptor (Mc2r), mRNA.	GO:0007186|GO:0007165	GO:0016021|GO:0016020|GO:0005886	GO:0004930|GO:0004872|GO:0004871|GO:0004978|GO:0004977
2900592	0.0020579137	0.8289384	0.49539602	4.0425735	2.015274	4.0425735	up	1.174858	0.23248643	1.174858	up	1.3602844	0.44390833	1.3602844	up	4.6806083	2.226696	4.6806083	up	2854.9	1575.3	2520.4	1793.0	1508.0	1994.4	431.4	1171.7	483.4	179.3	333.7	952.1	1.4346027	0.24989986	1.2450905	1.1565323	0.13234806	0.9432535	-1.7023621	-0.13234901	-1.281518	-2.33817	-1.9404783	-0.1693058	Sfxn1	14057	Mus musculus sideroflexin 1 (Sfxn1), mRNA.	GO:0006810|GO:0030218|GO:0006826|GO:0006826|GO:0006811|GO:0006812	GO:0016020|GO:0016021|GO:0005739|GO:0005743	GO:0005506|GO:0008324
4180577	4.6986544E-5	0.93632287	0.9855645	2.802766	1.4868513	2.802766	up	-1.0133855	-0.019183159	1.0133855	down	1.0084223	0.012099922	1.0084223	up	2.8642042	1.5181344	2.8642042	up	6268.5	7391.5	9209.6	5826.1	9391.1	6011.0	4150.6	2503.7	2245.6	2435.4	1998.0	3609.8	0.4784031	0.4588747	0.832901	0.7392645	0.68334866	0.40511513	-0.60901165	-1.1216927	-0.959671	-0.84995365	-1.4716063	-0.40511513	Sfxn1	14057	Mus musculus sideroflexin 1 (Sfxn1), mRNA.	GO:0006810|GO:0030218|GO:0006826|GO:0006826|GO:0006811|GO:0006812	GO:0016020|GO:0016021|GO:0005739|GO:0005743	GO:0005506|GO:0008324
5550646	2.1127914E-4	0.7440763	0.83896786	-2.4910898	-1.316777	2.4910898	down	-1.0175216	-0.025059372	1.0175216	down	1.0771573	0.107228935	1.0771573	up	-2.2728283	-1.1844887	2.2728283	down	596.0	819.0	450.7	463.6	664.4	639.7	2022.1	2113.4	1200.3	866.7	1562.5	2081.7	-0.40884876	-0.2828083	-0.65302086	-0.3818674	-0.64260864	-0.24502373	0.8376303	1.1573582	0.61066437	0.24502468	0.6908083	1.3481331	Klf16			GO:0007212|GO:0006355|GO:0006357|GO:0006350	GO:0005634|GO:0005622	GO:0008270|GO:0004872|GO:0003676|GO:0003700|GO:0003677|GO:0003677|GO:0046872
4180377	0.0080516515	0.011072721	0.07641186	-1.0027821	-0.0040081344	1.0027821	down	1.0162952	0.023319563	1.0162952	up	-1.0710373	-0.099008724	1.0710373	down	-1.0915184	-0.12633643	1.0915184	down	121.6	125.3	114.9	96.0	138.1	104.9	133.7	118.1	110.4	122.5	130.6	124.0	0.024205685	-0.013091087	-0.021886826	2.989769E-4	-0.014469147	-0.066560745	0.022827148	-0.021276474	-2.9850006E-4	0.14727879	0.08639431	0.064605236	Coro6	216961	Mus musculus coronin 6 (Coro6), transcript variant B, mRNA.	GO:0008150	GO:0005575	GO:0003674
6420215	0.0017256548	0.913027	0.08295135	-1.061348	-0.085897766	1.061348	down	-1.0267262	-0.038051605	1.0267262	down	-1.0238141	-0.03395383	1.0238141	down	-1.0583377	-0.081799984	1.0583377	down	113.1	121.1	107.1	92.8	131.7	108.9	135.0	116.3	110.7	115.6	127.2	121.0	-0.049509525	-0.028057575	-0.09441948	-0.02087307	-0.0508976	0.013938904	0.066917896	-0.013938427	0.03272724	0.062325478	0.07345581	0.0517869	Gsg2	14841	Mus musculus germ cell-specific gene 2 (Gsg2), mRNA.	GO:0007229|GO:0016568|GO:0007243|GO:0006468|GO:0007049	GO:0005634	GO:0016301|GO:0000287|GO:0000166|GO:0016740|GO:0005524|GO:0004713|GO:0004672|GO:0004674
7550020	0.0014501914	0.021210298	0.11674996	1.2758839	0.35149702	1.2758839	up	-1.8137121	-0.8589455	1.8137121	down	1.1524049	0.20464769	1.1524049	up	2.666764	1.4150902	2.666764	up	876.4	1423.2	959.7	1137.2	1763.4	2796.6	1180.1	932.9	778.8	637.8	735.9	772.0	0.045039177	0.43519688	0.2243967	0.83881474	0.6849966	1.757658	-0.045039177	-0.13128853	-0.17353058	-0.31117153	-0.51735497	-0.13527489	A130028H19Rik
3850041	4.6904545E-4	0.25024143	0.12646225	-1.9953763	-0.9966609	1.9953763	down	-1.3422784	-0.4246839	1.3422784	down	-1.0476805	-0.06719875	1.0476805	down	-1.5574391	-0.6391758	1.5574391	down	688.2	764.3	605.9	571.4	1389.6	757.3	2286.7	1343.0	1178.8	1160.6	1453.4	1722.1	-0.69939995	-0.88304424	-0.74342346	-0.55176353	-0.021548271	-0.47850418	0.5477686	0.021549225	0.094797134	0.15999317	0.09966946	0.6060486	Ddx46			GO:0008380|GO:0006397	GO:0005634	GO:0016787|GO:0004386|GO:0003723|GO:0000166|GO:0005524|GO:0003676|GO:0008026
5560470	0.0063627176	0.20087366	0.014966728	-1.5152297	-0.59953654	1.5152297	down	1.1492162	0.20065022	1.1492162	up	1.4450037	0.5310732	1.4450037	up	-1.2050672	-0.26911354	1.2050672	down	5258.9	6492.0	4022.5	3018.3	5177.6	4354.4	10499.2	7583.0	6560.3	5174.4	6401.2	4314.0	-0.016880035	0.020453453	-0.5096626	-0.4355297	-0.39450455	-0.2780056	0.5301027	0.26787376	0.49454403	0.050635338	0.016880035	-0.3682146	Psap			GO:0006629|GO:0006665	GO:0005576|GO:0005764|GO:0005739
3460026	0.002476243	0.065793656	0.82968736	-4.6607804	-2.2205715	4.6607804	down	-1.5742805	-0.65469265	1.5742805	down	1.7498549	0.80723536	1.7498549	up	-1.6918991	-0.7586435	1.6918991	down	155.8	393.7	117.8	282.2	318.9	242.1	1492.5	811.1	728.2	823.3	392.4	308.4	-1.1006017	-0.16964531	-1.5421643	0.117061615	-0.47054482	-0.49485016	1.6862669	1.049572	1.1134644	1.427597	-0.0029830933	0.0029830933	LOC100047167	100047167	PREDICTED: Mus musculus similar to mKIAA0990 protein (LOC100047167), mRNA.
2060711	0.0020901468	0.003277777	0.0065601035	-1.002681	-0.003862699	1.002681	down	1.0039607	0.005702813	1.0039607	up	-1.0645444	-0.09023619	1.0645444	down	-1.0716262	-0.0998017	1.0716262	down	110.3	117.7	107.8	89.5	124.8	103.5	122.9	110.8	102.4	113.1	121.2	118.6	-0.013069153	0.0024456978	-0.013722897	-0.005501747	-0.05314827	0.017195225	-4.4345856E-5	-0.012758255	4.4345856E-5	0.09791517	0.070985794	0.08904934	ENSMUSG00000053640	791306	PREDICTED: Mus musculus predicted gene, ENSMUSG00000053640 (ENSMUSG00000053640), mRNA.
990438	0.008209578	0.05433172	0.9190591	2.5437467	1.3469551	2.5437467	up	1.4672043	0.5530698	1.4672043	up	-1.4180092	-0.50386685	1.4180092	down	1.2226559	0.29001838	1.2226559	up	1052.0	800.7	1513.5	508.2	766.2	796.9	567.0	358.7	520.9	572.3	780.6	439.6	0.7582588	0.011191368	1.297512	0.09420967	-0.09000206	0.40354538	-0.57392883	-1.022994	-0.37697983	-0.0061178207	0.0061187744	-0.46230316	Cotl1	72042	Mus musculus coactosin-like 1 (Dictyostelium) (Cotl1), mRNA.	GO:0008150|GO:0050832	GO:0005737|GO:0005622|GO:0005575|GO:0005856	GO:0019899|GO:0005515|GO:0003779
2750240	0.0030106166	0.38130024	0.3756016	-1.441251	-0.52732164	1.441251	down	1.2317321	0.30068856	1.2317321	up	1.001311	0.0018900186	1.001311	up	-1.7729111	-0.8261202	1.7729111	down	217.3	242.2	124.9	145.1	143.5	132.5	341.0	236.4	281.6	213.8	313.4	185.2	0.05025673	-0.23515844	-0.76416826	-0.33902216	-0.8574128	-0.65470076	0.37072945	0.02709341	0.23507214	0.29194546	0.36237335	-0.027093887	Anapc5	59008	Mus musculus anaphase-promoting complex subunit 5 (Anapc5), transcript variant 1, mRNA.	GO:0008150|GO:0007067|GO:0006511|GO:0007049|GO:0051301	GO:0005575	GO:0003674|GO:0005488
4640129	0.002891438	0.098609954	0.038447134	1.4202619	0.5061569	1.4202619	up	1.2840278	0.36067647	1.2840278	up	1.0354825	0.05030314	1.0354825	up	1.145346	0.19578362	1.145346	up	3663.0	3471.7	3504.9	2020.1	3240.9	2273.5	3172.4	2975.2	2093.7	2032.4	3010.1	2100.2	0.55059433	0.17897701	0.41603184	0.12174797	0.023513794	-0.08168793	-0.15562248	-0.012087822	-0.20515728	-0.23932266	0.012087822	-0.29654217	LOC100045688	100045688	PREDICTED: Mus musculus similar to coiled-coil-helix-coiled-coil-helix domain containing 2 (LOC100045688), mRNA.
3140110	0.001841722	0.083770014	0.6335453	1.2259675	0.29392081	1.2259675	up	-1.1234174	-0.16789405	1.1234174	down	1.214539	0.28040886	1.214539	up	1.6727521	0.74222374	1.6727521	up	2157.7	3897.2	2293.3	2115.5	3552.6	2749.5	2517.6	2538.7	2199.2	1372.5	2153.3	1926.1	-0.03388405	0.5149584	0.039492607	0.34463787	0.32464314	0.35496807	-0.3168602	-0.07822037	0.033885002	-0.6089859	-0.3291645	-0.26427174	LOC100044779	100044779	PREDICTED: Mus musculus similar to prothymosin alpha (LOC100044779), misc RNA.
2370682	0.008578051	0.63545436	0.48647755	-1.0644333	-0.09008567	1.0644333	down	-1.0049976	-0.007192135	1.0049976	down	-1.0260615	-0.03711732	1.0260615	down	-1.086743	-0.12001085	1.086743	down	121.3	137.5	117.3	97.5	147.0	113.8	138.8	138.3	117.6	122.8	139.6	129.0	-0.056534767	0.008816719	-0.06728649	-0.05411291	-0.007250786	-0.032064438	0.0051817894	0.15525293	-0.0051822662	0.07591295	0.12051058	0.07018089	LOC384867
6960021	4.8474115E-4	0.0019756784	0.099807054	1.1345136	0.1820739	1.1345136	up	-2.0319607	-1.0228726	2.0319607	down	1.3428979	0.42534956	1.3428979	up	3.0957654	1.6302961	3.0957654	up	1836.4	2891.7	1462.9	2513.7	4041.4	4922.4	2114.9	2320.7	1509.2	1112.9	1337.5	1416.7	0.13279724	0.4669695	-0.17492104	0.99874306	0.9244404	1.5702801	-0.18824768	0.19966793	-0.13279629	-0.5001507	-0.63966274	-0.25761127	D830019K05Rik
6380541	0.007931871	0.51143724	0.3842166	1.3876406	0.472634	1.3876406	up	1.1336101	0.18092456	1.1336101	up	1.0183749	0.026268795	1.0183749	up	1.2465824	0.3179782	1.2465824	up	208.8	290.9	155.4	139.4	257.4	185.5	176.7	138.5	164.0	150.7	147.4	122.2	0.3073311	0.3522215	0.08395815	-0.0814991	0.20000553	0.08223057	-0.1117239	-0.34384346	-0.21882391	0.0814991	-0.29525757	-0.5394392	A230029D22Rik
3140041	0.0059925537	0.48326397	0.50227904	-1.0879339	-0.12159093	1.0879339	down	1.0416299	0.05884282	1.0416299	up	-1.000925	-0.0013337135	1.000925	down	-1.1342727	-0.18176746	1.1342727	down	114.9	127.1	105.8	92.5	121.4	100.6	134.0	119.8	127.6	112.7	133.1	124.2	-0.052102566	0.009270191	-0.13710833	-0.05071211	-0.18785095	-0.11790609	0.030716896	0.0041775703	0.14993763	-0.0041775703	0.12082863	0.07218218	2310046K01Rik	69698	Mus musculus RIKEN cDNA 2310046K01 gene (2310046K01Rik), mRNA.	GO:0008150	GO:0016021|GO:0016020|GO:0005575	GO:0005515
610669	0.007598427	0.44050214	0.60009694	-1.0580333	-0.081385136	1.0580333	down	1.028442	0.040460423	1.028442	up	-1.005507	-0.007923126	1.005507	down	-1.0941182	-0.12976868	1.0941182	down	122.7	129.8	112.5	96.4	138.5	101.9	135.3	128.6	121.6	121.6	126.1	127.6	0.0036492348	-0.0048537254	-0.087269306	-0.027363777	-0.04386568	-0.13862562	0.007247925	0.07607174	0.072361946	0.09551811	-0.003648758	0.087581635	LOC331528	331528	PREDICTED: Mus musculus hypothetical LOC331528 (LOC331528), mRNA.
1710673	0.007772231	0.27679992	0.036424287	1.0752188	0.104630314	1.0752188	up	-1.1196287	-0.1630203	1.1196287	down	-1.042114	-0.059513092	1.042114	down	1.1551958	0.20813751	1.1551958	up	120.6	132.9	123.3	125.8	156.2	123.5	133.3	111.0	106.1	119.1	120.8	118.1	-0.024119854	0.018008232	0.06506157	0.3146472	0.11505699	0.11830664	-0.018008232	-0.14752579	-0.08940697	0.049952507	-0.071415424	-0.054938793	D130031K05Rik
1690521	1.2738819E-6	3.675284E-6	1.932194E-6	-1.0650309	-0.09089533	1.0650309	down	-1.0379857	-0.053786594	1.0379857	down	-2.4151917	-1.2721376	2.4151917	down	-2.4781206	-1.3092464	2.4781206	down	119.6	127.7	116.5	105.5	145.7	108.7	131.8	119.1	153.1	241.6	335.7	273.2	-0.034145832	-0.023669243	-0.035441875	0.096858025	0.02366972	-0.052424908	-0.033652782	-0.043387413	0.25646925	1.3203182	1.307828	1.3676958	Sorcs2	81840	Mus musculus sortilin-related VPS10 domain containing receptor 2 (Sorcs2), mRNA.		GO:0016021|GO:0016020	GO:0004872
7560424	0.0062299212	0.012336538	0.65306675	2.946219	1.5588647	2.946219	up	1.538359	0.62139225	1.538359	up	-1.7808033	-0.83252823	1.7808033	down	1.0754528	0.10494423	1.0754528	up	1115.4	776.4	545.2	381.7	820.2	357.2	275.5	242.9	373.0	460.8	467.3	445.5	1.2286148	0.3482771	0.32179546	0.05594635	0.41016388	-0.43159962	-1.110848	-1.147543	-0.519516	0.09611511	-0.32049084	-0.05594635	Hnrpll	72692	Mus musculus heterogeneous nuclear ribonucleoprotein L-like (Hnrpll), mRNA.	GO:0006397	GO:0030529|GO:0005634|GO:0019028	GO:0008430|GO:0003723|GO:0004601|GO:0003676|GO:0000166|GO:0005198
670577	0.0055342703	0.36118025	0.33962768	2.1702435	1.1178569	2.1702435	up	-1.0077238	-0.011100292	1.0077238	down	-1.3840377	-0.46888334	1.3840377	down	1.5801634	0.66007376	1.5801634	up	528.0	386.7	203.0	292.4	506.9	263.8	210.5	133.6	180.9	167.8	323.3	155.4	1.1112947	0.22310925	-0.061669827	0.59960175	0.64476395	0.06166935	-0.45622873	-0.9614539	-0.66315365	-0.29744768	0.16135406	-0.5380926	LOC636687	636687	PREDICTED: Mus musculus similar to 6820431F20Rik protein (LOC636687), mRNA.
2900128	0.0020182233	0.5556486	0.022371953	-1.0649828	-0.09083017	1.0649828	down	-1.0364969	-0.051715694	1.0364969	down	-1.0573969	-0.08051697	1.0573969	down	-1.0864573	-0.11963145	1.0864573	down	111.4	117.4	100.7	88.4	131.4	106.3	124.9	116.9	108.1	114.7	126.1	123.0	-0.036780834	-0.039316654	-0.14848089	-0.06379175	-0.02029705	0.014657497	-0.014657497	0.02691412	0.0356555	0.08271408	0.09319973	0.11354923	LOC193300
4390717	0.009846374	0.61233383	0.96461755	1.2008169	0.26401615	1.2008169	up	-1.0315267	-0.044781208	1.0315267	down	1.037632	0.053294808	1.037632	up	1.2852885	0.36209217	1.2852885	up	147.2	186.9	127.5	129.6	185.8	137.3	158.7	110.2	102.1	107.2	137.2	108.8	0.13258362	0.10198212	-0.04587841	0.15643406	0.120718956	0.045877934	0.09125662	-0.3557558	-0.33886194	-0.31821823	-0.06669092	-0.37833643	LOC100040897	100040897	PREDICTED: Mus musculus similar to Predicted gene, EG545013, transcript variant 1 (LOC100040897), mRNA.
4730132	0.0030874626	0.058077116	0.32035923	-1.0292981	-0.041660786	1.0292981	down	1.0491401	0.06920735	1.0491401	up	-1.0170264	-0.024357162	1.0170264	down	-1.0982643	-0.1352253	1.0982643	down	119.3	126.7	117.5	90.7	132.9	106.6	131.1	128.0	114.2	115.1	132.7	124.4	-0.010149002	-0.00587368	0.0058732033	-0.092776775	-0.07378101	-0.05121374	-0.013956547	0.095790386	0.03299904	0.018976212	0.10480404	0.06412411	Man2a2	140481	Mus musculus mannosidase 2, alpha 2 (Man2a2), mRNA.			GO:0016799|GO:0015923
5720343	0.0014489803	0.123004854	0.058842096	1.0487566	0.06867981	1.0487566	up	1.0292963	0.041658245	1.0292963	up	1.0035199	0.005069256	1.0035199	up	1.0224929	0.032090824	1.0224929	up	118.9	125.7	119.3	93.6	136.3	107.4	125.5	114.8	106.2	110.3	116.8	114.2	0.030985832	0.030488014	0.07816887	0.0025143623	0.006995678	0.0051579475	-0.03144741	-0.02256155	-0.0123877525	-0.0025148392	-0.046491623	-0.03259802	Gm1123	382097	Mus musculus gene model 1123, (NCBI) (Gm1123), mRNA.
2260458	0.001874706	0.120170884	0.027033983	-1.102953	-0.14137125	1.102953	down	-1.0340966	-0.048371002	1.0340966	down	-1.1674377	-0.22334546	1.1674377	down	-1.2451726	-0.3163457	1.2451726	down	117.2	130.0	122.2	100.4	143.7	120.8	156.7	126.1	124.4	130.5	152.3	148.5	-0.13315392	-0.07330084	-0.02093172	-0.03945875	-0.0644145	0.02159977	0.20152187	-0.025726318	0.02093172	0.23371792	0.22400808	0.4090376	Pltp	18830	Mus musculus phospholipid transfer protein (Pltp), mRNA.	GO:0006810|GO:0006869	GO:0005576	GO:0008289
2680475	0.003232975	0.27555063	0.48909062	1.1006038	0.13829517	1.1006038	up	-1.0629911	-0.08812951	1.0629911	down	1.014455	0.020704746	1.014455	up	1.1868433	0.24712944	1.1868433	up	139.6	170.5	120.5	110.5	186.3	139.1	136.4	120.3	121.6	118.7	126.7	118.4	0.17588186	0.16159916	-0.036757946	0.09893179	0.26521826	0.20096159	-0.03967333	-0.08760595	0.013116837	-0.013116837	-0.055420876	-0.10773897	1600029O10Rik
2370639	0.006025548	0.05829565	0.012055647	1.0353624	0.050135773	1.0353624	up	-1.1348006	-0.18243869	1.1348006	down	-1.0240623	-0.03430351	1.0240623	down	1.1473225	0.19827095	1.1473225	up	116.4	124.9	110.3	102.7	150.3	129.7	115.6	113.1	109.0	109.5	116.8	116.1	0.0037412643	0.025262356	-0.039386272	0.13786745	0.14162779	0.25743818	-0.14436626	-0.042341232	0.02591753	-0.010399342	-0.043738842	-0.0037412643	Ptges	64292	Mus musculus prostaglandin E synthase (Ptges), mRNA.	GO:0006693	GO:0016021|GO:0016020|GO:0005737|GO:0005634|GO:0005792|GO:0005641	GO:0016853|GO:0050220|GO:0004667
2690008	0.00484569	0.02042563	0.09592179	-1.0168691	-0.024134	1.0168691	down	1.017293	0.02473529	1.017293	up	-1.0855553	-0.11843331	1.0855553	down	-1.122957	-0.16730261	1.122957	down	127.2	136.4	127.0	106.3	149.8	113.3	144.5	129.5	127.5	128.0	148.2	132.2	-0.048523426	-0.06467676	0.03316021	-0.0016927719	-0.04837227	-0.10418081	0.011855125	-0.021185875	0.0016927719	0.13090277	0.14788055	0.06887865	Fpgs	14287	Mus musculus folylpolyglutamyl synthetase (Fpgs), mRNA.	GO:0006730|GO:0009058|GO:0009396	GO:0005737|GO:0005739	GO:0000166|GO:0016874|GO:0005524|GO:0004326
290619	0.0021960898	0.22528078	0.33578002	1.7298045	0.790609	1.7298045	up	-1.0523058	-0.07355404	1.0523058	down	1.5085357	0.5931488	1.5085357	up	2.7459624	1.4573119	2.7459624	up	1708.0	2080.7	1065.7	939.0	2722.9	1260.5	1270.9	1053.5	781.4	861.2	462.8	487.5	0.75965977	0.72621346	0.12142944	0.34084606	1.1102915	0.37682724	-0.176157	-0.17932606	-0.4090414	-0.12142944	-1.4137754	-1.0087662	LOC624198	624198	PREDICTED: Mus musculus similar to cadherin 11 (LOC624198), misc RNA.
6220632	0.0022824707	0.005034905	0.51471514	1.0894536	0.123604774	1.0894536	up	-1.9607255	-0.97138757	1.9607255	down	1.5996	0.6777112	1.5996	up	3.4169366	1.7727035	3.4169366	up	1282.8	2382.7	737.1	1607.8	3608.8	2326.9	1849.1	1327.9	1068.2	827.2	761.7	657.0	0.11180973	0.68778133	-0.60564613	0.8540201	1.2400665	1.0140209	0.108353615	-0.108353615	-0.17686939	-0.4237032	-0.95412064	-0.83217907	Mtap2	17756	Mus musculus microtubule-associated protein 2 (Mtap2), transcript variant 2, mRNA. XM_901527 XM_901529 XM_901531 XM_901532 XM_901536 XM_901538 XM_901540	GO:0007026|GO:0016358|GO:0001578|GO:0018107	GO:0005874|GO:0030425|GO:0005737|GO:0005875|GO:0043198|GO:0043025	GO:0005516|GO:0005519|GO:0005515
6290753	0.0034710297	0.6413136	0.4398271	-1.1162931	-0.15871589	1.1162931	down	1.0079336	0.011400703	1.0079336	up	1.031663	0.044971626	1.031663	up	-1.0906173	-0.12514496	1.0906173	down	125.8	142.3	118.7	102.8	148.0	111.1	150.7	145.4	129.0	123.2	134.7	134.6	-0.048975945	-0.010057449	-0.09593773	-0.028745651	-0.04664421	-0.11378336	0.11201239	0.18081331	0.02835083	0.036043167	0.010057449	0.14016104	Csgalnact1	234356	Mus musculus chondroitin sulfate N-acetylgalactosaminyltransferase 1 (Csgalnact1), mRNA.		GO:0005794|GO:0016020|GO:0016021	GO:0016740|GO:0046872|GO:0047237
6370129	0.009428017	0.15724182	0.03843545	1.0894812	0.12364133	1.0894812	up	-1.2074426	-0.27195472	1.2074426	down	-1.0436217	-0.061598774	1.0436217	down	1.260501	0.33399725	1.260501	up	143.3	199.7	140.5	152.2	215.4	209.7	145.2	146.9	160.9	125.7	167.3	138.2	-0.054480553	0.030712128	0.098059654	0.25705147	0.15889788	0.47420597	-0.20895052	-0.05366373	-0.034018517	-0.15637445	0.07525015	-0.030712128	Nisch			GO:0006915|GO:0007154|GO:0016601|GO:0030336|GO:0030036	GO:0005737|GO:0016020|GO:0005886|GO:0005768|GO:0005829	GO:0004872|GO:0035091|GO:0005515|GO:0005178
5900605	0.007845554	0.084355965	0.16916539	1.384785	0.469662	1.384785	up	-2.0773442	-1.0547403	2.0773442	down	1.1011088	0.13895702	1.1011088	up	3.1675322	1.6633593	3.1675322	up	283.3	582.4	150.4	432.3	764.8	562.0	149.1	195.2	392.7	182.6	174.3	163.9	0.18866634	0.8685169	-0.54276085	1.196804	1.2570868	1.2247524	-0.93328047	-0.47566938	0.5143862	-0.18866634	-0.65446186	-0.46830654	Zfp367	238673	Mus musculus zinc finger protein 367 (Zfp367), mRNA.	GO:0006355|GO:0006350|GO:0006357	GO:0005622|GO:0005634	GO:0008270|GO:0003677|GO:0046872|GO:0003700|GO:0003676
1340762	0.0027674753	0.88392514	0.8987186	-1.7466619	-0.80460036	1.7466619	down	-1.0024498	-0.0035298467	1.0024498	down	1.0363275	0.051479965	1.0363275	up	-1.6813157	-0.7495906	1.6813157	down	287.6	372.0	315.0	250.9	363.1	345.2	1065.8	501.4	506.2	335.9	713.3	587.4	-0.38118076	-0.44069576	-0.046222687	-0.2744236	-0.46408272	-0.119003296	1.0159864	0.19481468	0.33490086	0.046221733	0.64420605	0.7008343	Tiam2	24001	Mus musculus T-cell lymphoma invasion and metastasis 2 (Tiam2), mRNA.	GO:0007242|GO:0007165|GO:0035023	GO:0042995|GO:0005624|GO:0005737|GO:0005622	GO:0005089|GO:0005057|GO:0005515|GO:0005096|GO:0005085
2470754	0.007943713	0.045984097	0.17532979	-1.3057545	-0.38488373	1.3057545	down	1.2239786	0.29157844	1.2239786	up	-2.4372902	-1.285278	2.4372902	down	-3.8953154	-1.9617401	3.8953154	down	239.5	301.2	514.1	171.1	527.8	213.2	694.0	441.3	382.2	1462.1	1052.3	707.8	-0.71803236	-0.81928635	0.5498543	-0.976953	0.04446602	-0.9297128	0.3877697	-0.044466972	-0.17611599	1.9976463	1.1344938	0.8908806	Wipf3	330319	PREDICTED: Mus musculus WAS/WASL interacting protein family, member 3 (Wipf3), mRNA.	GO:0007283|GO:0030154|GO:0007275	GO:0005737	GO:0003779
2970500	0.008131628	7.9014694E-4	0.04508551	1.0179054	0.025603453	1.0179054	up	1.0296532	0.042158447	1.0296532	up	-1.0807878	-0.11208328	1.0807878	down	-1.0932614	-0.12863827	1.0932614	down	125.9	136.3	122.0	95.0	147.5	114.2	138.1	123.0	114.8	123.6	136.0	130.3	0.0017938614	0.0016222	0.0034694672	-0.09143591	-0.0016222	-0.026531696	-0.002579689	-0.036496162	-0.03084898	0.094444275	0.075882435	0.09599829	Serpinb6c	97848	Mus musculus serine (or cysteine) peptidase inhibitor, clade B, member 6c (Serpinb6c), mRNA.
6180379	7.431337E-4	0.3624908	0.5538462	2.7940595	1.4823627	2.7940595	up	1.2974086	0.37563294	1.2974086	up	-1.058855	-0.08250505	1.058855	down	2.0338662	1.0242248	2.0338662	up	413.6	700.9	278.3	260.2	439.2	313.3	252.2	121.0	161.6	131.7	283.4	119.9	0.59360313	0.98937035	0.21998596	0.23049164	0.27457142	0.17099762	-0.4060974	-1.2842937	-0.95373774	-0.93362665	-0.17099762	-1.2919893	LOC545013	545013	Mus musculus hypothetical protein LOC545013 (LOC545013), mRNA.
6620270	0.009412006	0.10549181	0.07854574	1.2281498	0.29648653	1.2281498	up	1.0253304	0.036088943	1.0253304	up	1.6523911	0.72455513	1.6523911	up	1.9792485	0.98495275	1.9792485	up	413.3	715.7	285.7	266.0	607.1	450.1	315.5	442.0	470.5	185.9	199.6	210.1	0.22422409	0.65265274	-0.109241486	-0.09336853	0.3832302	0.36950684	-0.49776268	0.093369484	0.28256893	-0.6749158	-0.9995189	-0.6210551	Cnot6l	231464	Mus musculus CCR4-NOT transcription complex, subunit 6-like (Cnot6l), transcript variant 2, mRNA.	GO:0006397|GO:0008150	GO:0005737|GO:0005575	GO:0016787|GO:0004527|GO:0004518|GO:0003674|GO:0005515
4860424	6.515289E-4	0.04879596	0.224962	1.3371304	0.4191402	1.3371304	up	-1.4105817	-0.49629018	1.4105817	down	1.0999056	0.13737965	1.0999056	up	2.0745666	1.05281	2.0745666	up	3544.9	6234.0	4765.5	4276.9	6510.0	7454.4	3962.9	3898.6	3344.7	2943.9	3051.8	3236.9	-0.012251854	0.5181818	0.27864075	0.648242	0.5181818	1.1070175	-0.34083843	-0.14426422	0.012252808	-0.20720291	-0.480896	-0.19688988	Smcx
6020324	0.0027462859	0.12842222	0.95054007	-1.2910407	-0.3685344	1.2910407	down	-1.0724359	-0.100891426	1.0724359	down	1.0783361	0.10880692	1.0783361	up	-1.116386	-0.15883605	1.116386	down	6277.3	6274.6	6739.8	4974.3	8302.0	5781.5	9734.6	8990.4	6895.8	6959.3	7454.4	7978.9	-0.038885117	-0.3211174	-0.11279011	-0.03451538	0.01680851	-0.15241146	0.1437025	0.19032001	0.29878807	0.16159916	-0.01680851	0.16159916	Fxr2	23879	Mus musculus fragile X mental retardation, autosomal homolog 2 (Fxr2), mRNA.		GO:0005737	GO:0003723|GO:0005515
1090564	3.2858909E-4	0.7566809	0.94073707	-4.4221244	-2.1447396	4.4221244	down	-1.0982022	-0.13514376	1.0982022	down	1.0591935	0.08296621	1.0591935	up	-3.8016603	-1.9266297	3.8016603	down	128.1	184.2	113.8	102.3	204.5	132.3	1657.5	369.9	466.4	435.6	968.7	323.7	-0.8843851	-0.66807556	-1.0267801	-0.9000087	-0.52197695	-0.7518239	2.3911347	0.52197695	0.9418664	1.1368775	1.8296752	0.63952684	Slc10a4	231290	Mus musculus solute carrier family 10 (sodium/bile acid cotransporter family), member 4 (Slc10a4), mRNA.	GO:0006810|GO:0006811|GO:0006814	GO:0016020|GO:0016021	GO:0015293|GO:0031402|GO:0008508
630671	0.00681941	0.47127846	0.09878766	-1.4581614	-0.54415035	1.4581614	down	-1.1578479	-0.2114458	1.1578479	down	-1.4133631	-0.49913216	1.4133631	down	-1.77995	-0.8318367	1.77995	down	230.5	242.4	123.8	189.2	280.9	169.5	313.9	223.0	338.5	385.2	379.6	282.2	0.019767284	-0.3470254	-0.89783525	-0.019767284	-0.10570288	-0.46528578	0.15409803	-0.16477346	0.41803312	0.95929	0.50554514	0.439919	LOC384331
1850670	0.0054476117	0.014053551	0.51785475	-1.0113775	-0.016321499	1.0113775	down	1.0440035	0.06212648	1.0440035	up	-1.0691068	-0.09640598	1.0691068	down	-1.1288501	-0.17485397	1.1288501	down	122.1	125.4	113.5	87.4	135.1	108.7	129.4	121.0	114.2	120.0	130.0	128.4	0.029391289	-0.013040543	-0.041065693	-0.14650297	-0.045600414	-0.018990993	-0.027371407	0.013041019	0.03857994	0.1001482	0.07834244	0.13497686	LOC100040885	100040885	PREDICTED: Mus musculus similar to Expressed sequence AA792892, transcript variant 1 (LOC100040885), mRNA.
1690148	3.3019288E-4	1.2496691E-4	1.4685203E-4	1.02681	0.038169384	1.02681	up	1.0045934	0.0066116657	1.0045934	up	-1.4831463	-0.5686609	1.4831463	down	-1.451056	-0.5371032	1.451056	down	129.2	123.4	122.5	101.7	145.2	111.9	130.9	115.4	124.7	151.1	183.1	151.5	0.036810875	-0.11817694	0.00284338	-0.00284338	-0.03186798	-0.06364632	-0.09499645	-0.13997984	0.041945457	0.5803113	0.46782827	0.46481228	Nbn	27354	Mus musculus nibrin (Nbn), mRNA.	GO:0006974|GO:0007126|GO:0006281|GO:0007049|GO:0001701|GO:0001832|GO:0045190|GO:0008283|GO:0000077|GO:0050885	GO:0005694|GO:0005622|GO:0000781|GO:0005634|GO:0005657	GO:0003684
5860086	0.0033777298	0.55833	0.7759367	-2.2375643	-1.1619291	2.2375643	down	1.0754553	0.10494757	1.0754553	up	-1.231411	-0.3003124	1.231411	down	-2.963268	-1.5671891	2.963268	down	218.8	129.6	198.5	127.2	344.0	122.6	758.7	581.2	270.3	290.5	656.3	635.4	-0.17593145	-1.1048155	-0.088673115	-0.76519156	0.067626	-0.9866972	1.1770525	1.0069408	-0.067626	0.46577454	1.1322031	1.4193268	Pxdn	69675	Mus musculus peroxidasin homolog (Drosophila) (Pxdn), mRNA.	GO:0042744|GO:0055114|GO:0006979	GO:0005576	GO:0016491|GO:0005509|GO:0005506|GO:0046872|GO:0004601|GO:0020037|GO:0005515
6580086	0.0042213616	0.006841933	0.89965725	1.0516679	0.07267919	1.0516679	up	-1.6795353	-0.74806213	1.6795353	down	1.7458827	0.8039567	1.7458827	up	3.083776	1.6246979	3.083776	up	2380.2	3028.2	1610.0	2749.7	4587.5	3317.6	2074.8	2458.0	2618.3	755.0	1869.8	1258.9	0.11210823	0.14396954	-0.4407959	0.7268038	0.7205744	0.6120901	-0.61140823	-0.11210823	0.32076073	-1.4572201	-0.53251934	-0.8248863	1200011A11Rik
4570672	3.2965877E-4	0.07751417	0.54112333	1.8246002	0.8675804	1.8246002	up	-1.2344209	-0.30383432	1.2344209	down	1.4986204	0.583635	1.4986204	up	3.3753796	1.7550497	3.3753796	up	929.1	2291.1	1419.1	1151.8	2066.7	1785.1	1336.9	583.6	907.8	464.7	527.7	535.6	-0.004720688	0.9885168	0.6238537	0.723011	0.79858875	0.9975529	0.004719734	-0.9299402	-0.06987095	-0.86370564	-1.1203833	-0.7619076	Rims3			GO:0006836|GO:0006810|GO:0006887	GO:0030054|GO:0045202
4180487	0.0017221178	0.19692479	0.33561313	1.1158437	0.15813494	1.1158437	up	-1.0131787	-0.01888863	1.0131787	down	1.0866671	0.11990993	1.0866671	up	1.2285304	0.2969335	1.2285304	up	153.4	184.5	128.2	121.0	189.2	144.4	139.4	130.5	149.0	119.6	130.4	116.0	0.20005322	0.08844137	-0.03049326	0.07025671	0.14077234	0.10363817	-0.14587498	-0.10102224	0.030493736	-0.14148617	-0.15161514	-0.28303194	1500011B03Rik	66236	PREDICTED: Mus musculus RIKEN cDNA 1500011B03 gene, transcript variant 2 (1500011B03Rik), mRNA.
2510561	0.0032102063	0.73969877	0.35340708	3.735166	1.9011724	3.735166	up	-1.2068452	-0.27124053	1.2068452	down	-1.4766527	-0.56233054	1.4766527	down	3.0526927	1.6100824	3.0526927	up	309.0	849.7	605.8	828.9	382.4	715.0	134.1	139.3	207.3	113.3	359.8	231.7	0.06495571	1.2052631	1.1735487	1.938343	-0.040240288	1.3593864	-1.3696365	-1.1534157	-0.7366977	-1.3971276	0.040240288	-0.21587086	Myl4	17896	Mus musculus myosin, light polypeptide 4 (Myl4), mRNA.		GO:0016459	GO:0003774|GO:0005509
4010743	0.008156348	0.060267314	0.12777327	-1.0299426	-0.042563915	1.0299426	down	1.0110621	0.015871685	1.0110621	up	-1.0916458	-0.1265049	1.0916458	down	-1.1367701	-0.1849405	1.1367701	down	121.5	133.0	112.4	101.5	136.8	104.1	140.2	123.3	111.1	125.1	138.5	128.7	-0.026172638	0.0056328773	-0.10408926	0.03036499	-0.07666063	-0.12594843	0.05021	-0.0056328773	-0.041514397	0.15487576	0.13510847	0.09259319	Flg			GO:0007275|GO:0007010	GO:0001533
4260168	0.0011740709	0.8077111	0.7212852	1.0805006	0.1116999	1.0805006	up	-1.0103703	-0.014883995	1.0103703	down	-1.001962	-0.0028276443	1.001962	down	1.089568	0.12375625	1.089568	up	123.0	128.6	117.9	95.6	143.4	117.8	123.0	117.4	100.5	105.1	115.6	117.0	0.058858395	0.036659718	0.035925865	0.012099266	0.054689884	0.10930681	-0.08214569	-0.012099266	-0.10941076	-0.09515667	-0.08386564	-0.016150475	LOC381792
2360176	0.0023462146	0.045790486	0.47205836	-1.2654054	-0.3395996	1.2654054	down	1.4383639	0.5244287	1.4383639	up	-1.2062079	-0.27047855	1.2062079	down	-2.1954353	-1.134507	2.1954353	down	2444.7	2620.4	1490.3	1045.7	2060.5	1110.8	4025.1	3076.0	2102.4	2238.2	3859.3	3816.9	0.114497185	-0.09614372	-0.5743885	-0.6746254	-0.4763527	-0.978343	0.34432125	0.1702509	-0.051808357	0.05180931	0.52505875	0.6973314	Tmem90a	627191	Mus musculus transmembrane protein 90a (Tmem90a), mRNA.		GO:0005794|GO:0016021|GO:0016020
5390403	0.0021906397	0.0553432	0.21068618	1.2429942	0.3138196	1.2429942	up	-1.4298096	-0.51582307	1.4298096	down	1.0913085	0.12605889	1.0913085	up	1.9395225	0.95570153	1.9395225	up	3560.4	5753.1	3614.4	3689.7	7184.4	6157.7	3456.8	4375.1	3135.0	3211.8	3173.4	2706.9	0.025660515	0.44603825	-0.025659561	0.46274757	0.69624996	0.8345108	-0.52337646	0.085336685	-0.057379723	-0.053403854	-0.40027905	-0.4199133	Enah			GO:0007399|GO:0030154|GO:0007275|GO:0046907|GO:0006928|GO:0007015|GO:0007411|GO:0007411|GO:0007411|GO:0030036|GO:0008154|GO:0001843	GO:0005737|GO:0005856|GO:0045202|GO:0042995|GO:0030054|GO:0005925|GO:0030027|GO:0015629|GO:0030175|GO:0001725	GO:0003779|GO:0005522|GO:0005515|GO:0017124
6270739	0.00549973	0.30084273	0.043743264	-1.734868	-0.7948259	1.734868	down	2.0638108	1.0453107	2.0638108	up	1.3051348	0.38419884	1.3051348	up	-2.7433481	-1.4559377	2.7433481	down	2613.1	2901.1	1810.0	1098.6	2140.1	506.8	6265.1	5172.6	2879.6	2775.7	3956.2	2872.8	-0.030386925	-0.20554256	-0.55211544	-0.86752224	-0.6688833	-2.3875713	0.72916126	0.6921892	0.1750822	0.10202789	0.31142044	0.030387878	Gcnt2	14538	Mus musculus glucosaminyl (N-acetyl) transferase 2, I-branching enzyme (Gcnt2), transcript variant 3, mRNA.		GO:0005794|GO:0016020|GO:0016021	GO:0016740|GO:0016757|GO:0008109|GO:0008375
4280433	0.0031294983	0.13457514	0.08915232	1.1745921	0.23215993	1.1745921	up	1.1043786	0.14323488	1.1043786	up	1.0074656	0.010730583	1.0074656	up	1.0715177	0.09965563	1.0715177	up	148.6	187.0	129.5	101.5	164.6	131.1	139.2	122.5	126.3	119.8	133.5	120.0	0.25514698	0.20710945	0.104926586	-0.049595833	0.08843708	0.098637104	-0.041834354	-0.09561539	0.008152962	-0.03181219	-0.008152485	-0.12152386	Tmem141	51875	Mus musculus transmembrane protein 141 (Tmem141), mRNA. XM_979169		GO:0016021|GO:0016020
3520039	0.006525316	0.86596996	0.07638082	-1.0692079	-0.09654236	1.0692079	down	1.0434752	0.061396282	1.0434752	up	1.0364891	0.05170504	1.0364891	up	-1.0764143	-0.1062336	1.0764143	down	117.7	124.6	105.7	92.0	123.4	99.5	133.1	125.0	112.5	114.2	120.5	117.6	0.0011839867	0.0039305687	-0.11902094	-0.039566517	-0.1457386	-0.11279011	0.040217876	0.08867407	0.046828747	0.036476612	-0.014687538	-0.0011835098	Pilra	231805	Mus musculus paired immunoglobin-like type 2 receptor alpha (Pilra), mRNA.	GO:0007165	GO:0016021|GO:0016020	GO:0005515|GO:0004872
2600504	0.0017891316	0.1132388	0.17182276	-1.0473757	-0.06677897	1.0473757	down	1.0555573	0.07800484	1.0555573	up	-1.0045881	-0.0066041946	1.0045881	down	-1.1106375	-0.15138802	1.1106375	down	113.4	114.1	114.5	89.2	120.9	97.2	131.3	118.8	108.0	110.2	125.8	118.8	-0.039206028	-0.10843706	0.008991241	-0.076108456	-0.16283655	-0.13372135	0.030948639	0.023385048	0.0073513985	-0.0073518753	0.06230831	0.026541233	LOC236917
7100240	9.892886E-4	0.7426552	0.12454427	-1.5285572	-0.6121705	1.5285572	down	-1.1756675	-0.23348013	1.1756675	down	-1.1143956	-0.15626144	1.1143956	down	-1.4488938	-0.5349518	1.4488938	down	2659.6	3242.1	2404.2	1955.5	4040.9	3230.5	5465.4	3945.2	4146.3	3745.3	4758.5	5513.8	-0.28592205	-0.3194313	-0.4456854	-0.32235527	-0.037036896	0.008793831	0.28354168	-0.008793831	0.510725	0.2809534	0.30342484	0.66987896	Nup93			GO:0065002|GO:0006810|GO:0015031|GO:0051028	GO:0016020|GO:0005643|GO:0005634
4070048	0.0090718735	0.48464397	0.7560314	-2.1492147	-1.1038096	2.1492147	down	-1.2143198	-0.2801485	1.2143198	down	1.0786726	0.10925704	1.0786726	up	-1.6408054	-0.7144041	1.6408054	down	590.2	788.8	956.5	594.2	1189.8	843.9	3713.7	1018.6	1552.9	1197.8	1862.7	1479.4	-0.7129545	-0.6360874	0.046830177	-0.27962303	-0.046829224	-0.13531399	1.4420767	-0.1562767	0.7234173	0.41069126	0.665822	0.6049328	2200005K02Rik
3450608	0.006462556	0.7159937	0.46078864	-1.0883921	-0.12219842	1.0883921	down	1.0302211	0.04295397	1.0302211	up	1.0103353	0.014834244	1.0103353	up	-1.1098142	-0.15031815	1.1098142	down	110.0	112.4	114.7	87.8	119.9	103.0	136.4	126.1	104.4	112.2	122.6	122.4	-0.068469524	-0.11776686	0.025111198	-0.08868933	-0.16065884	-0.040638924	0.102791786	0.1277895	-0.025111198	0.03354311	0.03640175	0.09102249	9030404E10Rik	71528	PREDICTED: Mus musculus RIKEN cDNA 9030404E10 gene (9030404E10Rik), mRNA.
1300609	0.0032818865	0.699972	0.5407265	-2.062581	-1.0444508	2.062581	down	1.2230247	0.29045358	1.2230247	up	1.0475117	0.066966414	1.0475117	up	-2.4081712	-1.2679379	2.4081712	down	1235.3	801.5	1275.4	604.9	984.2	864.0	3631.6	2570.1	1607.6	1057.0	3183.1	2674.4	-0.035777092	-0.9995861	0.035778046	-0.64899445	-0.7173319	-0.5046196	1.0140085	0.74777985	0.37197876	-0.16246033	1.0696898	1.0256386	Lrtm2	211187	Mus musculus leucine-rich repeats and transmembrane domains 2 (Lrtm2), mRNA.		GO:0016021|GO:0016020	GO:0005515
50079	0.0033578712	0.63883275	0.8559619	-3.9404469	-1.9783592	3.9404469	down	-1.0935345	-0.12899876	1.0935345	down	1.2227106	0.29008293	1.2227106	up	-2.9470623	-1.5592775	2.9470623	down	791.5	850.8	301.2	531.3	771.3	563.7	2121.6	3454.4	2495.4	4520.0	1505.7	1018.4	-0.18574905	-0.41178894	-1.3870907	-0.36199093	-0.5970001	-0.63864136	0.72539616	1.6790285	1.5460243	2.4411993	0.45325089	0.18575001	Hist1h1c	50708	Mus musculus histone cluster 1, H1c (Hist1h1c), mRNA.	GO:0006334|GO:0016584	GO:0005634|GO:0005694|GO:0000786	GO:0005515|GO:0003677
6200370	0.007708926	0.8004405	0.5559818	2.903004	1.5375465	2.903004	up	-1.104299	-0.14313072	1.104299	down	-1.2789652	-0.354977	1.2789652	down	2.5065453	1.3257003	2.5065453	up	537.8	731.8	169.5	462.0	285.6	605.6	141.8	149.7	163.3	135.3	330.9	127.4	1.4143419	1.4920845	-0.06194687	1.5780401	0.061946392	1.6338854	-0.74315166	-0.5184555	-0.5065527	-0.42246723	0.46374702	-0.74450874	Nagk	56174	Mus musculus N-acetylglucosamine kinase (Nagk), mRNA.	GO:0006044	GO:0005625	GO:0016740|GO:0016301|GO:0005524|GO:0000166|GO:0009384|GO:0045127
1990259	0.0011559883	0.41067234	0.26654992	-2.6651611	-1.4142227	2.6651611	down	-1.4175808	-0.50343096	1.4175808	down	-1.0567702	-0.07966167	1.0567702	down	-1.9868093	-0.99045336	1.9868093	down	328.0	424.2	170.0	390.0	346.8	430.7	1036.6	673.6	939.7	881.6	1020.9	551.6	-0.7233362	-0.75366974	-1.4611015	-0.0678606	-1.0575075	-0.30244637	0.4506445	0.06786156	0.7860546	0.83111	0.6189594	0.093476295	OTTMUSG00000004551	100038514	PREDICTED: Mus musculus predicted gene, OTTMUSG00000004551 (OTTMUSG00000004551), mRNA.
4040609	0.008367523	0.10360135	0.055829212	-1.0485648	-0.068415955	1.0485648	down	-1.011603	-0.016643204	1.011603	down	-1.1249856	-0.16990645	1.1249856	down	-1.16609	-0.22167921	1.16609	down	117.9	128.9	127.4	102.5	148.3	115.2	144.8	133.2	116.7	126.6	147.2	140.1	-0.14660406	-0.10473871	0.059339046	-0.032943726	-0.044448376	-0.06468201	0.032943726	0.042668343	-0.062367916	0.11221218	0.15511417	0.25563717	4932411K12
6220164	0.0032639578	0.010568323	0.063200064	1.1267803	0.17220624	1.1267803	up	-2.2197134	-1.1503735	2.2197134	down	1.1844993	0.24427733	1.1844993	up	2.962586	1.566857	2.962586	up	1685.1	3978.8	2217.9	3831.7	4858.8	6805.0	2459.1	2492.1	2264.4	1523.9	1817.5	2204.2	-0.36966705	0.5765486	0.025312424	1.2093315	0.8138466	1.6601362	-0.3228445	-0.06936169	0.10778141	-0.43188858	-0.5600548	-0.025313377	Siglech	233274	Mus musculus sialic acid binding Ig-like lectin H (Siglech), mRNA.		GO:0016021|GO:0016020
2100008	2.4817092E-4	0.4046355	0.5872615	1.57983	0.6597694	1.57983	up	-1.0271741	-0.038680702	1.0271741	down	1.1312059	0.17786154	1.1312059	up	1.8356763	0.87631166	1.8356763	up	171.9	240.3	183.1	161.2	193.9	257.2	129.4	126.0	126.8	99.9	116.5	114.7	0.32992268	0.3781433	0.64397573	0.45259857	0.13234663	0.88313866	-0.29923916	-0.19568014	-0.1323471	-0.45964003	-0.36273098	-0.33848	Kcnk9	223604	Mus musculus potassium channel, subfamily K, member 9 (Kcnk9), mRNA.	GO:0006810|GO:0006811|GO:0006813	GO:0016020|GO:0016021|GO:0005886	GO:0030955|GO:0005216|GO:0005244|GO:0005267
10253	0.0036660004	0.022431323	0.02896674	-1.0365291	-0.051760513	1.0365291	down	1.0048295	0.006950699	1.0048295	up	-1.1729999	-0.23020284	1.1729999	down	-1.2217203	-0.28891405	1.2217203	down	129.6	134.0	126.1	97.6	161.4	119.3	152.9	131.5	119.7	133.2	152.9	144.8	-0.023967266	-0.0899663	0.004471302	-0.12739849	0.040359974	-0.043275833	0.111591816	-0.004471302	-0.06130123	0.2452817	0.18200111	0.30914497	A530064D06Rik	328830	Mus musculus RIKEN cDNA A530064D06 gene (A530064D06Rik), mRNA.			GO:0004872
6040243	0.0013992379	0.533036	0.30172828	1.864682	0.8989296	1.864682	up	-1.3037236	-0.382638	1.3037236	down	-1.0707601	-0.098635316	1.0707601	down	2.2703776	1.1829323	2.2703776	up	424.9	825.4	363.9	408.0	909.0	640.0	269.9	305.6	339.4	153.0	477.5	286.7	0.081181526	0.7057972	0.03639698	0.41770172	0.818758	0.7348299	-0.876915	-0.57821274	-0.41828537	-1.1598883	-0.036397934	-0.38122082	Usp29	57775	Mus musculus ubiquitin specific peptidase 29 (Usp29), mRNA.	GO:0006511		GO:0016787|GO:0008233|GO:0008234|GO:0004221
6660373	0.0045976476	0.9969964	0.5617882	2.3983643	1.2620509	2.3983643	up	-1.1468918	-0.19772929	1.1468918	down	-1.1448891	-0.19520791	1.1448891	down	2.4025598	1.2645723	2.4025598	up	627.2	535.4	189.6	200.0	841.0	530.4	171.2	202.5	170.5	175.0	203.2	151.3	1.5468435	0.94051456	0.036694527	0.14044714	1.6234522	1.3533411	-0.51022863	-0.21655083	-0.53532076	-0.036695004	-0.24986696	-0.3899145	Ttc9	69480	Mus musculus tetratricopeptide repeat domain 9 (Ttc9), mRNA.	GO:0006457		GO:0005488
6100347	0.004073226	0.8646807	0.85260004	2.5988562	1.3778768	2.5988562	up	1.0882639	0.12202835	1.0882639	up	1.003667	0.0052806735	1.003667	up	2.3968325	1.261129	2.3968325	up	697.2	773.9	641.8	542.0	802.8	501.0	290.4	381.6	256.0	110.9	531.6	328.3	0.55166245	0.36526775	0.56159115	0.5953598	0.39948368	0.11759281	-1.0189538	-0.5315857	-1.1045694	-2.1175413	-0.11759281	-0.43581676	3110035E14Rik	76982	Mus musculus RIKEN cDNA 3110035E14 gene (3110035E14Rik), mRNA.
6400551	0.0033355574	0.39696774	0.85720974	2.7233412	1.4453777	2.7233412	up	-1.246253	-0.31759703	1.246253	down	1.398672	0.4840576	1.398672	up	4.7470536	2.2470324	4.7470536	up	239.8	1153.3	793.8	419.7	682.7	1179.5	173.4	230.6	327.9	109.5	310.3	123.7	-0.22506714	1.7377911	1.5970631	0.9967766	0.9180708	2.1477308	-0.8670907	-0.42395353	0.06469822	-1.3634644	-0.06469822	-1.2503562	Anks3	72615	Mus musculus ankyrin repeat and sterile alpha motif domain containing 3 (Anks3), mRNA.			GO:0003677
7560477	0.0032544734	0.0065846196	0.29287532	1.0818467	0.11349615	1.0818467	up	-2.1190622	-1.0834259	2.1190622	down	1.4861711	0.57160026	1.4861711	up	3.407048	1.7685223	3.407048	up	566.0	912.6	386.2	774.1	1508.2	1312.2	417.9	831.8	658.9	242.7	505.0	345.0	-0.077240944	0.28765678	-0.4669628	0.8094349	0.9828415	1.2014542	-0.89371777	0.21944141	0.077240944	-1.0637856	-0.5371065	-0.7109442	mt-Nd6			GO:0055114	GO:0016021|GO:0016020|GO:0005739	GO:0016491|GO:0008137
540524	0.0061607803	0.20240653	0.5253754	1.5604887	0.64199793	1.5604887	up	-1.4880477	-0.5734208	1.4880477	down	1.150632	0.20242658	1.150632	up	2.6718616	1.4178454	2.6718616	up	575.0	1074.4	524.9	483.2	1469.2	1230.4	589.0	730.0	319.6	320.8	616.6	244.6	-0.0038461685	0.5767994	0.0038461685	0.14391804	1.0021191	1.1510248	-0.39879704	0.08453846	-1.034936	-0.6456766	-0.1918211	-1.1189766	Scotin	66940	Mus musculus scotin gene (Scotin), transcript variant 2, mRNA.
3140612	0.0029363402	0.21123175	0.72241104	2.0652843	1.0463403	2.0652843	up	1.1376241	0.18602404	1.1376241	up	-1.2519644	-0.32419366	1.2519644	down	1.45007	0.5361226	1.45007	up	11329.5	12502.4	20864.1	9134.3	12190.2	12927.6	8983.8	5101.4	6969.3	7359.6	9292.4	7974.2	0.2523718	0.2523718	0.9840107	0.37539864	0.14318943	0.41209412	-0.44723892	-1.0598392	-0.14318848	-0.20684624	-0.16525936	-0.30558014	Kcna6			GO:0006810|GO:0006811|GO:0006813	GO:0016020|GO:0016021|GO:0008076	GO:0005216|GO:0005267|GO:0005244|GO:0005515|GO:0005249|GO:0030955
7000487	0.0012785528	0.37495404	0.5689972	1.9572502	0.9688282	1.9572502	up	1.040937	0.057882607	1.040937	up	-1.1948153	-0.2567876	1.1948153	down	1.5736972	0.654158	1.5736972	up	16708.2	18780.4	25323.7	15151.3	18584.7	18479.7	13038.1	7717.2	10413.4	9126.7	12587.9	12160.9	0.28695583	0.23993587	0.6431885	0.5436716	0.12428856	0.32847214	-0.5537262	-1.0583897	-0.12428856	-0.47949123	-0.16136742	-0.3251829	Kcna6			GO:0006810|GO:0006811|GO:0006813	GO:0016020|GO:0016021|GO:0008076	GO:0005216|GO:0005267|GO:0005244|GO:0005515|GO:0005249|GO:0030955
6330594	0.0016085193	0.14400251	0.10342217	-1.0681108	-0.0950613	1.0681108	down	-1.0047274	-0.0068039894	1.0047274	down	-1.0776088	-0.10783355	1.0776088	down	-1.1455901	-0.19609086	1.1455901	down	126.7	133.1	112.7	102.8	142.3	109.3	146.8	129.5	117.4	126.0	142.9	133.5	-0.004509926	-0.036921978	-0.14318705	0.004509926	-0.06584501	-0.102871895	0.09342003	0.029510021	-0.022365093	0.13168335	0.14424944	0.1481328	Pycard	66824	Mus musculus PYD and CARD domain containing (Pycard), mRNA.	GO:0006917|GO:0045786|GO:0042981|GO:0043281|GO:0006508|GO:0006919|GO:0006915|GO:0007049|GO:0006954	GO:0005737|GO:0005622|GO:0005576|GO:0005829	GO:0004197|GO:0005515|GO:0016505
1990484	0.0057558306	0.090959676	0.30366156	-1.0711412	-0.09914875	1.0711412	down	-1.0373876	-0.052954987	1.0373876	down	1.0100389	0.014410814	1.0100389	up	-1.0222747	-0.031782947	1.0222747	down	121.6	120.8	115.3	97.4	147.5	110.9	137.5	127.5	118.7	116.5	130.7	124.2	-0.031672955	-0.11699724	-0.07259035	-0.034535885	0.018657684	-0.046517372	0.010338783	0.040236473	0.025610447	-0.010338306	0.03163767	0.0116539	Tcl1	21432	Mus musculus T-cell lymphoma breakpoint 1 (Tcl1), mRNA.	GO:0019827	GO:0045120|GO:0005783|GO:0005737|GO:0005792|GO:0005938|GO:0005634
7550021	0.0042736293	6.941825E-4	0.053760532	1.1535192	0.20604198	1.1535192	up	1.3703755	0.45457125	1.3703755	up	-2.1756535	-1.1214488	2.1756535	down	-2.5846665	-1.3699781	2.5846665	down	464.4	454.9	303.0	266.3	374.0	242.4	411.6	299.9	470.8	717.3	854.6	683.3	0.43413544	-0.011322975	0.0113220215	-0.055542946	-0.31067276	-0.56336355	-0.11967659	-0.3839178	0.31960297	1.1607265	1.0058975	1.013731	Taf9	108143	Mus musculus TAF9 RNA polymerase II, TATA box binding protein (TBP)-associated factor (Taf9), transcript variant 1, mRNA.	GO:0006355|GO:0006350|GO:0006352	GO:0005634|GO:0005669	GO:0005524|GO:0016301|GO:0000166|GO:0016740|GO:0003677|GO:0004017
1570327	0.0031337044	0.28735563	0.0058300286	-1.090109	-0.12447246	1.090109	down	1.042923	0.06063255	1.042923	up	1.0822974	0.11409712	1.0822974	up	-1.0504503	-0.07100789	1.0504503	down	123.3	125.8	121.5	95.0	133.3	110.5	148.9	132.6	121.5	118.6	126.1	121.6	0.006972313	-0.045681953	0.033731937	-0.052919865	-0.10087013	-0.033085346	0.17687845	0.12399721	0.06756401	0.040664196	-0.007543564	-0.006972313	Pard3	93742	Mus musculus par-3 (partitioning defective 3) homolog (C. elegans) (Pard3), transcript variant 3, mRNA.	GO:0007049|GO:0051301|GO:0016337|GO:0007163	GO:0016020|GO:0005938|GO:0005737|GO:0005819|GO:0005912|GO:0005913|GO:0030054|GO:0005923	GO:0005515
130189	0.0014695267	0.061846998	0.04340923	-1.1185728	-0.16165924	1.1185728	down	-1.0768951	-0.106877804	1.0768951	down	-1.0036873	-0.005309742	1.0036873	down	-1.0425316	-0.06009118	1.0425316	down	115.0	120.0	115.5	99.3	145.3	116.6	140.1	134.1	117.0	119.9	130.9	130.3	-0.12750626	-0.14256859	-0.08600521	-0.023175716	-0.017755985	0.005485058	0.02613306	0.10825014	-0.0054855347	0.027105808	0.01761055	0.10011053	Sipa1	20469	Mus musculus signal-induced proliferation associated gene 1 (Sipa1), mRNA.	GO:0051056|GO:0051726	GO:0005634|GO:0005622	GO:0005096|GO:0005515
2360148	0.009096548	0.72668976	0.10355218	1.2545348	0.32715258	1.2545348	up	1.1409503	0.19023593	1.1409503	up	1.0924666	0.12758923	1.0924666	up	1.2012246	0.26450586	1.2012246	up	156.7	181.8	147.2	113.9	178.0	132.6	162.2	116.0	115.8	109.0	138.1	109.3	0.23093605	0.07535267	0.33395958	-0.0063152313	0.0695405	0.0063152313	0.12060022	-0.28225374	-0.1795559	-0.29458475	-0.055732727	-0.3736596	1700001E04Rik	75438	Mus musculus RIKEN cDNA 1700001E04 gene (1700001E04Rik), mRNA.
5860082	0.0021694403	0.55092204	0.615124	1.4747267	0.5604476	1.4747267	up	1.0918938	0.12683249	1.0918938	up	-1.0076648	-0.011015728	1.0076648	down	1.3403403	0.42259932	1.3403403	up	186.3	229.0	143.2	111.7	268.7	151.2	129.0	124.6	121.4	126.4	117.8	119.8	0.49959326	0.36228275	0.29386663	-0.014559746	0.6184559	0.17134905	-0.25060606	-0.16018105	-0.11481285	0.014560223	-0.2925067	-0.21460629	Nfix	18032	Mus musculus nuclear factor I/X (Nfix), transcript variant 3, mRNA.	GO:0006355|GO:0006350|GO:0006260|GO:0045944	GO:0005634|GO:0005622	GO:0003677|GO:0003700|GO:0016563
6620446	0.009002419	0.009758604	0.6893746	1.0028871	0.0041592913	1.0028871	up	-1.2215637	-0.28872904	1.2215637	down	1.1691896	0.22550885	1.1691896	up	1.432363	0.5183972	1.432363	up	134.6	204.4	118.1	129.7	241.8	156.6	149.2	136.6	137.8	108.8	126.2	118.6	-0.009844303	0.21987915	-0.18646574	0.18366146	0.48124123	0.22485352	0.011090755	0.0047016144	-0.0047011375	-0.26983738	-0.17607212	-0.21952581	Il27ra	50931	Mus musculus interleukin 27 receptor, alpha (Il27ra), mRNA.	GO:0050830|GO:0002829|GO:0002827|GO:0032729|GO:0048302	GO:0016021|GO:0016020	GO:0004872|GO:0005515|GO:0045509
380095	0.004771306	0.015684273	0.9011493	1.0813487	0.11283176	1.0813487	up	-1.3600012	-0.44360793	1.3600012	down	1.3267369	0.40788236	1.3267369	up	1.9511465	0.9643221	1.9511465	up	337.7	631.9	291.8	416.4	659.7	490.3	469.7	438.0	362.1	175.2	313.3	313.3	-0.04850769	0.50130177	-0.045119286	0.6603594	0.5402489	0.53789043	0.045119286	0.11697483	-0.09291458	-0.72996616	-0.37709236	-0.047409058	Zc3h7b	20286	Mus musculus zinc finger CCCH type containing 7B (Zc3h7b), mRNA. XM_901542 XM_901543 XM_901547 XM_907777 XM_920542 XM_920548 XM_920563 XM_920570
3870328	0.006819041	0.17843245	0.03811131	-1.1083702	-0.14843988	1.1083702	down	-1.0832084	-0.11531083	1.0832084	down	-1.0205165	-0.029299576	1.0205165	down	-1.0442221	-0.062428635	1.0442221	down	113.4	124.5	111.7	103.7	145.6	111.7	141.8	130.7	113.1	117.0	137.6	129.0	-0.13032866	-0.07650328	-0.11896229	0.054067135	0.0020332336	-0.035962105	0.064064026	0.08207321	-0.026611805	-0.0020337105	0.11738539	0.09207249	Gpx8	69590	Mus musculus glutathione peroxidase 8 (putative) (Gpx8), mRNA.	GO:0055114|GO:0006979	GO:0016021|GO:0016020	GO:0004601|GO:0004602|GO:0016491
2260520	4.772623E-6	0.03922319	0.90802836	-4.467936	-2.1596086	4.467936	down	1.522896	0.6068175	1.522896	up	-1.589527	-0.6685975	1.589527	down	-10.815463	-3.4350235	10.815463	down	472.8	685.3	1042.8	250.6	668.0	480.4	3399.1	4750.3	2378.2	5017.3	4604.7	4811.8	-1.7647305	-1.605732	-0.5787258	-2.392765	-1.6632013	-1.7136745	0.57872677	1.3172703	0.6336403	1.740468	1.2692823	1.5256796	Penk1	18619	Mus musculus preproenkephalin 1 (Penk1), mRNA.	GO:0007218|GO:0007610|GO:0001662|GO:0019233	GO:0005576	GO:0001515
6250014	0.0046610925	0.08998598	0.056581166	-1.0280358	-0.03989045	1.0280358	down	-1.0042355	-0.0060976353	1.0042355	down	-1.060556	-0.084820904	1.060556	down	-1.0856911	-0.11861372	1.0856911	down	110.5	119.4	114.8	93.1	132.4	104.2	127.2	120.4	106.5	120.0	126.1	121.6	-0.065273285	-0.030665398	0.023439407	0.001101017	-0.026396751	-0.028910637	-0.004974842	0.053248405	-0.0011014938	0.14766121	0.076701164	0.077272415	Dppa2	73703	Mus musculus developmental pluripotency associated 2 (Dppa2), mRNA.		GO:0005634	GO:0003676
4570474	0.0052178507	0.011295921	0.028960958	-4.5678625	-2.1915193	4.5678625	down	-1.1416336	-0.19109981	1.1416336	down	3.5716608	1.836595	3.5716608	up	-1.1202528	-0.16382441	1.1202528	down	178.3	140.6	114.6	141.8	146.1	193.5	1184.6	447.9	706.9	263.3	139.0	128.6	0.06635618	-0.48222637	-0.6129017	-0.066355705	-0.52544355	0.13632679	2.317768	1.194562	2.0334558	0.8795538	-0.39635277	-0.4472003	Pcdhb12	93883	Mus musculus protocadherin beta 12 (Pcdhb12), mRNA.	GO:0007155	GO:0016021|GO:0016020	GO:0005509|GO:0005515
1260671	0.0049668555	0.54150796	0.042839386	1.6787058	0.74734944	1.6787058	up	1.3312863	0.41282082	1.3312863	up	1.6366128	0.710713	1.6366128	up	2.063712	1.0452416	2.063712	up	2110.7	1573.1	1903.5	1082.1	1863.8	1023.0	1066.6	1285.9	1371.1	530.8	584.4	904.7	0.86870575	0.12591839	0.7302294	0.3223753	0.3146248	-0.15060902	-0.6399212	-0.12591839	0.24864483	-0.99965954	-1.2897415	-0.3599329	Atp6v1c1	66335	Mus musculus \ATPase, H+ transporting, lysosomal V1 subunit C1 (Atp6v1c1), mRNA.	GO:0006811|GO:0006810|GO:0015992	GO:0016469	GO:0005515|GO:0016787|GO:0015078|GO:0008553|GO:0016820|GO:0005524|GO:0046961|GO:0046933
5310598	0.0065837502	0.16880257	0.52604586	1.399682	0.48509914	1.399682	up	-1.1437329	-0.19375023	1.1437329	down	1.4102916	0.4959935	1.4102916	up	2.2576828	1.1748428	2.2576828	up	219.0	426.1	153.7	201.7	394.8	265.4	135.8	151.2	304.7	117.3	124.3	127.1	0.15658283	0.71857023	-0.15658283	0.2894163	0.6031871	0.4072175	-0.7544837	-0.44383478	0.46159124	-0.74333954	-0.793128	-0.68824005	Cryab	12955	Mus musculus crystallin, alpha B (Cryab), mRNA.	GO:0007169|GO:0007517|GO:0043010	GO:0005626|GO:0005625|GO:0005886|GO:0030018|GO:0043292	GO:0005212
6380095	0.0068014553	0.57357144	0.26573336	-2.238237	-1.1623627	2.238237	down	1.1239532	0.16858196	1.1239532	up	1.407333	0.49296376	1.407333	up	-1.7875466	-0.8379809	1.7875466	down	510.8	759.1	394.8	404.9	367.7	630.6	1665.1	1838.6	859.9	861.7	1307.0	535.2	-0.29074192	-0.06880283	-0.49884892	-0.23782635	-1.1951151	0.06880188	0.89630985	1.3027191	0.42966557	0.5722542	0.7561722	-0.1786232	Adk	11534	Mus musculus adenosine kinase (Adk), mRNA.	GO:0006166	GO:0005634|GO:0005829	GO:0046872|GO:0016740|GO:0000287|GO:0016301|GO:0004001
6590187	0.0033779491	0.9974217	0.9265032	1.6269745	0.70219165	1.6269745	up	-1.011738	-0.01683569	1.011738	down	-1.0109392	-0.015696362	1.0109392	down	1.6282599	0.703331	1.6282599	up	217.0	316.4	160.5	188.6	398.2	148.3	142.4	128.8	165.6	125.4	129.6	139.6	0.5728469	0.68679667	0.34398985	0.6111059	1.0451441	-0.0021095276	-0.24365139	-0.2581668	-0.0011234283	-0.16054726	-0.29642868	0.0011234283	Dgkz	104418	Mus musculus diacylglycerol kinase zeta (Dgkz), mRNA.	GO:0007205|GO:0007242|GO:0046580	GO:0005737|GO:0016020|GO:0005634|GO:0005886	GO:0019992|GO:0016301|GO:0016740|GO:0008270|GO:0046872|GO:0004143|GO:0005515|GO:0004857
1090475	0.0049267896	0.20583238	0.25799346	1.0813843	0.11287928	1.0813843	up	1.002388	0.0034410153	1.002388	up	-1.0396596	-0.056111336	1.0396596	down	1.037655	0.053326927	1.037655	up	120.3	131.0	116.5	96.5	140.6	111.6	127.8	113.2	97.8	112.7	121.0	113.4	0.013329506	0.043858528	0.0038647652	0.012861252	0.015012264	0.022856236	-0.03976679	-0.07836342	-0.15945482	-0.003865242	-0.02777958	-0.0776062	Prss16			GO:0006508	GO:0031410	GO:0008233|GO:0016787|GO:0004252|GO:0008236
3120392	0.0011160567	0.38521716	0.62619406	2.6608517	1.4118881	2.6608517	up	-1.1050994	-0.14417613	1.1050994	down	1.4128534	0.49861175	1.4128534	up	4.1545033	2.054676	4.1545033	up	4369.0	4270.0	2243.3	3096.1	4677.0	2962.0	1526.5	960.3	2029.2	399.4	1601.8	1100.9	1.0107737	0.6949129	0.047558784	0.9052057	0.77319145	0.5073767	-1.016613	-1.4182482	-0.04755783	-2.275693	-0.73178196	-0.9707794	Stmn1			GO:0030154|GO:0007052|GO:0007409|GO:0007019|GO:0051272|GO:0031115|GO:0007275|GO:0007399|GO:0007242	GO:0005737|GO:0005874	GO:0015631|GO:0005515
5550711	0.0018698032	0.6475297	0.15410422	-1.6561345	-0.7278198	1.6561345	down	1.2885982	0.36580247	1.2885982	up	1.145701	0.19623059	1.145701	up	-1.8626952	-0.8973917	1.8626952	down	878.0	1527.8	1296.1	825.0	1103.1	672.5	3201.3	2383.1	1428.6	1688.8	1641.6	1926.4	-0.58610535	-0.10012531	-0.005461693	-0.2531786	-0.61753845	-0.91838264	0.77516174	0.58165073	0.13495445	0.41555214	0.005461693	0.4820614	Tesc			GO:0006883	GO:0005634|GO:0001726|GO:0030027|GO:0005737	GO:0000287|GO:0019212|GO:0005515|GO:0005509
1050471	4.2969984E-4	0.9384913	0.5086639	1.0704094	0.09816265	1.0704094	up	1.0073742	0.010599613	1.0073742	up	1.0093014	0.013357166	1.0093014	up	1.0724573	0.1009202	1.0724573	up	125.6	127.3	117.2	96.6	141.9	112.2	128.6	114.2	102.5	104.7	119.1	114.3	0.088749886	0.021220207	0.022957802	0.02401352	0.037175655	0.03993988	-0.021220207	-0.055208206	-0.085131645	-0.10320854	-0.04219532	-0.056227684	LOC218580
2100176	0.005234812	0.41344854	0.5072846	1.0881643	0.12189643	1.0881643	up	1.003059	0.004406452	1.003059	up	-1.0286095	-0.04069535	1.0286095	down	1.0546721	0.076794624	1.0546721	up	120.8	133.7	114.0	96.2	143.2	109.3	126.2	110.5	99.3	103.4	119.7	118.2	0.04005766	0.08544016	-0.008099079	0.028828144	0.060391426	0.014959812	-0.03765154	-0.09245777	-0.11818123	-0.110641	-0.023662567	0.008099079	Ly75	17076	Mus musculus lymphocyte antigen 75 (Ly75), mRNA.	GO:0006897	GO:0016021|GO:0016020|GO:0009897	GO:0005529|GO:0004872|GO:0005488
2630750	0.005251613	0.008732763	0.54370284	-2.5481815	-1.349468	2.5481815	down	-1.69368	-0.7601614	1.69368	down	1.4378736	0.52393687	1.4378736	up	-1.0463531	-0.06536976	1.0463531	down	167.7	163.7	127.5	203.2	427.1	180.5	529.5	392.6	376.0	172.6	253.4	315.9	-0.47298622	-0.81694555	-0.8515196	0.06497669	0.4861393	-0.41208315	0.7964268	0.55179405	0.55873203	-0.15735435	-0.06497669	0.5574732	Ranbp2	19386	Mus musculus RAN binding protein 2 (Ranbp2), mRNA.	GO:0006457|GO:0065002|GO:0006511|GO:0051028|GO:0046907|GO:0006810|GO:0015031	GO:0005643|GO:0005634|GO:0005622	GO:0046872|GO:0005515|GO:0016853|GO:0008270|GO:0003755|GO:0005488
4640209	0.007657032	0.9715121	0.8972568	-1.7482946	-0.80594826	1.7482946	down	1.0151912	0.021751523	1.0151912	up	1.0269535	0.038370788	1.0269535	up	-1.7282705	-0.78932905	1.7282705	down	217.0	270.1	387.4	240.1	288.2	286.8	615.0	706.0	401.8	436.8	579.0	366.7	-0.80763865	-0.93462515	0.21109962	-0.36274052	-0.810719	-0.42295933	0.2818756	0.6548052	-0.05000019	0.37844467	0.34312344	0.05000019	Igsf11	207683	Mus musculus immunoglobulin superfamily, member 11 (Igsf11), mRNA.	GO:0001558|GO:0007155	GO:0005886|GO:0016021|GO:0016020	GO:0004872|GO:0005515
5570484	0.0062566013	0.47967166	0.36070862	-1.8301356	-0.8719505	1.8301356	down	1.0317028	0.045027405	1.0317028	up	1.2637525	0.3377139	1.2637525	up	-1.4940869	-0.579264	1.4940869	down	2380.4	3975.3	1946.6	2125.4	3488.5	1714.2	8154.1	5363.6	3284.9	3795.0	4647.6	3069.0	-0.36859512	0.07302666	-0.64839554	-0.120633125	-0.17114735	-0.7872658	0.9225693	0.5562792	0.19303894	0.38246822	0.3493042	-0.07302666	Zhx1	22770	Mus musculus zinc fingers and homeoboxes 1 (Zhx1), transcript variant 1, mRNA.	GO:0006355|GO:0006350|GO:0045449|GO:0008150	GO:0005634|GO:0005622|GO:0005575	GO:0008270|GO:0003677|GO:0046872|GO:0043565|GO:0003700|GO:0003674
4810209	0.0026234922	0.87130123	0.05761468	-1.1025287	-0.14081621	1.1025287	down	-1.0495826	-0.069815636	1.0495826	down	-1.0579132	-0.08122127	1.0579132	down	-1.1112796	-0.15222184	1.1112796	down	122.8	120.3	114.9	98.9	148.7	112.7	143.6	129.2	122.3	119.6	148.0	133.2	-0.05082369	-0.15648556	-0.11141491	-0.046525955	-0.004529476	-0.058221817	0.05366993	0.02838993	0.02166462	0.0045289993	0.19914818	0.14371109	LOC385084
1440767	0.0028994263	1.5853636E-4	0.004352315	1.0117809	0.016896883	1.0117809	up	1.0521775	0.07337825	1.0521775	up	-1.0132072	-0.018929163	1.0132072	down	-1.0536609	-0.07541053	1.0536609	down	120.5	125.2	118.5	92.1	132.4	105.3	131.9	118.7	109.1	114.1	124.8	119.8	0.016879082	-0.008069038	0.032717705	-0.05603552	-0.06701374	-0.055557728	0.00783968	-0.007839203	-0.00916338	0.016854286	0.019932747	0.010837555	E130308A19Rik	230259	Mus musculus RIKEN cDNA E130308A19 gene (E130308A19Rik), transcript variant 2, mRNA.
7550767	0.0025557247	0.09487056	0.16499004	-1.1812686	-0.24033704	1.1812686	down	1.0254513	0.036259018	1.0254513	up	-1.2652026	-0.33936852	1.2652026	down	-1.5325824	-0.6159646	1.5325824	down	132.4	139.0	115.5	106.0	142.8	107.7	196.2	147.2	115.6	167.8	173.7	161.2	0.014161587	-0.056593895	-0.16578484	-0.014162064	-0.12065172	-0.1821804	0.44064474	0.17068052	-0.098531246	0.68580866	0.34008408	0.5050068	C330002I19Rik	77480	PREDICTED: Mus musculus RIKEN cDNA C330002I19 gene, transcript variant 4 (C330002I19Rik), mRNA.
6270092	3.5480084E-4	0.121204816	0.18126932	1.9922003	0.9943627	1.9922003	up	-1.0453775	-0.064024	1.0453775	down	1.6936159	0.76010674	1.6936159	up	3.5271266	1.8184934	3.5271266	up	421.3	818.5	557.2	385.2	642.5	735.1	346.4	449.3	237.0	193.2	170.2	128.4	0.06680679	0.69189453	0.6022577	0.32365704	0.2816286	0.9477453	-0.5659876	-0.06680679	-0.9893346	-0.80650425	-1.3805923	-1.7153525	Rps15a	267019	Mus musculus ribosomal protein S15a (Rps15a), mRNA.	GO:0006412	GO:0005840|GO:0030529|GO:0005622	GO:0003735
3060730	0.009805172	0.6427432	0.8804349	1.05219	0.073395096	1.05219	up	-1.0057735	-0.00830555	1.0057735	down	1.011294	0.016202452	1.011294	up	1.0702168	0.097903095	1.0702168	up	120.3	124.2	118.5	92.3	144.6	113.9	127.3	112.6	104.9	103.4	116.2	117.4	0.047742844	0.01479578	0.06610775	-0.019235611	0.08737421	0.08542442	-0.010979176	-0.051691532	-0.028868198	-0.09672928	-0.054395676	0.010978699	Ftmt	67634	Mus musculus ferritin mitochondrial (Ftmt), nuclear gene encoding mitochondrial protein, mRNA.	GO:0055114|GO:0006826|GO:0006879	GO:0005739|GO:0005739	GO:0046872|GO:0016491|GO:0008199|GO:0005488|GO:0005506|GO:0004322
6550309	1.5433094E-6	0.5662205	0.006543625	2.704034	1.4351133	2.704034	up	1.2892153	0.36649325	1.2892153	up	1.4244757	0.510431	1.4244757	up	2.9877326	1.579051	2.9877326	up	4964.6	7260.8	6207.6	3519.6	5112.0	4337.8	3301.6	2017.2	2116.0	1206.6	1581.6	1870.1	0.7024021	1.0018873	0.8807039	0.5819664	0.38543224	0.51811504	-0.38543224	-0.85745907	-0.47745514	-1.2428713	-1.2479897	-0.7607784	Fxyd6	59095	Mus musculus FXYD domain-containing ion transport regulator 6 (Fxyd6), mRNA.	GO:0006811|GO:0006810	GO:0016020|GO:0016021	GO:0005216
6650528	4.5471464E-4	0.9338522	0.83890456	1.0658643	0.09202385	1.0658643	up	1.0032654	0.0047032014	1.0032654	up	1.0013722	0.0019783974	1.0013722	up	1.0638531	0.089299046	1.0638531	up	123.0	130.3	121.9	97.3	147.0	114.1	131.3	116.8	103.9	111.8	119.0	115.8	0.033629417	0.025789738	0.07058811	0.01247406	0.062340736	0.04108286	-0.01247406	-0.044829845	-0.088760376	-0.028840065	-0.06539917	-0.05776024	Arid1b	239985	Mus musculus AT rich interactive domain 1B (SWI-like) (Arid1b), mRNA.	GO:0008150	GO:0005575	GO:0003674
6040064	0.0024883465	0.07494024	0.39208853	1.463926	0.54984254	1.463926	up	-1.209178	-0.27402654	1.209178	down	1.6338778	0.7083	1.6338778	up	2.8922036	1.5321691	2.8922036	up	4278.5	4625.2	1830.0	2905.2	4606.2	3775.8	2090.1	2688.8	2783.5	1188.4	1602.0	1347.0	0.7280731	0.5742855	-0.46914482	0.58143044	0.5090704	0.56479263	-0.8163147	-0.20470333	0.20470428	-1.02178	-0.97775364	-0.94167995	Rprm	67874	Mus musculus reprimo, TP53 dependent G2 arrest mediator candidate (Rprm), mRNA.	GO:0007346|GO:0007050	GO:0016021|GO:0016020|GO:0005737	GO:0003674
160494	1.708657E-4	0.14982542	0.15691039	1.96719	0.9761363	1.96719	up	-1.5327361	-0.61610925	1.5327361	down	1.0042036	0.006051719	1.0042036	up	3.0278575	1.5982974	3.0278575	up	277.6	467.8	271.4	451.7	600.6	403.9	137.7	160.7	263.8	143.3	224.2	128.4	0.1384325	0.50237846	0.3205948	1.2403965	0.86726665	0.70207024	-1.0954223	-0.7331481	-0.13843298	-0.59814215	-0.3589158	-1.0281005	Npy	109648	Mus musculus neuropeptide Y (Npy), mRNA.	GO:0007218|GO:0008217	GO:0005576	GO:0005179|GO:0001664|GO:0001664
2100609	0.0011982855	0.57532513	0.79971087	-1.9865702	-0.9902798	1.9865702	down	1.0525264	0.073856354	1.0525264	up	-1.1441767	-0.19430986	1.1441767	down	-2.392379	-1.258446	2.392379	down	630.7	857.6	417.3	661.1	632.7	400.1	1719.3	1425.0	1099.6	1405.3	2016.2	941.2	-0.5560932	-0.426466	-0.9777975	-0.047930717	-0.93891907	-1.195076	0.39066696	0.37407684	0.24573898	0.69841003	0.84707165	0.047930717	Pcp4l1	66425	PREDICTED: Mus musculus Purkinje cell protein 4-like 1 (Pcp4l1), mRNA.	GO:0008150	GO:0005575	GO:0003674
5080392	0.004636674	0.108296484	0.16417938	-1.231709	-0.3006614	1.231709	down	1.0280674	0.039934784	1.0280674	up	-1.3977071	-0.4830621	1.3977071	down	-1.7698883	-0.8236583	1.7698883	down	6473.8	7600.4	5027.2	4483.3	6870.3	5739.0	11913.9	8944.4	5350.3	9262.1	12715.2	8872.2	0.031270027	-0.03127098	-0.5191593	-0.16687393	-0.29094505	-0.18114567	0.35560417	0.16488457	-0.1376648	0.62653255	0.9087887	0.29668903	Pcp4l1	66425	PREDICTED: Mus musculus Purkinje cell protein 4-like 1 (Pcp4l1), mRNA.	GO:0008150	GO:0005575	GO:0003674
2070437	0.0021951706	0.932682	1.1114084E-4	-1.0935923	-0.12907505	1.0935923	down	-1.1509829	-0.2028664	1.1509829	down	-1.1470162	-0.19788568	1.1470162	down	-1.0898234	-0.12409433	1.0898234	down	106.6	120.1	105.8	97.9	149.2	120.0	138.1	115.5	109.8	124.3	138.0	133.6	-0.21373415	-0.12060976	-0.19292736	-0.02240944	0.038209915	0.06552744	0.02240944	-0.10468531	-0.057770252	0.13527727	0.1266141	0.19171953	LOC384829
6350687	0.005304453	0.40500012	0.9025267	2.0616057	1.0437684	2.0616057	up	-1.2837874	-0.36040622	1.2837874	down	1.2056271	0.26978368	1.2056271	up	3.1908886	1.6739583	3.1908886	up	703.9	644.6	778.8	453.1	1931.3	651.4	226.3	418.0	521.3	175.1	536.7	186.3	0.50793743	0.02128601	0.7382183	0.26264858	1.616127	0.46988487	-1.3789144	-0.4636631	-0.02128601	-1.2423844	-0.16369629	-1.2671337	Schip1	30953	Mus musculus schwannomin interacting protein 1 (Schip1), mRNA.		GO:0005737	GO:0005515|GO:0042803
1110370	0.005697435	0.62956667	0.8499247	1.2215023	0.28865656	1.2215023	up	1.0145365	0.020820774	1.0145365	up	-1.0334122	-0.047415897	1.0334122	down	1.1650727	0.22041988	1.1650727	up	135.0	158.6	135.4	109.7	165.8	140.8	143.1	106.7	105.8	110.5	117.6	130.2	0.027409554	0.02295065	0.200881	0.00578022	0.050117016	0.13288164	-0.039632797	-0.34248257	-0.23261309	-0.21519184	-0.25150824	-0.005780697	Zfp207				GO:0005634
670408	0.0025487929	0.96709365	0.19847414	-1.0593594	-0.083192185	1.0593594	down	1.0196701	0.028102558	1.0196701	up	1.0185004	0.02644666	1.0185004	up	-1.0605761	-0.08484809	1.0605761	down	116.3	127.6	110.1	92.4	133.7	103.6	134.3	123.4	116.4	116.6	126.9	117.2	-0.028942585	0.020471096	-0.07349253	-0.04626131	-0.048079967	-0.07193041	0.04029894	0.05557537	0.07173824	0.0578475	0.050896645	-0.020471573	P2rx3	228139	Mus musculus purinergic receptor P2X, ligand-gated ion channel, 3 (P2rx3), mRNA.	GO:0033198|GO:0033198|GO:0014832|GO:0014832|GO:0033198|GO:0006810|GO:0006811|GO:0001666|GO:0009743|GO:0050909|GO:0048266|GO:0048266|GO:0010033|GO:0006812|GO:0009266|GO:0009409|GO:0009408|GO:0007274|GO:0030432|GO:0050896|GO:0048167|GO:0007268	GO:0016020|GO:0016021|GO:0005887|GO:0030424|GO:0044424|GO:0044424|GO:0043005	GO:0005216|GO:0004872|GO:0005524|GO:0004931|GO:0004931
7650075	0.0046985312	0.22930698	0.097500846	1.1996654	0.26263204	1.1996654	up	1.0414524	0.05859693	1.0414524	up	1.2518836	0.3241005	1.2518836	up	1.4420644	0.5281356	1.4420644	up	2277.7	2774.5	1899.4	1520.0	2424.1	2163.4	2656.1	2597.2	1410.4	1452.2	1726.4	1373.3	0.25040913	0.21093845	0.0044755936	0.07554817	-0.0044755936	0.21895981	-0.047240257	0.15221977	-0.4270525	-0.33076477	-0.462389	-0.5012207	LOC100043126	100043126	PREDICTED: Mus musculus similar to novel KRAB box and zinc finger, C2H2 type domain containing protein (LOC100043126), mRNA.
7560154	0.0064610825	0.3292392	0.3100612	-1.3742074	-0.45859972	1.3742074	down	-1.1546427	-0.20744641	1.1546427	down	-1.0030433	-0.004383892	1.0030433	down	-1.1937802	-0.2555372	1.1937802	down	114.1	127.7	117.8	103.8	185.7	120.2	154.7	192.3	169.3	149.9	177.3	130.9	-0.30202293	-0.22461891	-0.218534	-0.12481308	0.11848545	-0.11650896	0.051038265	0.4196744	0.15991068	0.41508722	0.27972603	-0.051038265	EG545758	545758	Mus musculus predicted gene, EG545758 (EG545758), mRNA.
4730563	0.0021422375	0.28999534	0.0016430353	2.0799766	1.0565672	2.0799766	up	-1.5864779	-0.6658274	1.5864779	down	-2.1357815	-1.0947641	2.1357815	down	1.5450253	0.62763053	1.5450253	up	1558.4	1378.9	1555.0	1660.5	2918.3	2049.6	960.5	578.9	937.9	1072.1	2279.0	1375.1	0.09398079	-0.38230228	0.11312008	0.6157284	0.6682539	0.5382986	-1.0941963	-1.5835896	-0.6671171	-0.34730053	0.38067055	-0.09398079	Dyrk1a			GO:0018108|GO:0006468	GO:0005634	GO:0043621|GO:0016301|GO:0000166|GO:0004674|GO:0016740|GO:0004713|GO:0005524|GO:0005515|GO:0004715|GO:0004672
3460523	0.0030288924	0.06586518	0.33496726	1.2270789	0.295228	1.2270789	up	-1.367517	-0.45155874	1.367517	down	1.1156763	0.15791847	1.1156763	up	1.8721619	0.90470517	1.8721619	up	223.0	315.0	227.5	227.1	399.8	414.7	245.0	256.0	184.3	141.8	170.3	188.2	-0.024689198	0.04470682	0.22936535	0.2882719	0.41646004	0.8993273	-0.15101051	0.024689198	-0.5099797	-0.46015882	-0.53555775	-0.11433983	Zfp568	243905	Mus musculus zinc finger protein 568 (Zfp568), mRNA. XM_899378 XM_899382 XM_899389 XM_899395		GO:0005634	GO:0046872|GO:0008270
830427	3.765838E-4	0.847978	0.31751528	-1.6927007	-0.75932693	1.6927007	down	1.0782737	0.10872333	1.0782737	up	1.1159906	0.15832487	1.1159906	up	-1.6354928	-0.7097254	1.6354928	down	5487.4	7211.5	5692.5	3868.8	6214.6	5370.3	14067.5	12670.7	6387.4	9165.8	9743.8	7576.6	-0.22728443	-0.11033058	-0.32546616	-0.33918667	-0.398242	-0.25182247	0.65386677	0.78969383	0.17133904	0.6201086	0.40948582	0.11033058	Gnb5	14697	Mus musculus guanine nucleotide binding protein, beta 5 (Gnb5), transcript variant 2, mRNA.	GO:0007165|GO:0007186	GO:0005634|GO:0005886	GO:0004871|GO:0005515
4010056	0.008025969	0.017449358	0.052418243	1.3609005	0.44456163	1.3609005	up	1.2837769	0.36039448	1.2837769	up	-1.0342801	-0.048626896	1.0342801	down	1.0249406	0.035540264	1.0249406	up	174.2	170.2	141.5	106.3	138.2	123.2	143.1	113.2	108.2	116.7	128.2	124.2	0.5196538	0.15121031	0.38387632	0.039465904	-0.1151948	0.04928589	0.034372807	-0.18523073	-0.12808657	-0.053403378	-0.04528761	-0.034372807	Pdgfc	54635	Mus musculus platelet-derived growth factor, C polypeptide (Pdgfc), mRNA.	GO:0008284|GO:0007171|GO:0048008|GO:0009887|GO:0009887|GO:0050730|GO:0008283	GO:0005576|GO:0005737|GO:0005634|GO:0016020	GO:0005161|GO:0008083
4730066	0.0037515496	0.1293912	0.38912413	1.2455075	0.3167337	1.2455075	up	-1.0757049	-0.105282456	1.0757049	down	1.2755466	0.35111555	1.2755466	up	1.7089756	0.7731317	1.7089756	up	2966.7	4784.9	3882.0	3262.2	3674.3	4415.7	3804.0	3277.0	2925.8	1886.1	3058.5	2262.2	0.031352997	0.4474821	0.3148222	0.5338249	-0.03135395	0.6070337	-0.11825943	-0.1150074	0.0767231	-0.5893984	-0.19634533	-0.42414665	Schip1	30953	Mus musculus schwannomin interacting protein 1 (Schip1), mRNA.		GO:0005737	GO:0005515|GO:0042803
6270674	0.006897455	0.29850695	0.25604934	-1.048983	-0.06899134	1.048983	down	-1.0021362	-0.0030786209	1.0021362	down	-1.0457422	-0.0645272	1.0457422	down	-1.0946274	-0.13043992	1.0946274	down	113.2	129.8	113.1	93.2	137.5	108.5	138.7	118.7	114.8	123.2	132.1	122.3	-0.08537102	0.021358967	-0.053103924	-0.05144024	-0.028178215	-0.028261662	0.073442936	-0.021359444	0.037774563	0.15413189	0.0966897	0.032618046	EG666941	666941	PREDICTED: Mus musculus predicted gene, EG666941 (EG666941), mRNA.
7050673	8.1903324E-4	0.01408894	0.12922812	1.2101086	0.27513662	1.2101086	up	-1.556463	-0.63827133	1.556463	down	1.140865	0.19012801	1.140865	up	2.148807	1.1035359	2.148807	up	7115.9	14025.3	8378.2	10002.1	15543.9	15186.6	8704.0	9527.0	6188.6	5692.9	6804.6	7510.9	-0.02493763	0.66425896	0.02493763	0.7981806	0.7768583	1.004034	-0.22377586	0.1290865	-0.06646156	-0.29182148	-0.33898067	-0.1007328	Zxda	668171	Mus musculus zinc finger, X-linked, duplicated A (Zxda), non-coding RNA.
6620136	0.009524214	0.27538568	0.46860284	-1.9904871	-0.9931215	1.9904871	down	1.1357139	0.18359947	1.1357139	up	-1.8214103	-0.865056	1.8214103	down	-4.1175237	-2.041777	4.1175237	down	655.7	465.7	120.4	323.1	292.7	208.5	824.9	1074.0	426.5	806.4	1368.1	1320.0	0.38011932	-0.5024557	-2.1072607	-0.2578411	-1.1959772	-1.3265772	0.2578411	0.8657417	-0.37381554	0.7931042	1.1539936	1.3978376	LOC669658	669658	PREDICTED: Mus musculus similar to melanoma antigen (LOC669658), mRNA.
4540050	0.008221467	0.2937498	0.60540795	-1.2273222	-0.2955141	1.2273222	down	1.0520703	0.07323106	1.0520703	up	-1.1547973	-0.2076397	1.1547973	down	-1.4911081	-0.57638484	1.4911081	down	1031.3	1281.7	931.5	825.4	1438.5	682.2	1767.8	1707.5	1118.4	1484.8	1709.2	1367.9	-0.103468895	-0.11360073	-0.21103096	-0.0041828156	0.004181862	-0.6477928	0.13842106	0.3354082	-0.015387535	0.4913025	0.31124973	0.2788086	Sfxn3	94280	Mus musculus sideroflexin 3 (Sfxn3), mRNA.	GO:0006810|GO:0006811|GO:0006826|GO:0006812	GO:0016020|GO:0016021|GO:0005739	GO:0005506|GO:0008324
3440592	9.4531063E-4	0.38757145	0.06683137	-1.1668121	-0.22257216	1.1668121	down	1.0314989	0.044742264	1.0314989	up	1.0811207	0.11252768	1.0811207	up	-1.113257	-0.15478674	1.113257	down	123.5	123.2	114.0	91.8	139.3	103.3	148.0	143.1	130.0	114.7	139.8	125.6	0.01369524	-0.068626404	-0.066871166	-0.10058069	-0.035461426	-0.11998701	0.16831923	0.25122166	0.12637329	-0.01369524	0.166852	0.05517435	Sirt5	68346	Mus musculus sirtuin 5 (silent mating type information regulation 2 homolog) 5 (S. cerevisiae) (Sirt5), mRNA.	GO:0006342|GO:0006476|GO:0006355	GO:0005677	GO:0016787|GO:0046872|GO:0008270|GO:0051287|GO:0017136|GO:0003677
4860181	0.005027074	0.061521195	0.022062203	-1.151497	-0.20351061	1.151497	down	1.5318793	0.6153027	1.5318793	up	1.057799	0.081065506	1.057799	up	-1.6675706	-0.7377478	1.6675706	down	408.4	607.6	367.3	245.3	429.8	236.9	650.0	507.4	618.7	404.8	672.3	388.6	-0.056305885	0.1574173	-0.026869774	-0.49505997	-0.38757133	-0.8890352	0.17866898	0.02686882	0.47923565	0.10242939	0.37858295	-0.039435387	Vps25	28084	Mus musculus vacuolar protein sorting 25 (yeast) (Vps25), mRNA.	GO:0006810|GO:0006355|GO:0006350|GO:0015031	GO:0005737|GO:0005634|GO:0005739
2350286	0.0014151009	5.8933435E-4	0.3309026	1.0544271	0.07645941	1.0544271	up	1.3926023	0.47778338	1.3926023	up	-1.6250006	-0.7004403	1.6250006	down	-2.1461697	-1.1017642	2.1461697	down	213.6	194.1	193.7	122.6	185.9	127.3	202.5	208.4	210.8	270.5	327.5	262.8	0.199193	-0.34612083	0.28339243	-0.40151262	-0.3664713	-0.5289016	-0.09291363	0.038026333	-0.038026333	0.78499365	0.5920377	0.6313758	LOC100046035	100046035	PREDICTED: Mus musculus similar to ADAM23 (LOC100046035), mRNA.
3890324	0.0011861151	9.62333E-4	0.08871098	1.0018097	0.0026084585	1.0018097	up	1.0344919	0.04892238	1.0344919	up	-1.0787714	-0.10938915	1.0787714	down	-1.1139643	-0.15570307	1.1139643	down	118.9	119.5	113.5	89.4	128.8	106.0	128.8	117.0	105.2	117.2	130.7	123.1	0.028996468	-0.038516045	-0.0026173592	-0.07100296	-0.07326031	-0.014640808	0.0040659904	0.002617836	-0.026646137	0.093707085	0.12505388	0.08944416	4930433M22Rik
4060504	2.4164526E-4	0.0032931645	0.59134907	1.0798446	0.11082363	1.0798446	up	-1.1371961	-0.18548107	1.1371961	down	1.1839046	0.24355283	1.1839046	up	1.4538289	0.5398575	1.4538289	up	6914.8	8405.4	7209.7	5722.9	10131.4	7680.9	8009.2	7951.1	5585.2	4730.7	6100.0	6245.3	0.09122372	0.094649315	-0.040750504	0.18408489	0.25874043	0.25874043	-0.18734837	0.035751343	-0.035751343	-0.37324238	-0.36276627	-0.18199825	Rpl36a	19982	Mus musculus ribosomal protein L36a (Rpl36a), mRNA.	GO:0008150	GO:0005575	GO:0003674
240044	0.006367519	0.12545674	0.39207438	-1.0752177	-0.104628876	1.0752177	down	1.0303979	0.043201607	1.0303979	up	-1.1020175	-0.14014721	1.1020175	down	-1.2209276	-0.2879777	1.2209276	down	114.7	121.7	113.3	97.4	125.2	98.3	129.7	124.2	124.9	130.8	136.2	125.1	-0.05862522	-0.050451756	-0.042109013	0.022075176	-0.1492157	-0.15365028	-0.022075176	0.055482388	0.12929344	0.34600258	0.15561199	0.08152771	scl33870.2_144
7050603	0.008641031	0.3570244	0.88092554	1.3064576	0.38566035	1.3064576	up	1.0706693	0.09851296	1.0706693	up	-1.0508782	-0.071595356	1.0508782	down	1.1611481	0.21555202	1.1611481	up	146.3	217.9	125.3	108.7	150.5	156.9	122.6	108.3	120.6	119.7	127.0	113.8	0.2537222	0.4103508	0.03899765	0.070664406	0.0015797615	0.33528757	-0.20458317	-0.24774694	-0.0015802383	-0.004043579	-0.058158875	-0.17692184	Tmem141	51875	Mus musculus transmembrane protein 141 (Tmem141), mRNA. XM_979169		GO:0016021|GO:0016020
6620554	0.0028223393	0.4978135	0.38852224	1.5017691	0.58666295	1.5017691	up	1.1424001	0.1920681	1.1424001	up	1.016694	0.023885414	1.016694	up	1.3365189	0.41848025	1.3365189	up	907.7	1662.2	1216.4	813.6	1262.6	910.1	1048.5	872.5	852.8	590.9	1114.5	740.3	0.015522957	0.56312275	0.45636082	0.27946377	0.12889767	0.05044079	-0.29501152	-0.3114872	-0.11848354	-0.5007343	-0.015522957	-0.2803812	6720456B07Rik	101314	Mus musculus RIKEN cDNA 6720456B07 gene (6720456B07Rik), mRNA.		GO:0005737|GO:0005856	GO:0005515
5900543	0.008162309	0.9377551	0.3251966	1.8082452	0.8545903	1.8082452	up	1.2057471	0.26992735	1.2057471	up	1.1739633	0.2313873	1.1739633	up	1.7605793	0.81605023	1.7605793	up	185.5	549.2	177.2	188.0	340.9	168.2	125.3	166.7	190.3	107.2	144.4	124.9	0.17578411	1.3865476	0.33513355	0.43980074	0.65112066	-0.0032382011	-0.6091757	-0.06036806	0.0032382011	-0.6202426	-0.28236532	-0.45785952	Acn9	71238	Mus musculus ACN9 homolog (S. cerevisiae) (Acn9), mRNA.	GO:0008150|GO:0006094	GO:0005739|GO:0005575|GO:0005758	GO:0003674
3940349	5.921671E-4	1.3281548E-5	7.621369E-5	-1.6194723	-0.69552374	1.6194723	down	-1.0674514	-0.09417041	1.0674514	down	1.7237121	0.7855188	1.7237121	up	1.1361595	0.18416548	1.1361595	up	129.5	150.3	119.0	120.6	148.6	129.7	238.8	215.3	224.9	110.3	134.1	116.8	-0.016924381	0.015375137	-0.10915518	0.15910578	-0.059155464	0.0718565	0.6836357	0.65782976	0.6344013	-0.18534374	-0.015375614	-0.17997026	Abca1	11303	Mus musculus ATP-binding cassette, sub-family A (ABC1), member 1 (Abca1), mRNA.	GO:0006810|GO:0033344|GO:0033344|GO:0033344|GO:0042157|GO:0002790|GO:0006497|GO:0033700|GO:0033700|GO:0042158|GO:0030301|GO:0008203|GO:0006911|GO:0045332	GO:0016021|GO:0016020|GO:0005886|GO:0005886|GO:0005794|GO:0005887|GO:0043231	GO:0005524|GO:0000166|GO:0017111|GO:0016887|GO:0005515|GO:0008509|GO:0005548|GO:0005548|GO:0017127|GO:0017127
3840121	0.00441189	0.027963335	0.9709506	1.1810913	0.24012056	1.1810913	up	1.0709093	0.09883626	1.0709093	up	-1.068882	-0.09610255	1.068882	down	1.0318131	0.04518175	1.0318131	up	124.4	130.6	122.1	93.8	127.4	113.3	119.2	99.7	100.0	102.6	120.3	114.6	0.11281967	0.08995056	0.13550329	0.020127773	-0.07141781	0.09305477	-0.08947086	-0.21264458	-0.079972744	-0.093780994	0.012784004	-0.012783527	Mybl2	17865	Mus musculus myeloblastosis oncogene-like 2 (Mybl2), mRNA.	GO:0006355|GO:0006350|GO:0045449	GO:0005634	GO:0003677
630433	0.007136593	0.083536744	0.7499665	-1.0263914	-0.037580967	1.0263914	down	1.0270164	0.038459145	1.0270164	up	-1.0380466	-0.053871155	1.0380466	down	-1.0942264	-0.12991126	1.0942264	down	116.4	130.5	113.4	92.6	135.4	105.0	132.0	121.3	114.9	121.7	124.2	125.8	-0.04334402	0.030069351	-0.046362877	-0.058525562	-0.046370983	-0.07011843	-0.001689434	0.013322353	0.041472435	0.1262927	0.001689434	0.08673668	Eya1	14048	Mus musculus eyes absent 1 homolog (Drosophila) (Eya1), mRNA.	GO:0007389|GO:0048856|GO:0006355|GO:0006350|GO:0007275|GO:0008152|GO:0042474|GO:0048704|GO:0001658|GO:0042473|GO:0006470|GO:0001656|GO:0001657|GO:0045165|GO:0009887|GO:0042472|GO:0045664|GO:0043066	GO:0005737|GO:0005634	GO:0016787|GO:0000287|GO:0004721|GO:0003824|GO:0005515|GO:0004725
5270343	1.3409726E-6	0.10419881	0.4349011	5.7912526	2.5338755	5.7912526	up	1.3764644	0.4609673	1.3764644	up	-1.1293631	-0.17550927	1.1293631	down	3.725409	1.8973988	3.725409	up	630.9	637.2	821.8	449.6	449.0	502.0	130.3	121.0	109.6	116.5	156.2	126.9	1.5063915	1.1599398	1.9707394	1.4103279	0.6239147	1.2199259	-1.0008221	-0.9704528	-0.9932809	-0.93886423	-0.6239147	-0.8752489	Eya1	14048	Mus musculus eyes absent 1 homolog (Drosophila) (Eya1), mRNA.	GO:0007389|GO:0048856|GO:0006355|GO:0006350|GO:0007275|GO:0008152|GO:0042474|GO:0048704|GO:0001658|GO:0042473|GO:0006470|GO:0001656|GO:0001657|GO:0045165|GO:0009887|GO:0042472|GO:0045664|GO:0043066	GO:0005737|GO:0005634	GO:0016787|GO:0000287|GO:0004721|GO:0003824|GO:0005515|GO:0004725
3800678	0.0024611168	0.7552259	0.8953655	3.3803072	1.7571543	3.3803072	up	1.0499753	0.070355415	1.0499753	up	-1.1270607	-0.17256516	1.1270607	down	2.8564706	1.5142337	2.8564706	up	274.6	615.8	344.3	571.5	193.8	391.4	126.5	129.5	99.9	112.8	118.3	149.0	0.8272681	1.6364207	1.3493352	2.3030648	-0.057135105	1.3560281	-0.5213766	-0.33989048	-0.5971718	-0.46924305	-0.5286355	0.057135105	Eya1	14048	Mus musculus eyes absent 1 homolog (Drosophila) (Eya1), mRNA.	GO:0007389|GO:0048856|GO:0006355|GO:0006350|GO:0007275|GO:0008152|GO:0042474|GO:0048704|GO:0001658|GO:0042473|GO:0006470|GO:0001656|GO:0001657|GO:0045165|GO:0009887|GO:0042472|GO:0045664|GO:0043066	GO:0005737|GO:0005634	GO:0016787|GO:0000287|GO:0004721|GO:0003824|GO:0005515|GO:0004725
1980278	0.0042101443	0.016490856	0.006825069	-1.0246549	-0.03513797	1.0246549	down	-1.0156226	-0.022364456	1.0156226	down	-1.1895175	-0.25037652	1.1895175	down	-1.2000961	-0.26315004	1.2000961	down	131.0	147.9	121.7	111.4	161.4	113.4	140.3	138.2	126.8	131.8	169.6	140.6	-0.022798061	-0.023591995	-0.09460354	0.03255701	0.022798061	-0.1292553	-0.068574905	0.061920166	-0.028924942	0.19737673	0.29639864	0.22177458	LOC100044941	100044941	PREDICTED: Mus musculus similar to ribosomal protein L30 (LOC100044941), mRNA.
6280367	0.0075043384	0.23982015	0.37553933	1.0416813	0.058913868	1.0416813	up	-1.0403317	-0.057043552	1.0403317	down	1.0059543	0.008564789	1.0059543	up	1.0901467	0.12452221	1.0901467	up	123.8	127.2	116.9	99.6	146.4	119.8	130.6	120.4	101.8	112.5	115.5	117.5	0.045861244	6.303787E-4	-6.3085556E-4	0.04815197	0.059407234	0.10943222	-0.018091202	0.0015983582	-0.11438799	-0.016636372	-0.10794258	-0.03199625	A630019B22
3400095	0.0064409915	0.4197763	0.65806586	2.1432889	1.0998262	2.1432889	up	-1.4276311	-0.51362324	1.4276311	down	1.1120893	0.15327257	1.1120893	up	3.4027991	1.766722	3.4027991	up	339.5	590.1	253.9	257.2	548.3	968.0	134.3	122.1	393.5	158.0	161.3	127.6	0.14163399	0.58572197	-0.0566473	0.056646347	0.44820213	1.7067299	-1.4220643	-1.4235463	0.21684074	-0.7086544	-1.049676	-1.3302574	Serpinb8	20725	Mus musculus serine (or cysteine) peptdiase inhibitor, clade B, member 8 (Serpinb8), mRNA.		GO:0005737	GO:0008233|GO:0004866|GO:0004867
1030519	0.0031828613	0.7691759	0.8024034	3.7014594	1.8880942	3.7014594	up	1.1794108	0.23806632	1.1794108	up	-1.0132669	-0.01901424	1.0132669	down	3.0973053	1.6310136	3.0973053	up	1468.5	1722.1	839.4	673.4	1707.9	881.9	144.8	716.6	513.4	211.0	666.0	250.6	1.0194921	0.9376774	0.2756796	0.3144455	0.87519836	0.3290062	-2.5482183	-0.2756796	-0.60753536	-1.5376377	-0.42051315	-1.4162397	Id2	15902	Mus musculus inhibitor of DNA binding 2 (Id2), mRNA.	GO:0007275|GO:0045449|GO:0045651|GO:0000122|GO:0007507|GO:0048535|GO:0043353	GO:0005634|GO:0005737	GO:0030528|GO:0005515
4490500	7.296015E-5	0.9090658	0.5030092	5.394189	2.431406	5.394189	up	1.1436003	0.19358289	1.1436003	up	1.2073252	0.27181435	1.2073252	up	5.694769	2.5096374	5.694769	up	673.5	1183.8	2346.6	850.6	1105.5	960.3	293.6	142.4	336.2	137.0	245.5	152.0	0.5833454	1.0902271	2.3971949	1.3784561	0.9664688	1.1450939	-0.9185238	-1.72158	-0.58334637	-1.5298724	-1.0667028	-1.442318	Id2	15902	Mus musculus inhibitor of DNA binding 2 (Id2), mRNA.	GO:0007275|GO:0045449|GO:0045651|GO:0000122|GO:0007507|GO:0048535|GO:0043353	GO:0005634|GO:0005737	GO:0030528|GO:0005515
7210753	0.0017224862	0.023441384	0.25044426	-1.1812899	-0.24036312	1.1812899	down	-1.035573	-0.050429184	1.035573	down	1.0949292	0.1308376	1.0949292	up	-1.041813	-0.059096336	1.041813	down	117.7	121.4	118.7	96.1	139.3	118.9	153.0	139.3	130.9	121.7	134.5	120.6	-0.08976698	-0.12131691	-0.037036896	-0.06499481	-0.06887579	0.037037373	0.19774628	0.1767149	0.098507404	0.0643754	0.06653261	-0.050452232	Ugcgl2	66435	Mus musculus UDP-glucose ceramide glucosyltransferase-like 2 (Ugcgl2), mRNA.			GO:0016740|GO:0016874
5260528	0.0025191805	0.018944789	0.04602421	1.2838558	0.36048317	1.2838558	up	-1.1079528	-0.14789644	1.1079528	down	2.5779312	1.3662138	2.5779312	up	3.6669824	1.8745934	3.6669824	up	976.2	832.3	652.7	446.6	1353.4	984.3	878.8	788.2	553.2	153.7	485.3	162.9	0.6100321	0.030065536	0.12870026	-0.14853668	0.7135124	0.6475115	-0.025764465	0.025764465	-0.31265163	-1.8414512	-0.7042818	-1.86556	Ccdc50	67501	Mus musculus coiled-coil domain containing 50 (Ccdc50), transcript variant 1, mRNA.		GO:0005737
2690575	0.0047200355	0.47275957	0.2606896	2.486072	1.3138682	2.486072	up	1.1426753	0.19241554	1.1426753	up	1.7740654	0.82705915	1.7740654	up	3.859762	1.9485118	3.859762	up	984.3	797.3	703.7	738.3	748.6	537.9	651.6	125.6	581.1	119.4	266.2	185.8	0.8507576	0.19093609	0.4556675	0.8566694	0.06514168	-0.0016965866	-0.20701885	-2.238922	0.0016975403	-2.2201772	-1.2677441	-1.4374995	Mfsd4	213006	Mus musculus major facilitator superfamily domain containing 4 (Mfsd4), mRNA.	GO:0006810	GO:0016021|GO:0016020	GO:0005215
940753	0.0074883588	0.16725126	0.48149478	1.3209473	0.40157285	1.3209473	up	-1.3621275	-0.44586182	1.3621275	down	1.1128294	0.15423252	1.1128294	up	2.0023124	1.0016671	2.0023124	up	427.1	463.1	214.8	279.7	708.4	478.7	329.5	365.2	231.6	224.2	288.3	163.7	0.5619259	0.2756195	-0.21638489	0.28630638	0.9106941	0.76174545	-0.15642834	0.12208271	-0.54921246	-0.12208271	-0.22835541	-0.6958175	Polr3k	67005	Mus musculus polymerase (RNA) III (DNA directed) polypeptide K (Polr3k), mRNA.	GO:0006350|GO:0045449	GO:0005634	GO:0003899|GO:0046872|GO:0008270|GO:0030528|GO:0003676|GO:0003677
4560601	0.004386908	0.017383141	0.004508669	-1.295214	-0.37319058	1.295214	down	1.0349267	0.049528442	1.0349267	up	1.2942721	0.37214088	1.2942721	up	-1.0356798	-0.050578117	1.0356798	down	125.3	127.5	114.4	96.4	137.8	103.3	189.4	137.7	169.1	118.6	120.6	120.4	0.059345722	-0.0023097992	-0.039433002	-0.004712105	-0.028495789	-0.097774506	0.5408511	0.2137208	0.3826027	0.067210674	-0.048768997	0.002310276	Itgb2	16414	Mus musculus integrin beta 2 (Itgb2), mRNA.	GO:0007155|GO:0007229|GO:0030593|GO:0045123|GO:0050798|GO:0007160	GO:0009986|GO:0045121|GO:0016020|GO:0016021|GO:0008305|GO:0005624	GO:0004872|GO:0005515|GO:0005488
5260612	0.0045560854	0.10546793	0.7131515	1.184078	0.24376409	1.184078	up	-1.1248671	-0.16975449	1.1248671	down	1.1969242	0.25933185	1.1969242	up	1.5942197	0.67285043	1.5942197	up	156.8	337.4	151.2	180.1	293.4	213.0	195.9	184.7	156.1	127.8	150.1	129.1	-0.13030672	0.5531206	0.020829678	0.30727386	0.37242222	0.273211	-0.006356716	0.006357193	-0.28764915	-0.32841396	-0.2892928	-0.4479375	4631427C17Rik	74340	Mus musculus RIKEN cDNA 4631427C17 gene (4631427C17Rik), mRNA.
5900563	0.0052430816	0.032876417	0.2750221	-1.0849997	-0.11769454	1.0849997	down	1.0980136	0.13489595	1.0980136	up	-1.2835904	-0.36018497	1.2835904	down	-1.5291983	-0.61277544	1.5291983	down	777.3	1078.3	746.5	492.8	1105.2	680.4	1191.3	977.7	1000.3	1071.7	1575.0	969.7	-0.12623405	0.021809578	-0.09838581	-0.38767147	0.032123566	-0.25195026	-0.021809578	-0.03767872	0.20976162	0.43513012	0.59578323	0.19991493	Nkx6-2	14912	Mus musculus NK6 homeobox 2 (Nkx6-2), mRNA.	GO:0030154|GO:0021912|GO:0045686|GO:0045687|GO:0031018|GO:0010454|GO:0010455|GO:0021913|GO:0048709|GO:0000122|GO:0022010|GO:0050885	GO:0005634|GO:0005634	GO:0003700|GO:0043565
2260286	0.0013693258	0.87909544	0.9382387	1.5206732	0.6047101	1.5206732	up	-1.021664	-0.030920833	1.021664	down	1.0069965	0.010058731	1.0069965	up	1.564487	0.64568967	1.564487	up	213.9	281.1	185.7	182.3	280.2	233.4	212.0	125.2	131.8	139.4	164.6	116.3	0.14086056	0.09400511	0.1590352	0.14354515	0.11728239	0.2258358	-0.09400511	-0.7147069	-0.6115174	-0.27012396	-0.35527802	-0.8250036	LOC380910
1070450	0.0024839821	0.032440268	0.3948321	-1.3948745	-0.48013526	1.3948745	down	1.935715	0.9528665	1.935715	up	-1.3763462	-0.4608434	1.3763462	down	-3.716244	-1.8938452	3.716244	down	524.8	708.9	661.2	417.3	261.4	278.0	840.7	1121.6	995.5	1379.5	1223.0	1000.7	-0.32730007	-0.26121616	0.11967564	-0.2689104	-1.7682314	-1.2902985	-0.11967564	0.5224581	0.5687828	1.159234	0.5823059	0.6125555	Rlbp1l1	74438	Mus musculus retinaldehyde binding protein 1-like 1 (Rlbp1l1), mRNA.	GO:0006810	GO:0005622	GO:0005215
6550689	0.00824003	0.36737213	0.0061010807	-1.1512108	-0.20315203	1.1512108	down	1.2951313	0.37309837	1.2951313	up	1.1645287	0.21974628	1.1645287	up	-1.2803197	-0.3565041	1.2803197	down	21430.8	27352.7	24975.6	13645.6	22160.2	18670.1	33932.8	30506.2	21287.0	20294.9	19578.6	21891.6	0.081768036	0.081768036	-0.08176708	-0.32542324	-0.38667965	-0.32542324	0.16237068	0.26442719	0.26442719	0.29615498	-0.18240166	-0.08176708	Atp6ap1	54411	Mus musculus ATPase, H+ transporting, lysosomal accessory protein 1 (Atp6ap1), mRNA.	GO:0015992|GO:0006754|GO:0006811|GO:0015986|GO:0006810	GO:0005773|GO:0016021|GO:0016020|GO:0016469	GO:0046872|GO:0046961|GO:0046933|GO:0016787|GO:0000166|GO:0015078|GO:0005524
2810274	0.0022577818	0.09073784	0.307523	-1.0422436	-0.05969254	1.0422436	down	1.0139534	0.019991398	1.0139534	up	-1.0513991	-0.07231045	1.0513991	down	-1.1111044	-0.15199438	1.1111044	down	121.7	135.1	125.2	100.1	143.1	116.6	146.3	132.4	117.7	125.2	141.6	131.7	-0.0816865	-0.037528515	0.029596329	-0.046843052	-0.073153496	-0.029596329	0.071805954	0.0519166	-0.03426361	0.09905434	0.11400318	0.09333277	ORF61	216157	Mus musculus open reading frame 61 (ORF61), mRNA.	GO:0008150	GO:0016021|GO:0016020|GO:0005575	GO:0003674
3800279	0.006730398	0.76287276	0.95221084	1.0558939	0.07846483	1.0558939	up	-1.006159	-0.008858204	1.006159	down	1.0041183	0.0059293117	1.0041183	up	1.0667723	0.093252346	1.0667723	up	126.6	130.7	122.1	97.3	155.6	115.5	133.5	120.4	105.7	111.6	122.1	119.1	0.066394806	0.016318798	0.0611372	-3.323555E-4	0.12614489	0.044612885	3.323555E-4	-0.013548374	-0.078327656	-0.044484615	-0.039590836	-0.025256157	Dsel	319901	Mus musculus dermatan sulfate epimerase-like (Dsel), mRNA.		GO:0016021|GO:0016020
3180445	0.0049244524	0.8641691	0.52388877	1.0650314	0.090895966	1.0650314	up	-1.0145924	-0.02090025	1.0145924	down	-1.0084513	-0.012141544	1.0084513	down	1.071517	0.099654675	1.071517	up	123.5	122.8	117.4	95.7	142.9	114.5	120.2	112.0	108.4	106.9	121.4	112.1	0.0727396	-0.014122963	0.03682995	0.021567822	0.05784607	0.078733444	-0.106292725	-0.07309103	0.0021424294	-0.06292963	-0.0021424294	-0.07574463	Oas1b	23961	Mus musculus 2'-5' oligoadenylate synthetase 1B (Oas1b), transcribed RNA.	GO:0006955|GO:0009615		GO:0016779|GO:0016740|GO:0003723|GO:0005524
5090162	0.0048796874	0.6068366	0.49151513	-1.105898	-0.14521837	1.105898	down	-1.0056446	-0.008120537	1.0056446	down	-1.0388974	-0.055053234	1.0388974	down	-1.1424658	-0.19215107	1.1424658	down	130.4	150.2	120.7	105.9	156.3	117.8	165.9	140.0	129.1	126.6	152.2	140.6	-0.017858982	0.0017557144	-0.09704018	-0.019854546	-0.004117012	-0.064810276	0.22896671	0.095300674	-0.0017557144	0.082001686	0.17081499	0.2348547	5830434K11Rik
160327	0.0021563598	0.9264062	0.1701381	-3.4754841	-1.7972139	3.4754841	down	1.5826705	0.66236085	1.5826705	up	1.4985583	0.58357525	1.4985583	up	-3.6705582	-1.8759995	3.6705582	down	895.1	2166.0	1121.9	1139.9	1296.9	302.1	8808.7	4249.6	3130.3	2474.5	3500.0	3159.0	-1.2391739	-0.27357578	-0.88780785	-0.4722576	-1.066411	-2.8489714	1.589715	0.74335	0.65801907	0.27357483	0.45395756	0.51282597	1700012H17Rik
650711	7.606565E-4	0.010470321	0.08983715	-1.1801459	-0.2389652	1.1801459	down	1.1265389	0.1718971	1.1265389	up	-1.5661588	-0.64723045	1.5661588	down	-2.082177	-1.0580927	2.082177	down	137.5	190.8	165.3	137.0	173.2	118.0	214.9	217.1	192.6	234.3	403.9	221.2	-0.39063692	-0.27470207	0.12683105	-0.15888882	-0.3576722	-0.5376382	0.07378721	0.17838717	-0.073786736	0.67812824	0.9572668	0.484684	Dgat2	67800	Mus musculus diacylglycerol O-acyltransferase 2 (Dgat2), mRNA.	GO:0006629|GO:0019432|GO:0019432|GO:0006071|GO:0008610	GO:0005624|GO:0016021|GO:0016020|GO:0005783	GO:0003846|GO:0004144|GO:0008415|GO:0016740
2750242	0.004227045	0.16066723	0.012541	1.2307408	0.299527	1.2307408	up	-1.5067716	-0.5914607	1.5067716	down	-1.1538197	-0.20641771	1.1538197	down	1.6072229	0.68457	1.6072229	up	138.7	203.6	149.0	152.5	334.3	273.5	142.8	129.7	123.1	121.2	183.3	137.0	-0.11303377	0.05343485	0.22177315	0.2643609	0.789052	0.8831434	-0.23746967	-0.24545002	-0.2534871	-0.2478447	0.1841259	-0.05343485	6030405A18Rik	329641	Mus musculus RIKEN cDNA 6030405A18 gene (6030405A18Rik), mRNA.		GO:0016021|GO:0016020
4390524	0.0046833213	0.21525314	0.6130196	1.0356601	0.05055062	1.0356601	up	-1.0262351	-0.037361305	1.0262351	down	1.0114028	0.016357739	1.0114028	up	1.0749501	0.10426967	1.0749501	up	120.0	124.2	115.1	100.1	139.9	110.9	123.5	116.2	106.2	110.8	112.8	114.7	0.034811497	0.0052275658	0.010427952	0.090091705	0.033290863	0.039168358	-0.06409359	-0.014983654	-0.022107601	-0.005227089	-0.10913658	-0.035894394	LOC383185
5050064	0.0026146304	0.34612426	0.29781848	-1.6708845	-0.74061203	1.6708845	down	1.3895983	0.47466785	1.3895983	up	1.0176574	0.025252014	1.0176574	up	-2.2815714	-1.1900278	2.2815714	down	1557.2	1661.1	2746.2	926.9	1435.9	1412.3	6039.5	3111.4	2259.3	2841.8	3886.3	2638.8	-0.6470156	-0.8683157	0.15448284	-0.9531975	-1.1218052	-0.70984936	0.8432646	0.07355404	-0.055830956	0.30035114	0.42904854	0.05583191	Slc32a1	22348	Mus musculus solute carrier family 32 (GABA vesicular transporter), member 1 (Slc32a1), mRNA.	GO:0006836|GO:0015816|GO:0006810	GO:0031410|GO:0060077|GO:0045202|GO:0016021|GO:0016020|GO:0005887	GO:0015187|GO:0015495
3170719	0.001030273	0.2416911	0.3162948	2.5085816	1.3268719	2.5085816	up	1.0290283	0.041282654	1.0290283	up	-1.4072257	-0.49285382	1.4072257	down	1.7323561	0.79273546	1.7323561	up	1854.1	2796.9	2154.5	1518.0	2538.4	1963.6	769.9	1217.9	1034.9	1673.8	1281.0	886.7	0.044221878	0.31976604	0.2578287	0.167449	0.15465069	0.17586899	-1.696147	-0.83149815	-0.83115387	-0.044221878	-0.81511116	-1.0209045	Camk2n2	73047	PREDICTED: Mus musculus calcium/calmodulin-dependent protein kinase II inhibitor 2 (Camk2n2), mRNA.		GO:0005737|GO:0005634	GO:0004860|GO:0016301
3610201	0.0073150583	0.23044695	0.11484405	1.648197	0.72088873	1.648197	up	1.1092619	0.1496	1.1092619	up	1.9643509	0.9740527	1.9643509	up	2.9187315	1.5453415	2.9187315	up	631.7	1086.6	998.0	455.5	1759.1	498.7	702.3	896.2	367.2	268.7	321.4	178.9	0.18227386	0.65854836	0.9125395	0.10501194	1.3150911	-0.11554146	-0.10501289	0.44522858	-0.7495203	-0.8151703	-1.0203438	-1.4959488	Kctd6	71393	Mus musculus potassium channel tetramerisation domain containing 6 (Kctd6), mRNA.	GO:0006813	GO:0016020|GO:0008076	GO:0005216|GO:0005515|GO:0005249
4850661	0.0094045885	0.3392686	0.57744735	-1.7859901	-0.8367241	1.7859901	down	-1.0589108	-0.0825812	1.0589108	down	1.2335153	0.30277553	1.2335153	up	-1.3673356	-0.45136738	1.3673356	down	116.5	168.3	114.4	105.8	155.5	122.6	311.2	311.7	144.8	172.3	188.3	136.7	-0.28049326	4.2390823E-4	-0.27146244	-0.10794878	-0.09794426	-0.097895145	0.90764475	1.0514197	-4.2390823E-4	0.6356082	0.34686232	0.06784344	Pcdhb9	93880	Mus musculus protocadherin beta 9 (Pcdhb9), mRNA.	GO:0007155	GO:0016021|GO:0016020	GO:0005509|GO:0005515
6580301	0.0040945043	0.5528472	0.3003693	-1.7055018	-0.77019626	1.7055018	down	-1.0807151	-0.11198616	1.0807151	down	-1.3162326	-0.39641443	1.3162326	down	-2.0771775	-1.0546246	2.0771775	down	1666.2	1975.5	1495.2	1392.5	1529.9	2202.0	4727.5	3619.9	1910.2	4276.0	2917.1	4211.0	-0.35041714	-0.42734337	-0.4860096	-0.19844437	-0.83428097	0.10491371	0.65987396	0.49185848	-0.10491371	1.1199579	0.19564533	0.9204588	Rab3gap1	226407	Mus musculus RAB3 GTPase activating protein subunit 1 (Rab3gap1), mRNA.		GO:0005737	GO:0005096|GO:0005097
2480647	0.0041455906	0.5246692	0.45733556	-1.1044253	-0.14329593	1.1044253	down	1.0444818	0.06278722	1.0444818	up	1.0034906	0.0050269812	1.0034906	up	-1.1495396	-0.20105615	1.1495396	down	125.7	120.5	119.2	95.8	141.0	98.5	148.3	135.5	117.8	124.0	139.6	125.4	8.072853E-4	-0.13899422	-0.03742504	-0.077186584	-0.06076765	-0.22601938	0.1317544	0.12332821	-8.068085E-4	0.105088234	0.12294245	0.011164188	6030446N20Rik				GO:0016021|GO:0016020
5390278	6.558198E-4	0.41376847	0.0014902633	-1.1195561	-0.16292684	1.1195561	down	-1.1062584	-0.14568837	1.1062584	down	-1.0723244	-0.10074139	1.0723244	down	-1.0852143	-0.11797984	1.0852143	down	115.1	131.5	111.6	105.7	150.1	121.1	140.9	136.3	120.4	127.4	141.3	133.4	-0.17286539	-0.07557058	-0.18380165	0.01532793	-0.021159172	0.010658741	-0.010658741	0.08954334	-0.022341728	0.14029121	0.09884453	0.11963129	A430060D24Rik
1410189	4.3264136E-4	0.0014196812	0.0037724478	-1.1372956	-0.18560728	1.1372956	down	1.1008476	0.1386148	1.1008476	up	-3.1782968	-1.6682539	3.1782968	down	-3.9791932	-1.992476	3.9791932	down	158.6	141.2	118.6	111.6	135.1	114.0	125.7	151.1	241.3	322.7	739.6	432.3	0.20533228	-0.17119646	-0.25179195	-0.07602167	-0.32471323	-0.23276567	-0.3486371	0.07602167	0.6117811	1.453207	2.1547651	1.7359552	Mad2l1	56150	Mus musculus MAD2 (mitotic arrest deficient, homolog)-like 1 (yeast) (Mad2l1), mRNA.	GO:0007049|GO:0007067|GO:0000070|GO:0007094|GO:0007094|GO:0045841|GO:0051301	GO:0005634|GO:0005816|GO:0000775|GO:0000776	GO:0003674
2690315	0.00793921	0.008887273	0.2857571	1.3289123	0.4102459	1.3289123	up	1.0983273	0.13530795	1.0983273	up	-1.2061452	-0.27040353	1.2061452	down	1.003148	0.004534403	1.003148	up	6804.1	8113.0	8088.9	5195.1	8069.3	6020.4	8083.8	6300.7	4129.7	6361.7	6958.7	6915.9	0.10944176	0.08088875	0.18268394	0.06307125	-0.004275322	-0.09170532	-0.14270878	-0.25022984	-0.46478462	0.05132866	-0.10211754	0.0042762756	Rps14	20044	Mus musculus ribosomal protein S14 (Rps14), mRNA.	GO:0006412	GO:0005840|GO:0030529|GO:0005622	GO:0003735
3180682	0.0025357816	0.5805437	0.84779435	4.863409	2.2819679	4.863409	up	1.2839534	0.36059287	1.2839534	up	-1.1296661	-0.1758964	1.1296661	down	3.3530607	1.7454786	3.3530607	up	1624.4	1792.6	906.5	548.8	1396.2	1271.8	212.8	136.0	853.3	186.2	442.2	324.1	1.0672121	0.89094925	0.28057957	-0.10541439	0.49518394	0.76719284	-2.1123438	-2.6002336	0.10541439	-1.8115988	-1.09554	-1.1723347	Dkk3	50781	Mus musculus dickkopf homolog 3 (Xenopus laevis) (Dkk3), mRNA.	GO:0007275|GO:0016055|GO:0030178	GO:0005576|GO:0005615
5090669	0.0027849267	0.42467034	0.470666	1.6828482	0.75090504	1.6828482	up	1.0086215	0.0123848915	1.0086215	up	-1.1773703	-0.2355682	1.1773703	down	1.4171102	0.502952	1.4171102	up	218.6	480.9	279.2	251.2	373.2	295.1	208.7	153.1	242.2	197.6	218.1	175.9	-0.06237936	0.69654846	0.5055332	0.45039368	0.29871368	0.35344028	-0.34966898	-0.64468	-0.11866379	0.06237936	-0.2424488	-0.22623873	1600014C10Rik	72244	Mus musculus RIKEN cDNA 1600014C10 gene (1600014C10Rik), transcript variant 2, mRNA.		GO:0016021|GO:0016020
620064	9.938876E-5	0.9372426	0.67895603	6.56535	2.714872	6.56535	up	1.142624	0.19235075	1.142624	up	1.0951622	0.13114452	1.0951622	up	6.2926416	2.6536658	6.2926416	up	1541.3	1616.0	1277.5	1375.9	1586.2	738.9	349.4	119.3	346.8	109.6	231.2	308.6	1.6086969	1.3697214	1.3659334	1.8542166	1.2905817	0.6225014	-0.8859024	-2.1919374	-0.7224245	-2.2366939	-1.3345027	-0.6225014	Tnnt1	21955	Mus musculus troponin T1, skeletal, slow (Tnnt1), mRNA.			GO:0005515
1260450	0.0075372644	0.030225823	0.011372161	-1.1322266	-0.17916265	1.1322266	down	-1.0903989	-0.124855995	1.0903989	down	-2.2199028	-1.1504965	2.2199028	down	-2.305058	-1.2048031	2.305058	down	349.7	353.1	230.0	205.3	543.0	314.2	442.6	423.1	319.9	914.0	923.0	497.6	0.015381813	-0.40628147	-0.3707018	-0.4987688	0.26134014	-0.1496048	-0.015380859	0.075577736	-0.28431034	1.5239801	1.1190529	0.58434296	Ndufs3	68349	Mus musculus NADH dehydrogenase (ubiquinone) Fe-S protein 3 (Ndufs3), mRNA.	GO:0006810|GO:0008150|GO:0022900|GO:0055114|GO:0006120	GO:0016020|GO:0005746|GO:0005739|GO:0005743	GO:0016491|GO:0008137|GO:0016651|GO:0003954
7150541	0.00807458	0.7181178	0.36658555	2.9973466	1.583686	2.9973466	up	1.458073	0.5440629	1.458073	up	1.1796076	0.238307	1.1796076	up	2.424908	1.27793	2.424908	up	280.2	622.2	637.5	207.0	229.3	680.0	135.7	130.0	283.0	117.1	166.0	126.7	0.44333267	1.2356834	1.7566624	0.26143646	-0.26143646	1.8034897	-0.83109856	-0.7481427	0.26386166	-0.82189274	-0.43791628	-0.7704916	Arl4a	11861	Mus musculus ADP-ribosylation factor-like 4A (Arl4a), transcript variant 1, mRNA.	GO:0007264	GO:0005634|GO:0005622	GO:0005525|GO:0000166|GO:0003924
7320390	0.0037539052	0.74885565	0.08642431	2.1886659	1.1300517	2.1886659	up	-1.6212605	-0.6971159	1.6212605	down	-1.4092839	-0.49496222	1.4092839	down	2.517873	1.3322055	2.517873	up	714.1	338.4	315.1	529.4	642.2	753.7	219.4	162.4	253.0	355.2	254.0	176.0	1.2536354	-0.26967525	0.26967525	1.2255659	0.70854855	1.4108686	-0.69652224	-0.9797673	-0.46023035	0.42661476	-0.44604158	-0.63220644	Csnk2a2	13000	Mus musculus casein kinase 2, alpha prime polypeptide (Csnk2a2), mRNA.	GO:0016055|GO:0051726|GO:0006468	GO:0005956	GO:0000166|GO:0005524|GO:0004674|GO:0004672|GO:0016301|GO:0016740
7160477	0.0047174026	0.6497962	0.10021659	1.9726995	0.9801712	1.9726995	up	-1.5924487	-0.6712469	1.5924487	down	-1.3190362	-0.39948416	1.3190362	down	2.3816047	1.2519339	2.3816047	up	545.9	310.6	280.0	447.9	494.7	698.1	206.0	168.6	223.6	307.2	231.9	154.1	1.0196791	-0.24930859	0.24930859	1.1159735	0.471385	1.4460611	-0.6254811	-0.7879567	-0.5073967	0.3950529	-0.4223156	-0.6951194	Csnk2a2	13000	Mus musculus casein kinase 2, alpha prime polypeptide (Csnk2a2), mRNA.	GO:0016055|GO:0051726|GO:0006468	GO:0005956	GO:0000166|GO:0005524|GO:0004674|GO:0004672|GO:0016301|GO:0016740
4860646	6.423072E-4	0.8101995	0.8972446	-2.541639	-1.3457592	2.541639	down	1.0210097	0.029996514	1.0210097	up	-1.0714585	-0.099576	1.0714585	down	-2.7804754	-1.4753315	2.7804754	down	2089.9	1488.2	884.9	1099.7	2086.6	869.3	6156.0	3003.0	3223.3	3874.7	3636.9	3948.4	-0.12217522	-0.9257393	-1.316205	-0.629879	-0.47133732	-1.3528929	0.95626736	0.12217617	0.59471416	0.8454237	0.40723038	0.7192316	Gucy1a3	60596	Mus musculus guanylate cyclase 1, soluble, alpha 3 (Gucy1a3), mRNA.	GO:0009190|GO:0007242|GO:0030828|GO:0052565|GO:0060087|GO:0008217|GO:0006182	GO:0005737	GO:0016829|GO:0004383|GO:0016849
70008	0.0011447899	0.4705043	0.22345309	-1.7969028	-0.8455124	1.7969028	down	1.059613	0.0835374	1.059613	up	1.2385201	0.3086173	1.2385201	up	-1.537336	-0.6204325	1.537336	down	794.1	920.6	893.3	751.7	816.8	675.0	2233.1	1721.6	1376.6	1434.2	1303.1	1031.6	-0.37369633	-0.48601437	-0.14179993	-0.013174057	-0.6987295	-0.5402193	0.61379623	0.47660637	0.44462395	0.56288147	0.033120155	0.013173103	Gucy1a3	60596	Mus musculus guanylate cyclase 1, soluble, alpha 3 (Gucy1a3), mRNA.	GO:0009190|GO:0007242|GO:0030828|GO:0052565|GO:0060087|GO:0008217|GO:0006182	GO:0005737	GO:0016829|GO:0004383|GO:0016849
3440463	0.0058264197	0.38807705	0.62280196	-2.3634846	-1.2409155	2.3634846	down	-1.077237	-0.10733572	1.077237	down	1.3022908	0.3810517	1.3022908	up	-1.6847426	-0.7525282	1.6847426	down	1686.7	1425.5	790.6	994.5	1250.9	1471.6	3894.0	3954.2	2272.3	1194.9	3113.4	3060.1	0.06548309	-0.48346043	-0.96482086	-0.26522636	-0.7300825	-0.06548214	0.78023434	1.0152025	0.5445118	-0.34388733	0.6823883	0.8582926	Gucy1a3	60596	Mus musculus guanylate cyclase 1, soluble, alpha 3 (Gucy1a3), mRNA.	GO:0009190|GO:0007242|GO:0030828|GO:0052565|GO:0060087|GO:0008217|GO:0006182	GO:0005737	GO:0016829|GO:0004383|GO:0016849
670326	0.0011938624	0.6240814	0.5552158	1.0854914	0.11834828	1.0854914	up	-1.0016097	-0.0023204498	1.0016097	down	-1.0172107	-0.024618626	1.0172107	down	1.0688431	0.096050106	1.0688431	up	124.6	131.1	120.9	99.7	143.8	116.4	122.0	121.0	103.0	109.0	122.8	116.0	0.034564495	0.012956142	0.03523636	0.027739525	0.013642311	0.048336506	-0.13857555	-0.012956142	-0.12075615	-0.08666849	-0.037366867	-0.07439661	V1re4	171227	Mus musculus vomeronasal 1 receptor, E4 (V1re4), mRNA.	GO:0019236	GO:0005887	GO:0005550|GO:0016503|GO:0004872
1090053	0.0069899913	0.30952522	0.63665426	2.3309603	1.2209244	2.3309603	up	1.1133009	0.15484364	1.1133009	up	-1.3293887	-0.41076308	1.3293887	down	1.5749626	0.6553176	1.5749626	up	2315.9	2329.3	2253.1	1374.7	2103.7	2237.1	2269.9	724.0	822.7	802.8	1696.7	1578.1	0.50333214	0.20574856	0.45964336	0.15751362	0.031258583	0.5154209	-0.031258583	-1.4366398	-1.0261507	-0.933095	-0.24855995	-0.08010483	A030009H04Rik	80515	Mus musculus RIKEN cDNA A030009H04 gene (A030009H04Rik), mRNA.
5310079	0.0012148744	0.045576338	0.390878	1.311025	0.39069524	1.311025	up	-1.4212756	-0.5071863	1.4212756	down	1.1696023	0.22601797	1.1696023	up	2.1793523	1.1238995	2.1793523	up	8619.9	15432.6	10620.5	10224.2	16088.6	21603.0	9373.6	10472.7	6756.8	6266.5	6556.0	8761.8	-0.03672123	0.6367521	0.11952877	0.5999241	0.5999241	1.0412703	-0.33966064	0.03672123	-0.14958668	-0.39615822	-0.6189709	-0.11545086	Prf1	18646	Mus musculus perforin 1 (pore forming protein) (Prf1), mRNA.	GO:0019835	GO:0016021|GO:0016020|GO:0016023	GO:0005509
2070327	0.003658303	0.058740646	0.9406024	1.2720543	0.34716034	1.2720543	up	-1.3446661	-0.427248	1.3446661	down	1.3180711	0.39842826	1.3180711	up	2.2545455	1.1728365	2.2545455	up	663.5	1058.8	690.3	799.1	979.2	1174.7	726.3	674.4	700.7	548.7	572.9	290.4	-0.021891594	0.34337997	0.15815735	0.6947117	0.19906044	0.8676176	-0.3343544	-0.24937248	0.021891594	-0.14724159	-0.5067444	-1.1031342	B230104P22Rik
6960725	0.0013401309	0.8805633	0.8220407	-1.0909364	-0.12556696	1.0909364	down	-1.0068183	-0.009803295	1.0068183	down	-1.0013562	-0.0019553527	1.0013562	down	-1.085018	-0.11771901	1.085018	down	115.7	120.9	112.9	97.6	129.9	106.1	140.1	123.5	118.2	122.0	126.0	123.8	-0.07365656	-0.086559296	-0.07469463	-0.0022349358	-0.12573767	-0.077528	0.07154846	0.019412518	0.05082941	0.11022997	0.0022349358	0.035191536	LOC386208
5860446	0.008264961	0.29929435	0.0328434	1.4981164	0.58314973	1.4981164	up	-1.8726159	-0.90505505	1.8726159	down	-1.2833652	-0.35993177	1.2833652	down	2.185969	1.128273	2.185969	up	186.6	317.4	145.7	427.6	356.3	313.1	119.8	154.0	161.8	114.0	203.7	198.9	0.015647411	0.35799408	-0.1557765	1.6279898	0.54289246	0.7621479	-0.8429322	-0.32789564	-0.3607564	-0.6968994	-0.015647411	0.26075792	Mfap3l	71306	Mus musculus microfibrillar-associated protein 3-like (Mfap3l), mRNA.		GO:0016021|GO:0016020|GO:0005886
5700131	0.008577311	0.0053915153	0.7954307	1.00577	0.008300304	1.00577	up	1.0754087	0.1048851	1.0754087	up	-1.0651026	-0.09099245	1.0651026	down	-1.1388496	-0.18757725	1.1388496	down	124.2	128.1	118.4	92.6	131.5	103.6	129.5	122.2	117.0	119.5	139.4	123.4	0.028782368	-0.012971401	-0.0020947456	-0.08102369	-0.109904766	-0.110010624	-0.052536964	0.0020952225	0.03925705	0.06514406	0.1676817	0.028966904	D630016B11Rik
7040243	0.009426282	0.146456	0.3671371	1.3122487	0.3920412	1.3122487	up	-1.4768255	-0.56249934	1.4768255	down	1.1042862	0.14311406	1.1042862	up	2.140065	1.0976546	2.140065	up	1746.4	2533.9	1160.5	1722.1	3796.0	1927.9	1498.1	1335.8	1580.4	1520.0	1230.5	876.9	0.11914921	0.34971428	-0.4393587	0.51310635	0.8941965	0.3097	-0.61308384	-0.53440094	8.659363E-4	-8.659363E-4	-0.7040787	-0.8710165	D0H4S114	27528	Mus musculus DNA segment, human D4S114 (D0H4S114), mRNA.	GO:0017015		GO:0005515
770615	0.0015666026	0.11528634	0.008788238	1.7166814	0.77962226	1.7166814	up	-2.6215475	-1.3904186	2.6215475	down	-1.3635671	-0.44738567	1.3635671	down	3.300433	1.7226553	3.300433	up	159.7	420.2	205.8	528.0	831.3	460.5	143.2	132.4	178.2	112.6	342.3	169.4	-0.41816998	0.58194447	0.18222046	1.7311592	1.6263266	1.1597652	-0.7768631	-0.75548077	-0.4605279	-0.9247513	0.45625687	-0.18222046	Fezf2	54713	Mus musculus Fez family zinc finger 2 (Fezf2), mRNA.	GO:0007399|GO:0030154|GO:0007413|GO:0006355|GO:0006350|GO:0007626|GO:0007411|GO:0016358|GO:0007275|GO:0030900	GO:0005634|GO:0005622	GO:0008270|GO:0003677|GO:0046872|GO:0003676
5960086	3.339275E-4	0.06854632	0.003695017	-1.5493916	-0.6317018	1.5493916	down	-1.2462149	-0.3175529	1.2462149	down	-2.0065775	-1.0047369	2.0065775	down	-2.4947336	-1.3188858	2.4947336	down	1042.5	2008.2	1868.5	1446.5	2128.2	1832.4	3561.4	3123.5	1801.5	5022.0	4754.6	4664.9	-0.86757374	-0.25913048	-0.014632225	0.0077590942	-0.18867874	-0.0077581406	0.39095116	0.4187832	-0.055965424	1.4843988	1.0698776	1.2137032	Kctd17	72844	Mus musculus potassium channel tetramerisation domain containing 17 (Kctd17), mRNA.	GO:0008150	GO:0005575	GO:0003674
3290300	0.0045320955	0.46270475	0.2640061	1.5016161	0.5865161	1.5016161	up	1.1872011	0.24756433	1.1872011	up	1.0381124	0.053962708	1.0381124	up	1.3130432	0.39291444	1.3130432	up	484.6	521.7	360.4	259.8	455.9	423.6	398.6	280.4	345.4	281.2	343.8	201.2	0.5879183	0.2949419	0.33343315	-0.012394905	0.08856392	0.39743137	-0.07011509	-0.3905077	-0.082632065	0.012394905	-0.1607132	-0.5568247	LOC331507
1240653	0.0091117	0.14158653	0.196674	1.121279	0.16514523	1.121279	up	-1.2148587	-0.28078842	1.2148587	down	1.0143433	0.02054596	1.0143433	up	1.3817337	0.4664796	1.3817337	up	20352.6	28892.4	21958.7	20079.5	28289.7	29852.0	20521.0	22761.3	15749.3	15745.8	18574.8	19674.1	0.0	0.34477234	-0.048568726	0.34477234	0.2641697	0.52962685	-0.25129795	0.100634575	-0.048568726	0.0	-0.16276169	-0.09810829	Srr			GO:0006520|GO:0008152|GO:0009069		GO:0016853|GO:0003824|GO:0030378|GO:0018114|GO:0030170
4390021	9.5779385E-4	0.018318644	0.31506792	1.1068805	0.14649947	1.1068805	up	-1.212421	-0.27789068	1.212421	down	1.0942291	0.12991476	1.0942291	up	1.4684609	0.5543049	1.4684609	up	148.2	176.7	147.6	153.7	224.7	209.0	152.2	147.8	140.2	116.6	146.3	125.7	0.07152605	-0.021106243	0.2674141	0.33998203	0.27732468	0.53419924	-0.051147938	0.021106243	-0.09162283	-0.25984335	-0.034719467	-0.21684599	Prpf39	328110	Mus musculus PRP39 pre-mRNA processing factor 39 homolog (yeast) (Prpf39), mRNA.	GO:0008380|GO:0006397|GO:0006396	GO:0005634|GO:0005622	GO:0005488
4480593	0.0027290205	0.6568956	0.1834474	1.673068	0.74249613	1.673068	up	-1.2958667	-0.3739174	1.2958667	down	-1.1439434	-0.19401565	1.1439434	down	1.8952628	0.9223979	1.8952628	up	173.3	321.4	294.8	285.1	411.5	274.0	175.6	130.9	181.1	144.0	138.4	188.8	-0.14147949	0.3266282	0.8477249	0.93922997	0.71480656	0.5005894	-0.29730415	-0.61571217	-0.28159857	-0.18151617	-0.5725312	0.14147949	Tmem151b	210573	Mus musculus transmembrane protein 151B (Tmem151b), mRNA.		GO:0016021|GO:0016020
4220634	0.0043576234	0.11817763	0.21544814	-1.6828543	-0.7509103	1.6828543	down	1.1015793	0.1395734	1.1015793	up	-2.0943205	-1.0664822	2.0943205	down	-3.8824463	-1.9569659	3.8824463	down	227.4	412.5	556.1	249.4	317.2	432.9	1215.1	377.7	739.7	1476.9	1200.3	1204.9	-1.2007766	-0.7439852	0.23867893	-0.7552223	-1.1309018	-0.23867893	0.73168755	-0.6735897	0.4885502	1.6049337	0.9175968	1.2235641	Fars2	69955	Mus musculus phenylalanine-tRNA synthetase 2 (mitochondrial) (Fars2), nuclear gene encoding mitochondrial protein, transcript variant 2, mRNA.	GO:0006412|GO:0008033|GO:0006432|GO:0006418	GO:0005739|GO:0005737	GO:0004812|GO:0000166|GO:0016874|GO:0005524|GO:0004826|GO:0000287|GO:0000049
780301	0.006432125	0.38296416	0.46825212	1.06273	0.087775074	1.06273	up	1.0021498	0.0030981712	1.0021498	up	-1.0226306	-0.032285057	1.0226306	down	1.0369827	0.052391846	1.0369827	up	124.9	127.8	115.4	96.3	146.1	109.0	128.8	114.2	102.6	111.6	120.1	116.8	0.08503008	0.03143072	0.0044837	0.024700642	0.08152056	0.005428791	-0.013665676	-0.049996376	-0.07871866	-0.0044841766	-0.024178982	-0.016862392	Nqo1	18104	Mus musculus NAD(P)H dehydrogenase, quinone 1 (Nqo1), mRNA.	GO:0055114|GO:0043086|GO:0006979	GO:0005737	GO:0016491|GO:0050662|GO:0009055|GO:0003955
4290619	0.0011872131	0.00848089	0.026025629	1.1390631	0.18784776	1.1390631	up	1.0115986	0.016637005	1.0115986	up	-1.1011077	-0.1389556	1.1011077	down	1.0226094	0.032255173	1.0226094	up	134.5	140.4	126.1	109.5	149.8	121.3	126.7	119.4	106.7	122.4	129.8	125.5	0.096598625	0.004429817	0.057144165	0.08016348	-0.004429817	0.032527924	-0.15652227	-0.10454512	-0.14430332	0.04610586	-0.02245617	-0.0121536255	Mtrr	210009	Mus musculus 5-methyltetrahydrofolate-homocysteine methyltransferase reductase (Mtrr), mRNA.	GO:0050821		GO:0008168|GO:0016740|GO:0050660|GO:0010181|GO:0030586|GO:0047138
4850209	0.009316754	0.0091745	0.0012610705	-1.0014205	-0.0020478368	1.0014205	down	1.2173973	0.28380013	1.2173973	up	3.0874336	1.6264081	3.0874336	up	2.5324965	1.3405602	2.5324965	up	334.9	627.2	427.3	220.9	423.1	494.0	500.7	459.8	552.1	119.3	191.7	132.8	-0.09350872	0.45709133	0.43057823	-0.41575623	-0.1560669	0.5145836	0.093509674	0.14971828	0.55707645	-1.578383	-1.0570769	-1.44346	Vps13c	320528	Mus musculus vacuolar protein sorting 13C (yeast) (Vps13c), mRNA.	GO:0008104
3440646	0.0016476598	0.14921053	0.0028116547	-1.506862	-0.59154737	1.506862	down	-1.4276818	-0.51367444	1.4276818	down	-2.1917572	-1.1320881	2.1917572	down	-2.3133137	-1.2099609	2.3133137	down	1443.4	2473.4	1110.1	1440.5	2749.7	2179.4	2143.6	3144.7	2725.4	5049.7	5575.0	4948.0	-0.6237707	-0.1572895	-0.9682026	-0.20823956	-0.021551132	0.021551132	-0.56784344	0.21901321	0.3742094	1.281332	1.0657549	1.0745564	Prkcb	18751	Mus musculus protein kinase C, beta (Prkcb), mRNA.	GO:0006468|GO:0006874|GO:0006816|GO:0007242	GO:0016020|GO:0005737|GO:0005634	GO:0046872|GO:0016301|GO:0005515|GO:0019992|GO:0000166|GO:0004674|GO:0016740|GO:0005509|GO:0005524|GO:0008270|GO:0004672|GO:0004697|GO:0005246
240450	0.00808667	1.2193863E-4	0.22782414	1.1737492	0.23112425	1.1737492	up	1.3006938	0.37928137	1.3006938	up	-1.4699175	-0.55573523	1.4699175	down	-1.6288936	-0.70389235	1.6288936	down	1522.3	1712.0	1621.7	871.9	1502.3	1089.9	2035.2	1582.0	1141.4	1783.1	2160.2	2119.3	0.12020874	-0.019889832	0.23509979	-0.2390461	-0.25371456	-0.30966473	0.019889832	-0.08320141	-0.29464245	0.40614796	0.3482933	0.5548105	Hist2h2ac	319176	Mus musculus histone cluster 2, H2ac (Hist2h2ac), mRNA.	GO:0006334	GO:0005634|GO:0005694|GO:0000786	GO:0003677
3780441	0.0044587716	0.89766407	0.7812211	1.4255652	0.51153404	1.4255652	up	1.0145941	0.020902634	1.0145941	up	1.040175	0.05682627	1.040175	up	1.4615079	0.5474577	1.4615079	up	170.1	266.9	123.5	123.1	263.1	139.5	125.3	117.7	116.1	102.7	118.1	119.7	0.50661325	0.7185521	0.023187637	0.24365759	0.7266216	0.21536589	-0.15496778	-0.10809374	-0.023187637	-0.22779036	-0.15090609	-0.07803154	BC038925	330216	Mus musculus cDNA sequence BC038925 (BC038925), mRNA.			GO:0016787|GO:0046872|GO:0008270
130088	0.0067646606	0.24647789	0.09555922	1.5929291	0.67168206	1.5929291	up	1.1335889	0.18089756	1.1335889	up	1.8522089	0.88924676	1.8522089	up	2.60274	1.3800312	2.60274	up	373.7	703.5	271.1	366.2	543.5	230.4	189.5	264.8	446.4	132.1	144.0	131.9	0.45381165	1.0133896	0.20312405	0.813879	0.60693645	-0.29318285	-0.72708845	-0.20312452	0.58549213	-0.9064479	-1.0310163	-1.074997	2310032M22Rik
5700189	0.0010263987	0.048769567	0.8362106	-1.1540071	-0.20665202	1.1540071	down	1.1440738	0.19418016	1.1440738	up	-1.1184227	-0.16146564	1.1184227	down	-1.4766192	-0.5622978	1.4766192	down	4229.1	5155.8	3660.3	2870.2	4354.8	2968.3	6778.7	5088.3	4085.0	5183.6	5931.6	5201.7	-0.02178955	-0.0071115494	-0.29696655	-0.16154003	-0.2791996	-0.46766853	0.20490074	0.0071115494	0.08207607	0.37435627	0.20490074	0.19922829	Dclk3	245038	Mus musculus doublecortin-like kinase 3 (Dclk3), mRNA.	GO:0006468	GO:0005737|GO:0005634	GO:0016301|GO:0000166|GO:0004674|GO:0016740|GO:0005524|GO:0004672
6370435	0.0033379819	0.030229682	0.0125289345	-1.0603575	-0.08455069	1.0603575	down	-1.0228568	-0.032604214	1.0228568	down	-1.2574238	-0.3304709	1.2574238	down	-1.3035241	-0.38241735	1.3035241	down	125.3	136.4	118.3	109.5	157.8	104.4	143.0	129.1	132.7	147.3	166.0	139.2	-0.079155445	-0.07120991	-0.12578106	0.029687881	0.01461792	-0.22263956	-0.01461792	-0.033145905	0.025269508	0.46587276	0.28903246	0.2140131	Gorasp1	74498	Mus musculus golgi reassembly stacking protein 1 (Gorasp1), mRNA.	GO:0015031|GO:0006810|GO:0008150	GO:0016020|GO:0005794	GO:0005515|GO:0003674
7210240	0.0037024163	0.1351439	0.343464	1.2740055	0.34937158	1.2740055	up	-1.3112687	-0.39096338	1.3112687	down	1.0687574	0.0959344	1.0687574	up	1.7854273	0.8362694	1.7854273	up	227.5	277.8	136.2	244.1	260.6	267.8	179.8	135.9	187.8	137.2	139.0	134.5	0.50510883	0.35269785	-0.1121583	0.9118509	0.28791952	0.7187681	-0.017062187	-0.30246592	0.01706171	-0.033302307	-0.3147154	-0.24225187	1190002N15Rik	68861	Mus musculus RIKEN cDNA 1190002N15 gene (1190002N15Rik), mRNA.
4780128	0.007455015	0.19869043	0.73726517	-1.382556	-0.4673379	1.382556	down	1.3008674	0.379474	1.3008674	up	-1.1717865	-0.22870986	1.1717865	down	-2.107484	-1.0755218	2.107484	down	2875.5	2338.0	2097.7	1446.4	3143.1	1072.0	5208.7	3280.9	2867.7	3408.8	3794.5	4593.6	0.051999092	-0.57432747	-0.4117031	-0.54351234	-0.18633461	-1.3426065	0.41080284	-0.051999092	0.10917854	0.33358955	0.18272114	0.6378012	Rgs4	19736	Mus musculus regulator of G-protein signaling 4 (Rgs4), mRNA.	GO:0009968|GO:0007186	GO:0005737	GO:0004871|GO:0005096
5960133	0.0056582866	0.47113052	0.06664986	1.3878043	0.47280407	1.3878043	up	1.1614611	0.2159408	1.1614611	up	1.3709555	0.45518175	1.3709555	up	1.6381245	0.712045	1.6381245	up	2504.7	3756.4	2394.2	1303.6	3069.4	2739.8	2350.4	2500.3	1951.5	1016.9	1854.5	1686.1	0.30803013	0.57951164	0.2244873	-0.24753761	0.24656868	0.46517563	-0.3063841	0.023664474	-0.02366352	-0.917428	-0.43454552	-0.31995487	Fnta	14272	Mus musculus farnesyltransferase, CAAX box, alpha (Fnta), mRNA.	GO:0018346|GO:0045213		GO:0016740|GO:0030548|GO:0004659|GO:0008318|GO:0004660|GO:0004662
940577	0.0016004372	0.0024291193	9.3521364E-4	-1.0270153	-0.038457707	1.0270153	down	-1.0644364	-0.09008979	1.0644364	down	-2.2189345	-1.149867	2.2189345	down	-2.1409261	-1.098235	2.1409261	down	159.9	166.7	127.5	112.3	199.8	168.9	152.2	140.7	187.6	257.9	485.3	237.7	0.02805376	-0.23448658	-0.2828002	-0.2583518	-0.02805376	0.06744194	-0.21483421	-0.20995378	0.050928116	0.9681239	1.3637462	0.7438712	2310035K24Rik	69596	Mus musculus RIKEN cDNA 2310035K24 gene (2310035K24Rik), mRNA.
150379	0.0016353454	0.008168211	0.86755556	-1.0182683	-0.026117802	1.0182683	down	1.0587634	0.08238013	1.0587634	up	-1.0530969	-0.07463821	1.0530969	down	-1.1353493	-0.18313614	1.1353493	down	125.8	139.4	121.9	97.8	139.4	108.5	145.4	128.2	116.2	122.2	137.8	133.4	-0.011274338	0.009945393	-0.009945869	-0.060620785	-0.08914566	-0.10864878	0.078826904	0.01695633	-0.028704643	0.05325365	0.087385654	0.15035391	9530019N15Rik
2360594	0.004655745	0.9728769	0.30309957	2.88048	1.5263093	2.88048	up	1.3403805	0.42264268	1.3403805	up	1.3664868	0.45047152	1.3664868	up	2.9365826	1.5541382	2.9365826	up	427.3	880.8	1102.9	302.6	634.9	724.5	156.9	317.1	414.9	115.5	383.6	145.2	0.1658678	0.8911638	1.5783892	0.023032188	0.3396263	1.0048342	-1.465209	-0.455266	-0.023032188	-1.7416253	-0.24754524	-1.3057513	LOC632667	632667	PREDICTED: Mus musculus similar to PNG protein (LOC632667), mRNA.
1820195	0.0024289442	0.0737465	0.33886185	-1.0905321	-0.12503226	1.0905321	down	1.0399747	0.056548435	1.0399747	up	-1.1228873	-0.16721311	1.1228873	down	-1.2734954	-0.3487938	1.2734954	down	117.6	121.1	108.1	93.6	128.4	94.3	135.5	130.2	111.1	118.9	141.6	140.0	-0.015951633	-0.049432278	-0.10276747	-0.028738499	-0.10698795	-0.20207024	0.051578045	0.13941526	0.01595211	0.0913043	0.22940493	0.38787556	Zfand2b	68818	Mus musculus zinc finger, AN1 type domain 2B (Zfand2b), mRNA.			GO:0046872|GO:0008270
5310564	4.517463E-4	0.836288	0.09106126	1.4967269	0.58181095	1.4967269	up	-1.1233394	-0.16779391	1.1233394	down	-1.1565012	-0.20976672	1.1565012	down	1.4538095	0.5398382	1.4538095	up	3041.7	3081.5	3073.0	2460.1	4514.0	2625.1	2553.7	2681.3	1644.2	1993.9	2659.3	2371.7	0.35646534	0.06701183	0.32316303	0.4630766	0.59554005	0.1914053	-0.3944626	-0.09896183	-0.50536823	-0.19524097	-0.10723972	-0.06701183	LOC627317	627317	PREDICTED: Mus musculus similar to ribosomal protein L11 (LOC627317), misc RNA.
1300725	0.003587658	0.74023885	0.21437944	-1.3730175	-0.4573501	1.3730175	down	1.154833	0.20768419	1.154833	up	1.089307	0.12341055	1.089307	up	-1.4556098	-0.5416237	1.4556098	down	3100.3	3077.9	3545.9	2221.0	3179.3	2206.2	6394.4	5055.8	3244.8	3718.8	5026.9	3242.4	-0.062034607	-0.38705063	0.055912018	-0.13726807	-0.37662888	-0.5023289	0.4918766	0.38395882	0.10304165	0.27512836	0.3894291	-0.055912018	Ndufb10	68342	Mus musculus NADH dehydrogenase (ubiquinone) 1 beta subcomplex, 10 (Ndufb10), mRNA.	GO:0006810|GO:0022900	GO:0016020|GO:0005746|GO:0005739|GO:0005743
2900161	0.0016571883	0.024530485	0.0035835614	-1.019004	-0.02715969	1.019004	down	-1.0131629	-0.018866062	1.0131629	down	-1.0708121	-0.09870529	1.0708121	down	-1.0769856	-0.10699892	1.0769856	down	118.3	128.4	117.0	100.4	138.5	110.9	134.7	123.4	111.3	122.7	132.8	127.6	-0.041157246	-0.008493423	-0.019872189	0.03900051	-0.03570223	-0.016222954	0.0084939	0.01921463	-0.015752316	0.1253953	0.086931705	0.09574509	2610302F08Rik
5910093	0.0062067723	0.23189525	0.73118013	-1.1049591	-0.14399306	1.1049591	down	1.0399786	0.05655384	1.0399786	up	-1.0713785	-0.09946823	1.0713785	down	-1.2311573	-0.30001515	1.2311573	down	116.6	138.1	111.8	86.3	141.4	107.7	139.7	135.8	124.8	134.3	137.7	127.9	-0.12760401	-0.001821518	-0.15400171	-0.25734758	-0.07390547	-0.12183571	0.0018219948	0.11036301	0.03636694	0.32915926	0.08241367	0.0353837	LOC100039227	100039227	PREDICTED: Mus musculus similar to RIKEN cDNA 1110051B16 gene (LOC100039227), mRNA.
6250021	0.0012831452	0.07370668	0.23100308	-1.0949075	-0.130809	1.0949075	down	-1.0450494	-0.06357114	1.0450494	down	1.0100452	0.014419872	1.0100452	up	-1.037289	-0.05281798	1.037289	down	114.4	118.9	109.7	94.9	142.7	105.5	134.9	126.8	113.6	118.3	126.6	119.7	-0.0798502	-0.10036278	-0.10630655	-0.033537865	0.013357639	-0.0756259	0.019236565	0.07023811	0.016432762	0.056496143	0.019509792	-0.013358116	4930451C15Rik	74685	Mus musculus RIKEN cDNA 4930451C15 gene (4930451C15Rik), mRNA. XM_922208 XM_990304 XM_990331 XM_990387			GO:0005515
6770682	0.009252041	0.4377633	0.9721486	1.052194	0.07340066	1.052194	up	1.0094458	0.013563475	1.0094458	up	-1.010322	-0.014815172	1.010322	down	1.031699	0.04502201	1.031699	up	124.8	129.4	119.0	99.8	141.4	110.9	129.7	120.7	103.7	113.5	121.4	117.5	0.05423498	0.015577793	0.024332047	0.04614687	0.0077610016	-4.5347214E-4	-0.032622337	4.5347214E-4	-0.09388828	-0.0071554184	-0.037693024	-0.03676319	A130096P14Rik
6840634	3.5464717E-4	0.019856002	0.11002178	1.7570267	0.8131361	1.7570267	up	-1.2290938	-0.29759505	1.2290938	down	2.4058344	1.2665374	2.4058344	up	5.1955214	2.3772686	5.1955214	up	448.0	791.7	449.7	321.8	1170.5	651.1	226.1	578.8	317.2	122.9	129.5	131.4	0.053871155	0.53528595	0.22014236	-0.05387211	1.0933132	0.66264343	-1.1862154	0.18132973	-0.62522316	-1.7957358	-1.877696	-1.7562895	Cib2	56506	Mus musculus calcium and integrin binding family member 2 (Cib2), mRNA.	GO:0007229		GO:0016301|GO:0005509
770148	0.0048336177	0.7086144	0.53568816	-1.1686794	-0.22487912	1.1686794	down	-1.0117408	-0.01683966	1.0117408	down	-1.0475769	-0.06705617	1.0475769	down	-1.2100743	-0.2750956	1.2100743	down	156.0	181.0	133.3	120.5	201.6	151.4	214.6	182.4	182.3	148.9	176.4	180.3	-0.011302471	-0.16503143	-0.14121675	-0.17024279	-0.018051147	-0.078737736	0.23097515	0.114809036	0.011302471	0.16468668	0.037757397	0.35581112	Epha4	13838	Mus musculus Eph receptor A4 (Epha4), mRNA.	GO:0007411|GO:0007628|GO:0006468|GO:0007169	GO:0016021|GO:0016020	GO:0005524|GO:0004713|GO:0005003|GO:0004714|GO:0016301|GO:0000166|GO:0016740|GO:0004872|GO:0004672|GO:0005515
2360333	0.008605777	0.013923875	0.049719676	1.0301981	0.0429217	1.0301981	up	-1.6519576	-0.7241767	1.6519576	down	1.0790104	0.109708786	1.0790104	up	1.8363069	0.8768072	1.8363069	up	448.3	1000.4	496.8	636.7	1245.2	1026.6	741.3	712.1	587.0	471.9	663.4	487.6	-0.3092537	0.5254326	-0.0113554	0.622489	0.8175087	0.937356	-0.039631844	0.104335785	0.011354446	-0.079987526	-0.033475876	-0.13960457	Mpv17	17527	Mus musculus Mpv17 transgene, kidney disease mutant (Mpv17), mRNA.	GO:0007605|GO:0006800	GO:0005739|GO:0005739|GO:0005743|GO:0005777|GO:0016021|GO:0016020
1030598	0.0011933496	0.16661574	0.89780724	-3.2377565	-1.6949944	3.2377565	down	-1.2893212	-0.36661166	1.2893212	down	1.3534048	0.43659338	1.3534048	up	-1.8554761	-0.89178944	1.8554761	down	312.0	340.0	116.2	211.1	296.7	335.2	1022.4	957.4	531.9	444.2	580.0	482.0	-0.35761547	-0.6742325	-1.8397536	-0.6583376	-0.8509722	-0.2624569	0.86268806	1.0273314	0.32336235	0.31873226	0.2624569	0.3224125	Robo2	268902	Mus musculus roundabout homolog 2 (Drosophila) (Robo2), mRNA.	GO:0030154|GO:0006935|GO:0007399|GO:0007275|GO:0007411|GO:0001656	GO:0016021|GO:0016020|GO:0030673	GO:0005515|GO:0046982
6020482	0.009570328	0.3620583	0.72910994	-1.5125037	-0.5969387	1.5125037	down	-1.0595044	-0.083389595	1.0595044	down	1.134296	0.18179703	1.134296	up	-1.2585409	-0.33175212	1.2585409	down	1203.5	1988.5	1582.4	1051.1	1702.5	1847.5	3380.1	2430.0	2125.4	2099.6	2556.8	1599.1	-0.5559454	-0.1449871	-0.13169003	-0.30544472	-0.4087	0.13169098	0.4358654	0.2027235	0.31960487	0.3183794	0.26455688	-0.17013359	Psma7	26444	Mus musculus proteasome (prosome, macropain) subunit, alpha type 7 (Psma7), mRNA.	GO:0006511	GO:0043234|GO:0005737|GO:0005634|GO:0005829|GO:0005839	GO:0004298|GO:0016787|GO:0008233|GO:0004175
4590739	0.0030353528	0.039810583	0.92809427	1.0548798	0.077078655	1.0548798	up	-1.0751828	-0.104582	1.0751828	down	1.0813544	0.112839386	1.0813544	up	1.2264599	0.29450005	1.2264599	up	126.1	163.1	117.8	116.7	161.3	126.0	126.7	122.1	122.9	109.0	120.3	108.3	0.026127815	0.16571665	-0.037408352	0.20545721	0.13710165	0.12562323	-0.111569405	-0.026128292	0.060897827	-0.11392927	-0.09555626	-0.20583248	Slc31a1	20529	Mus musculus solute carrier family 31, member 1 (Slc31a1), mRNA.	GO:0006810|GO:0006825|GO:0006811	GO:0016021|GO:0016020	GO:0005375|GO:0005507
2810468	0.0031900003	0.79391897	0.04833774	-1.4794934	-0.56510323	1.4794934	down	1.299486	0.37794113	1.299486	up	1.2305886	0.29934853	1.2305886	up	-1.5623263	-0.64369583	1.5623263	down	2535.7	3358.2	3347.1	1411.5	2953.2	2229.7	7052.4	5055.1	3151.8	3198.4	5053.7	2861.8	-0.21217537	-0.117832184	0.11672878	-0.6569843	-0.3397045	-0.35041332	0.78407955	0.5089989	0.18895245	0.17310715	0.5276079	-0.11672974	Sort1	20661	Mus musculus sortilin 1 (Sort1), mRNA.	GO:0030154|GO:0006897|GO:0001503|GO:0007275|GO:0006810	GO:0005794|GO:0005783|GO:0005634|GO:0016020|GO:0005764|GO:0005886|GO:0005768|GO:0016021|GO:0030140	GO:0004872
1470091	0.005236164	0.7080184	0.028443528	-1.4098027	-0.49549323	1.4098027	down	1.3602332	0.44385403	1.3602332	up	1.257982	0.33111125	1.257982	up	-1.5243942	-0.608236	1.5243942	down	2737.6	3643.4	4331.2	1568.1	3306.0	2326.5	7699.4	5246.9	3462.7	3319.1	5158.3	3207.0	-0.23421478	-0.13698673	0.30014038	-0.6347542	-0.32804298	-0.439826	0.7681122	0.448308	0.19899845	0.08489132	0.42208385	-0.084890366	Sort1	20661	Mus musculus sortilin 1 (Sort1), mRNA.	GO:0030154|GO:0006897|GO:0001503|GO:0007275|GO:0006810	GO:0005794|GO:0005783|GO:0005634|GO:0016020|GO:0005764|GO:0005886|GO:0005768|GO:0016021|GO:0030140	GO:0004872
1500193	0.0051857755	0.008332817	0.055407226	-1.0125195	-0.017949581	1.0125195	down	1.0481178	0.06780084	1.0481178	up	-1.24232	-0.31303674	1.24232	down	-1.3183991	-0.39878717	1.3183991	down	127.2	159.5	126.7	102.0	152.8	114.8	145.8	134.0	131.8	147.1	147.4	152.5	-0.07685709	0.032091618	-0.0015864372	-0.08498907	-0.050070286	-0.11469507	0.0011548996	0.007496834	-0.0011548996	0.4419155	0.11165428	0.39303732	Mnt	17428	Mus musculus max binding protein (Mnt), mRNA.	GO:0006355|GO:0042981|GO:0045449|GO:0051726|GO:0006350|GO:0007569	GO:0005634	GO:0030528|GO:0003700|GO:0003677
4900438	3.844359E-5	4.1785926E-5	0.029657725	1.0121276	0.017391205	1.0121276	up	-2.0075407	-1.0054293	2.0075407	down	3.965579	1.9875315	3.965579	up	8.0576105	3.0103521	8.0576105	up	455.6	616.6	696.6	874.8	1325.4	1029.6	533.0	623.4	772.9	122.1	142.8	147.2	-0.13458061	-0.06413078	0.589344	1.2578773	1.0577259	1.0913172	-0.3187275	0.06412983	0.5930567	-2.0262556	-1.9297829	-1.668097	Ppp1r3c	53412	Mus musculus protein phosphatase 1, regulatory (inhibitor) subunit 3C (Ppp1r3c), mRNA.	GO:0005975|GO:0006605|GO:0005978|GO:0005977	GO:0005575	GO:0005515
4290279	0.002928016	0.03229137	0.013273064	-1.1680776	-0.22413604	1.1680776	down	-1.0567824	-0.07967822	1.0567824	down	-1.7299925	-0.79076576	1.7299925	down	-1.912187	-0.9352236	1.912187	down	102.6	109.3	113.7	94.3	128.4	103.7	158.0	113.0	108.5	230.5	226.7	145.5	-0.18341732	-0.17704153	-0.005886078	0.005886078	-0.08353281	-0.049663544	0.35071135	-0.054157257	0.009509087	1.3189445	0.8556962	0.5037198	Wdr48	67561	Mus musculus WD repeat domain 48 (Wdr48), mRNA.		GO:0005764
5810152	0.004675608	0.20886844	0.08349891	-1.0782077	-0.108635105	1.0782077	down	-1.0491527	-0.06922468	1.0491527	down	-1.0087893	-0.012624901	1.0087893	down	-1.0367265	-0.05203533	1.0367265	down	116.9	128.7	115.0	97.0	145.0	119.2	142.2	126.9	118.5	123.0	131.1	125.1	-0.11295891	-0.060723305	-0.10086727	-0.064944744	-0.028859615	0.026928902	0.043767452	0.008063316	-4.749298E-4	0.07695198	0.011803627	4.749298E-4	Rln1	19773	Mus musculus relaxin 1 (Rln1), mRNA.		GO:0005576	GO:0005179|GO:0005102
6180671	0.0074729994	0.0040107546	2.6678882E-4	-1.1139436	-0.1556762	1.1139436	down	1.0317588	0.045105774	1.0317588	up	1.1565076	0.2097748	1.1565076	up	1.0062528	0.008992832	1.0062528	up	122.0	122.3	120.0	96.5	133.6	106.2	144.4	136.2	126.7	110.8	119.5	116.4	0.04270649	-0.031271458	0.06279898	0.021466732	-0.046400547	-0.0361495	0.16727972	0.22044802	0.15353489	-0.021466732	-0.038196087	-0.02839899	Steap4	117167	Mus musculus STEAP family member 4 (Steap4), mRNA.	GO:0006810|GO:0006811|GO:0006826|GO:0055114|GO:0008152|GO:0045444	GO:0005794|GO:0016020|GO:0016021|GO:0005887|GO:0005886	GO:0005507|GO:0005506|GO:0046872|GO:0016491|GO:0050660|GO:0003824|GO:0005488|GO:0009055
4540131	0.008598095	0.7976596	0.37337464	-1.633148	-0.70765555	1.633148	down	-1.1725178	-0.22960979	1.1725178	down	-1.09341	-0.12883455	1.09341	down	-1.5229623	-0.6068803	1.5229623	down	137.0	223.3	127.7	160.6	233.3	139.9	200.6	280.1	317.6	149.1	333.6	295.3	-0.4055028	-0.09389067	-0.44560862	0.0811162	-6.246567E-5	-0.3372264	-0.019976139	0.5083294	0.68961143	6.198883E-5	0.6955099	0.8688965	Dhx15	13204	Mus musculus DEAH (Asp-Glu-Ala-His) box polypeptide 15 (Dhx15), transcript variant 1, mRNA.	GO:0008380|GO:0006397	GO:0005634	GO:0005524|GO:0017111|GO:0016787|GO:0004386|GO:0000166|GO:0008026|GO:0003676
1050358	9.259988E-5	0.5075715	0.2715175	4.0920577	2.0328264	4.0920577	up	-1.0909231	-0.12554932	1.0909231	down	-1.3975159	-0.48286474	1.3975159	down	3.1943245	1.6755109	3.1943245	up	529.9	705.6	533.4	416.5	764.3	656.0	124.4	119.6	249.7	247.5	229.8	124.5	0.43240452	0.47817993	0.581336	0.47438526	0.5847454	0.80943775	-1.9035873	-1.8232055	-0.8797655	-0.43240547	-0.97735214	-1.7482066	Isl1	16392	Mus musculus ISL1 transcription factor, LIM/homeodomain (Isl1), mRNA.	GO:0007275|GO:0006355|GO:0045449|GO:0030182|GO:0030182|GO:0007507|GO:0045665|GO:0045944|GO:0003007|GO:0001755|GO:0048663|GO:0021524|GO:0031290|GO:0031016|GO:0048762|GO:0021522	GO:0005634|GO:0005634	GO:0003677|GO:0008270|GO:0003700|GO:0003682|GO:0005515|GO:0046872|GO:0043565
7560288	0.006465898	0.8472283	0.42183045	1.1816353	0.2407848	1.1816353	up	-1.0284554	-0.040479183	1.0284554	down	-1.046344	-0.06535737	1.046344	down	1.1614336	0.21590662	1.1614336	up	119.2	142.2	131.2	100.4	180.7	120.4	116.9	114.6	102.4	113.6	113.1	118.8	-0.0044498444	0.1153779	0.27653122	0.06506586	0.32228088	0.12155008	-0.16994524	-0.06425285	-0.10069704	0.0044498444	-0.13426065	-0.009012222	Usp6nl	98910	Mus musculus USP6 N-terminal like (Usp6nl), transcript variant 2, mRNA.	GO:0032313	GO:0005622	GO:0005096|GO:0005097
4850301	1.8269125E-9	0.60000765	0.987292	-21.267897	-4.4106054	21.267897	down	-1.0551176	-0.077403784	1.0551176	down	1.0586369	0.08220792	1.0586369	up	-19.040424	-4.2509937	19.040424	down	138.7	181.9	126.7	98.6	179.5	179.2	4840.1	3325.9	2228.3	2368.3	3912.5	2346.7	-2.22364	-2.169776	-2.3106909	-2.4416256	-2.1664605	-1.8638096	2.4759178	2.15001	1.901782	1.995779	2.4214973	1.8638096	Drd2	13489	Mus musculus dopamine receptor 2 (Drd2), mRNA.	GO:0030336|GO:0042493|GO:0030432|GO:0007165|GO:0042220|GO:0007608|GO:0009416|GO:0007195|GO:0007195|GO:0040018|GO:0007626|GO:0007626|GO:0007626|GO:0042220|GO:0030534|GO:0007626|GO:0007626|GO:0045776|GO:0030146|GO:0030147|GO:0007626|GO:0007626|GO:0007626|GO:0007626|GO:0008285|GO:0008306|GO:0008542|GO:0008104|GO:0030432|GO:0042417|GO:0007628|GO:0007631|GO:0008306|GO:0008285|GO:0008285|GO:0008285|GO:…	GO:0016021|GO:0005886|GO:0016020|GO:0030424|GO:0030425	GO:0004952|GO:0001670|GO:0001591|GO:0001591|GO:0001670|GO:0001670|GO:0035240|GO:0004872|GO:0004871|GO:0004930
4010082	0.0050500045	0.793555	0.9113003	4.0606256	2.021702	4.0606256	up	1.0546824	0.07680857	1.0546824	up	-1.1410024	-0.1903019	1.1410024	down	3.374308	1.7545917	3.374308	up	1545.9	658.3	976.3	1242.3	764.0	664.7	346.1	125.5	418.6	330.3	461.7	129.5	1.8168144	0.21372795	1.2091427	1.9199038	0.42348862	0.66586685	-0.69736004	-1.909893	-0.21816826	-0.21665478	-0.21372795	-1.8241329	Ctgf	14219	Mus musculus connective tissue growth factor (Ctgf), mRNA.	GO:0006260|GO:0007155|GO:0001558|GO:0030154|GO:0007160|GO:0016477|GO:0007229|GO:0008543|GO:0001525|GO:0001525|GO:0001502|GO:0001503	GO:0005576|GO:0005578	GO:0005515|GO:0005520|GO:0008201|GO:0005178
4570022	0.0026133684	0.14968656	0.08314292	1.3120984	0.3918759	1.3120984	up	1.0394545	0.0558265	1.0394545	up	1.4311899	0.5172151	1.4311899	up	1.8065841	0.85326445	1.8065841	up	467.2	679.6	473.7	483.1	633.9	378.4	646.9	445.4	356.4	213.4	307.0	274.9	0.14962578	0.3159542	0.31724358	0.59214497	0.18574715	-0.16254807	0.17024708	-0.14962482	-0.4134264	-0.7383795	-0.6922922	-0.51377773	B930010D08Rik
5890435	0.0074370746	0.9764672	0.8149623	-3.2046566	-1.6801698	3.2046566	down	-1.0723292	-0.100747764	1.0723292	down	-1.0941036	-0.1297493	1.0941036	down	-3.2697296	-1.7091713	3.2697296	down	251.8	159.9	220.5	386.5	174.1	152.6	1616.6	420.5	680.6	733.3	482.8	1122.0	-0.6010847	-1.5538416	-0.56403446	0.42083836	-1.4806266	-1.3569293	1.5880442	-0.06760311	0.8011074	1.0614061	0.06760311	1.5817871	Ext2	14043	Mus musculus exostoses (multiple) 2 (Ext2), mRNA.	GO:0030154|GO:0015012|GO:0001707	GO:0005794|GO:0005783|GO:0016021|GO:0016020	GO:0016740|GO:0016757|GO:0050508|GO:0050509|GO:0042803|GO:0042328
4480220	2.7856661E-4	0.025411744	0.029510183	-1.7195044	-0.7819928	1.7195044	down	1.0155363	0.022241905	1.0155363	up	-2.3633418	-1.2408283	2.3633418	down	-4.126913	-2.045063	4.126913	down	107.3	130.7	112.3	89.2	140.2	99.8	269.9	239.1	149.4	339.1	906.7	268.9	-0.30487776	-0.1158247	-0.2084012	-0.26448107	-0.145967	-0.28538132	0.8188753	0.78217506	0.11582422	1.6422453	2.5648546	1.2322598	Bxdc5	70285	Mus musculus brix domain containing 5 (Bxdc5), transcript variant 2, mRNA.	GO:0042254|GO:0006364	GO:0005634	GO:0003723|GO:0019843
60609	0.008284014	0.018792722	0.05681292	-1.0530462	-0.07456875	1.0530462	down	1.6302825	0.705122	1.6302825	up	-1.0698453	-0.097402245	1.0698453	down	-1.8366706	-0.87709296	1.8366706	down	874.9	695.5	632.2	363.3	508.2	412.8	1178.5	720.8	777.7	681.1	1073.7	717.3	0.31711006	-0.39150238	-0.04454136	-0.5857563	-0.8795433	-0.76900005	0.2305994	-0.22874546	0.102918625	0.056181908	0.29625702	0.044540405	Mapk1			GO:0045596|GO:0050852|GO:0031663|GO:0043330|GO:0032496|GO:0050853|GO:0018105|GO:0009887|GO:0007049|GO:0006974|GO:0000165|GO:0006468|GO:0006468|GO:0019858|GO:0000165	GO:0005737|GO:0005634	GO:0001784|GO:0000166|GO:0016301|GO:0016740|GO:0005524|GO:0004672|GO:0004674|GO:0004707|GO:0004707|GO:0004707|GO:0005515|GO:0016908
3310333	0.0021878993	0.0031864252	0.88503945	-1.0075763	-0.010889213	1.0075763	down	1.1149029	0.15691805	1.1149029	up	-1.1239766	-0.168612	1.1239766	down	-1.2626189	-0.33641928	1.2626189	down	134.8	158.9	124.5	99.1	135.0	114.5	146.3	140.3	124.0	129.8	147.3	144.8	0.010972023	0.010774612	-0.06676245	-0.14367867	-0.23538113	-0.13671017	-0.010774136	0.065831184	-0.067405224	0.13000488	0.0922513	0.27123165	Pygl	110095	Mus musculus liver glycogen phosphorylase (Pygl), mRNA.	GO:0005975|GO:0005977	GO:0005625	GO:0000166|GO:0003824|GO:0016740|GO:0016757|GO:0004645|GO:0030170|GO:0008184
5860164	0.006476259	0.015573092	0.002757474	-1.0151006	-0.021622658	1.0151006	down	-1.0308883	-0.043888092	1.0308883	down	-1.203826	-0.26762676	1.203826	down	-1.1853896	-0.24536133	1.1853896	down	131.0	151.7	117.7	111.4	158.7	117.3	142.3	126.9	133.3	134.5	166.4	137.6	-0.02195692	-0.0029182434	-0.15314484	0.03339815	0.0029177666	-0.08267164	-0.043076992	-0.08013153	0.010056496	0.25601387	0.27304268	0.16067171	scl0003522.1_58
6770050	0.004734661	0.2230998	0.7945144	-1.5187955	-0.60292757	1.5187955	down	1.1880517	0.24859762	1.1880517	up	-1.2976804	-0.37593505	1.2976804	down	-2.341544	-1.2274601	2.341544	down	202.0	205.9	143.0	121.7	200.1	137.9	327.6	309.2	276.7	171.3	360.2	574.6	-0.014867306	-0.42068815	-0.3456955	-0.5436449	-0.41178083	-0.5716181	0.3565278	0.4271655	0.24383831	0.014867306	0.58338594	1.5570836	Rerg	232441	Mus musculus RAS-like, estrogen-regulated, growth-inhibitor (Rerg), mRNA.	GO:0007264	GO:0005737|GO:0005622	GO:0005525|GO:0000166
1260315	0.004736425	0.4105074	0.21550497	1.2003933	0.26350722	1.2003933	up	1.0294231	0.041836105	1.0294231	up	1.1441321	0.19425362	1.1441321	up	1.3341535	0.41592473	1.3341535	up	12017.2	15311.2	18296.9	10265.6	15881.2	13482.0	14840.7	14367.4	8451.0	8264.0	10997.1	11370.9	-0.033270836	0.14641857	0.34018898	0.1637125	0.13084412	0.03327179	-0.11529064	0.06295776	-0.28485203	-0.47428036	-0.2630968	-0.18256855	Rpl23	65019	Mus musculus ribosomal protein L23 (Rpl23), mRNA.	GO:0006412	GO:0005840|GO:0030529|GO:0005622|GO:0005730|GO:0022626	GO:0003735
6220543	1.5748209E-4	0.905436	0.1983812	-2.3139162	-1.2103367	2.3139162	down	1.2158018	0.28190804	1.2158018	up	1.1781934	0.23657641	1.1781934	up	-2.3877773	-1.2556683	2.3877773	down	1533.6	1563.7	904.9	575.9	1449.8	1135.0	4657.4	3995.4	1988.8	2384.4	2944.9	2359.6	-0.21241951	-0.48415375	-0.9170017	-1.2180243	-0.6472559	-0.59401894	0.902195	0.90281963	0.21242046	0.47991848	0.47647667	0.35131073	Scn4b	399548	Mus musculus sodium channel, type IV, beta (Scn4b), mRNA.	GO:0006810|GO:0006814|GO:0006811	GO:0016021|GO:0016020	GO:0005272|GO:0031402|GO:0005216|GO:0005244
4640632	6.0665247E-4	0.021137401	0.041144192	1.3139546	0.39391547	1.3139546	up	-1.7459515	-0.80401355	1.7459515	down	1.046278	0.06526631	1.046278	up	2.4002678	1.2631954	2.4002678	up	561.9	823.2	618.2	678.4	1286.0	1357.0	632.9	727.1	425.4	436.6	484.5	478.8	-0.057061195	0.15546131	0.20318794	0.64165115	0.78485775	1.2871199	-0.3284502	0.057061195	-0.6087694	-0.26542282	-0.5624056	-0.24812889	Ilf2			GO:0008150|GO:0006355|GO:0006350	GO:0005634|GO:0005730	GO:0005515|GO:0003677
7330184	0.008155845	0.03324959	0.3244497	-1.0376472	-0.053316116	1.0376472	down	1.0624504	0.08739551	1.0624504	up	-1.1553298	-0.20830472	1.1553298	down	-1.2736919	-0.34901634	1.2736919	down	125.1	148.3	121.6	93.5	141.2	114.2	132.5	135.7	144.1	135.6	139.1	143.2	-0.04254675	0.037302494	-0.037302017	-0.14901829	-0.09492588	-0.06078863	-0.101353645	0.09015083	0.12860489	0.33494663	0.08162403	0.32574558	9230009I02Rik	619293	Mus musculus RIKEN cDNA 9230009I02 gene (9230009I02Rik), mRNA.
2810736	0.009226394	0.4215723	0.46117985	-1.7704263	-0.8240968	1.7704263	down	1.0164167	0.02349186	1.0164167	up	-1.4352484	-0.52130044	1.4352484	down	-2.5827162	-1.3688891	2.5827162	down	244.0	172.1	142.2	235.4	149.6	146.2	516.1	252.6	359.7	216.6	744.6	515.7	-0.04755974	-0.8979163	-0.663815	0.19474602	-1.0676336	-0.80687904	0.64119434	-0.14716196	0.36896706	0.04755974	1.2829227	1.0964184	Taf3			GO:0006355|GO:0006350|GO:0006366	GO:0005634|GO:0005669	GO:0046872|GO:0008270|GO:0005515|GO:0003702
2350333	0.0032680766	0.026960056	0.63014954	1.166187	0.22179921	1.166187	up	-1.2662923	-0.3406105	1.2662923	down	1.4097701	0.4954599	1.4097701	up	2.081855	1.0578697	2.081855	up	602.9	746.7	568.3	672.0	979.5	619.8	655.9	507.2	691.9	348.9	335.2	424.7	0.01968193	-0.019682884	0.06806469	0.60431767	0.37035084	0.115226746	-0.30287647	-0.4666214	0.17216396	-0.5863457	-1.0749311	-0.4224367	Serpini1	20713	Mus musculus serine (or cysteine) peptidase inhibitor, clade I, member 1 (Serpini1), mRNA.		GO:0005576	GO:0004866|GO:0004867
6040017	0.004017699	0.030977396	0.27621925	-1.1910226	-0.25220078	1.1910226	down	1.2016697	0.2650404	1.2016697	up	-1.6175748	-0.6938324	1.6175748	down	-2.3150985	-1.2110735	2.3150985	down	1507.2	2730.7	2484.1	1180.7	1932.2	1938.5	3475.3	3787.4	1782.3	4348.0	4157.4	3725.6	-0.6268921	-0.07517147	0.10615921	-0.55779934	-0.6268921	-0.20633411	0.075172424	0.4311304	-0.3456049	1.0208435	0.6045151	0.61683655	Ndufs4	17993	Mus musculus NADH dehydrogenase (ubiquinone) Fe-S protein 4 (Ndufs4), nuclear gene encoding mitochondrial protein, mRNA.	GO:0006810|GO:0022900|GO:0001932	GO:0016020|GO:0005743|GO:0005746|GO:0005739|GO:0005747	GO:0016651|GO:0008137
2450131	7.1874337E-4	0.13379224	0.3270233	1.9544063	0.9667304	1.9544063	up	-1.121726	-0.16572031	1.121726	down	1.646991	0.7198327	1.646991	up	3.6107123	1.8522835	3.6107123	up	3189.5	3437.0	2544.3	2480.4	3582.4	3458.2	2387.8	935.7	2260.1	643.9	1092.0	1140.6	0.3901806	0.19675827	0.06420994	0.43722343	0.1919775	0.5191088	-0.5367956	-1.6480379	-0.064208984	-1.8214226	-1.4815521	-1.105566	Pls3	102866	Mus musculus plastin 3 (T-isoform) (Pls3), mRNA.	GO:0008150	GO:0005737	GO:0003779|GO:0005509|GO:0003674
1050273	0.0023630066	0.5107658	0.11877511	-1.6591238	-0.73042154	1.6591238	down	1.1116645	0.15272142	1.1116645	up	1.2756839	0.35127085	1.2756839	up	-1.4458041	-0.53187215	1.4458041	down	197.9	218.6	132.9	123.2	194.5	159.2	359.2	386.1	249.0	223.6	226.7	166.7	0.05149269	-0.24708319	-0.44117403	-0.43491983	-0.35228395	-0.30772495	0.5727067	0.8078923	0.17390108	0.48925543	0.06292486	-0.05149269	Srp54	24067	Mus musculus signal recognition particle 54 (Srp54), mRNA.
4490470	0.0061014215	0.054508887	0.9594861	1.2430307	0.31386185	1.2430307	up	-1.4152763	-0.50108373	1.4152763	down	1.3930794	0.47827753	1.3930794	up	2.4507496	1.2932231	2.4507496	up	5460.7	10721.8	7252.4	6716.0	14458.7	8410.2	6615.2	5225.3	7102.6	4840.5	4073.6	3694.3	-0.112018585	0.65865517	0.11201763	0.6335449	0.98843956	0.5399208	-0.3313341	-0.4219141	0.4703169	-0.18341732	-0.7796259	-0.7547207	Dbi	13167	Mus musculus diazepam binding inhibitor (Dbi), transcript variant 2, mRNA.	GO:0006810	GO:0005739	GO:0008289|GO:0005488|GO:0000062
3940411	0.0047254814	0.0036151714	0.99476874	-1.0363644	-0.051531464	1.0363644	down	-2.1385953	-1.0966635	2.1385953	down	2.1331992	1.0930188	2.1331992	up	4.401974	2.1381507	4.401974	up	857.3	922.9	303.1	837.8	1888.6	1230.7	600.2	800.1	835.6	265.3	450.6	201.4	0.2905941	0.06756878	-1.0183134	0.69267845	1.0725336	0.86462784	-0.6564741	-0.06756878	0.21848679	-1.1834602	-0.9251642	-1.6759877	Dbi	13167	Mus musculus diazepam binding inhibitor (Dbi), transcript variant 2, mRNA.	GO:0006810	GO:0005739	GO:0008289|GO:0005488|GO:0000062
[truncated: 48 more rows]
[truncated: 19 more columns]
