# Supplementary material for: Deep brain stimulation of the subthalamic nucleus preferentially alters the translational profile of striatopallidal neurons in an animal model of Parkinson's disease
Source: Front Cell Neurosci. 2015 Jun 9;9:221. doi: 10.3389/fncel.2015.00221 (PMC4460554; doi:10.3389/fncel.2015.00221)
Supplement: Supplementary file 5 [file Table4.XLSX]

## Sheet: 2wayanova-uncorrected-TREATMENT
Deep brain stimulation of the subthalamic nucleus alters the translational profile of striatopallidal neurons in an animal model of Parkinson’s disease
Visanji, Kamali Sarvestani, Creed, Shams Shoaei, Hamani and Hazrati
2 way ANOVA results taking into account the treatment factor.
ProbeID	p (Gene)	p (Gene-Treatment)	p (Treatment)	FC ([Sham-Drd 1] vs [Sham-Drd 2])	Log FC ([Sham-Drd 1] vs [Sham-Drd 2])	FC (abs) ([Sham-Drd 1] vs [Sham-Drd 2])	Regulation ([Sham-Drd 1] vs [Sham-Drd 2])	FC ([Sham-Drd 1] vs [Stim-Drd 1])	Log FC ([Sham-Drd 1] vs [Stim-Drd 1])	FC (abs) ([Sham-Drd 1] vs [Stim-Drd 1])	Regulation ([Sham-Drd 1] vs [Stim-Drd 1])	FC ([Sham-Drd 2] vs [Stim-Drd 2])	Log FC ([Sham-Drd 2] vs [Stim-Drd 2])	FC (abs) ([Sham-Drd 2] vs [Stim-Drd 2])	Regulation ([Sham-Drd 2] vs [Stim-Drd 2])	FC ([Stim-Drd 1] vs [Stim-Drd 2])	Log FC ([Stim-Drd 1] vs [Stim-Drd 2])	FC (abs) ([Stim-Drd 1] vs [Stim-Drd 2])	Regulation ([Stim-Drd 1] vs [Stim-Drd 2])	[Drd 1 Sham, 48144](raw)	[Drd 1 Sham, 6869](raw)	[Drd 1 Sham, 6871](raw)	[Drd 1 Stim, 6787](raw)	[Drd 1 Stim, 6789](raw)	[Drd 1 Stim, 6791](raw)	[Drd 2 Sham, 48155](raw)	[Drd 2 Sham, 48181](raw)	[Drd 2 Sham, 48184](raw)	[Drd 2 Stim, 6876](raw)	[Drd 2 Stim, 6877](raw)	[Drd 2 Stim, 6878](raw)	[Drd 1 Sham, 48144](normalized)	[Drd 1 Sham, 6869](normalized)	[Drd 1 Sham, 6871](normalized)	[Drd 1 Stim, 6787](normalized)	[Drd 1 Stim, 6789](normalized)	[Drd 1 Stim, 6791](normalized)	[Drd 2 Sham, 48155](normalized)	[Drd 2 Sham, 48181](normalized)	[Drd 2 Sham, 48184](normalized)	[Drd 2 Stim, 6876](normalized)	[Drd 2 Stim, 6877](normalized)	[Drd 2 Stim, 6878](normalized)	Symbol	Entrez_Gene_ID	Definition	Ontology_Process	Ontology_Component	Ontology_Function
3060497	0.00966303	0.012423798	0.003149871	1.0125022	0.01792495	1.0125022	up	1.0728495	0.101447746	1.0728495	up	1.7224942	0.78449917	1.7224942	up	1.6256046	0.7009764	1.6256046	up	3148.3	4523.6	2991.4	2442.6	3654.3	2903.9	3702.0	3945.8	3583.6	1698.2	2423.1	1876.5	0.09379578	0.33283806	-0.019974709	0.13495636	-0.05261612	0.019975662	-0.185709	0.14052868	0.3980646	-0.73210144	-0.55889225	-0.7096195	Ctnnb1	12387	Mus musculus catenin (cadherin associated protein), beta 1 (Ctnnb1), mRNA.	GO:0009987|GO:0048593|GO:0060070|GO:0060070|GO:0060070|GO:0032331|GO:0009948|GO:0009954|GO:0009950|GO:0000904|GO:0042733|GO:0030858|GO:0050808|GO:0030900|GO:0035116|GO:0035117|GO:0048469|GO:0048489|GO:0031016|GO:0007155|GO:0030154|GO:0008283|GO:0007160|GO:0030097|GO:0016337|GO:0042127|GO:0030316|GO:0007268|GO:0016055|GO:0006350|GO:0007398|GO:0001569|GO:0007507|GO:0001501|GO:0006355|GO:0030324|GO:…	GO:0043296|GO:0031528|GO:0030018|GO:0005916|GO:0005911|GO:0016323|GO:0030027|GO:0016328|GO:0016328|GO:0005667|GO:0005911|GO:0005912|GO:0005913|GO:0005856|GO:0016020|GO:0005624|GO:0005737|GO:0005634|GO:0005886|GO:0005634|GO:0045177|GO:0045177	GO:0005198|GO:0005488|GO:0016563|GO:0008134|GO:0003690|GO:0003682|GO:0005515|GO:0005515|GO:0005515|GO:0005515|GO:0003700|GO:0003677|GO:0003713|GO:0003682|GO:0045294|GO:0045296
5870370	0.073343165	0.06535186	0.003702209	-1.0045214	-0.00650819	1.0045214	down	1.1233295	0.16778119	1.1233295	up	1.4563209	0.54232824	1.4563209	up	1.2905972	0.36803883	1.2905972	up	6982.4	8108.6	8738.4	5057.9	6892.1	7268.8	10118.6	8363.8	6396.5	5118.1	6066.4	4644.6	0.037873268	-0.025782585	0.17425823	-0.07991886	-0.35425758	0.11718178	0.10143471	0.025782585	0.0786562	-0.33081436	-0.44995022	-0.6403465	Ctnnb1	12387	Mus musculus catenin (cadherin associated protein), beta 1 (Ctnnb1), mRNA.	GO:0009987|GO:0048593|GO:0060070|GO:0060070|GO:0060070|GO:0032331|GO:0009948|GO:0009954|GO:0009950|GO:0000904|GO:0042733|GO:0030858|GO:0050808|GO:0030900|GO:0035116|GO:0035117|GO:0048469|GO:0048489|GO:0031016|GO:0007155|GO:0030154|GO:0008283|GO:0007160|GO:0030097|GO:0016337|GO:0042127|GO:0030316|GO:0007268|GO:0016055|GO:0006350|GO:0007398|GO:0001569|GO:0007507|GO:0001501|GO:0006355|GO:0030324|GO:…	GO:0043296|GO:0031528|GO:0030018|GO:0005916|GO:0005911|GO:0016323|GO:0030027|GO:0016328|GO:0016328|GO:0005667|GO:0005911|GO:0005912|GO:0005913|GO:0005856|GO:0016020|GO:0005624|GO:0005737|GO:0005634|GO:0005886|GO:0005634|GO:0045177|GO:0045177	GO:0005198|GO:0005488|GO:0016563|GO:0008134|GO:0003690|GO:0003682|GO:0005515|GO:0005515|GO:0005515|GO:0005515|GO:0003700|GO:0003677|GO:0003713|GO:0003682|GO:0045294|GO:0045296
5670273	0.09911931	0.6460508	2.5981248E-4	-1.018535	-0.026495617	1.018535	down	-1.078632	-0.1092027	1.078632	down	-1.0923346	-0.12741487	1.0923346	down	-1.0314742	-0.04470778	1.0314742	down	114.9	126.0	115.8	99.4	150.4	118.9	135.9	118.6	108.2	119.5	136.3	128.6	-0.105742455	-0.055039406	-0.059183598	0.001364708	0.05150795	0.054769993	-0.0013651848	-0.063941956	-0.07517147	0.043457508	0.10734081	0.090967655	Lrrn4cl	68852	Mus musculus LRRN4 C-terminal like (Lrrn4cl), mRNA.		GO:0016021|GO:0016020
2470259	0.70906276	0.10003242	0.005785462	-1.0911738	-0.12588088	1.0911738	down	1.1172309	0.15992737	1.1172309	up	1.3926172	0.47779876	1.3926172	up	1.1423388	0.19199052	1.1423388	up	2953.8	3715.3	3175.1	1978.1	3305.7	2780.2	4212.0	3651.9	3603.4	2164.2	3297.7	2193.9	0.03205204	0.043266296	0.057169914	-0.13900566	-0.1762371	-0.032051086	0.04926777	0.040574074	0.42028904	-0.36862564	-0.09799957	-0.45664024	Armc8	74125	Mus musculus armadillo repeat containing 8 (Armc8), mRNA.	GO:0008150	GO:0005575	GO:0003674|GO:0005488
6520767	0.33616552	0.18410303	0.002499667	-1.0452777	-0.06388632	1.0452777	down	-1.1090108	-0.1492734	1.1090108	down	-1.0528371	-0.074282326	1.0528371	down	1.0077269	0.011104744	1.0077269	up	107.6	113.3	106.8	101.7	133.8	109.4	127.9	109.5	105.1	114.9	122.0	118.0	-0.09790802	-0.10490084	-0.07755852	0.13306427	-0.007124424	0.041512966	0.007124424	-0.081032276	-0.014800549	0.07319307	0.03020811	0.0307374	1700123O12Rik	73624	PREDICTED: Mus musculus RIKEN cDNA 1700123O12 gene, transcript variant 1 (1700123O12Rik), mRNA.
5870154	3.536757E-5	1.3297435E-4	0.0048359344	-1.0579913	-0.08132776	1.0579913	down	1.1272658	0.17282772	1.1272658	up	-1.5371163	-0.62022626	1.5371163	down	-1.8332223	-0.8743817	1.8332223	down	2761.8	3583.5	3167.8	2012.8	3221.9	2479.3	4887.1	3528.1	2749.3	4806.9	5541.2	4679.7	-0.05967331	0.0020017624	0.06131935	-0.10989475	-0.20938396	-0.19555664	0.25419998	-0.0020017624	-0.0045671463	0.82538223	0.66254425	0.62038326	Gapdh	14433	Mus musculus glyceraldehyde-3-phosphate dehydrogenase (Gapdh), mRNA.	GO:0006096|GO:0055114|GO:0006006|GO:0007275	GO:0005737|GO:0005739	GO:0016491|GO:0008943|GO:0004365|GO:0051287|GO:0005515
5390500	0.0013570541	0.7602831	0.0034219364	1.0566944	0.079558216	1.0566944	up	1.0476897	0.06721147	1.0476897	up	1.0558589	0.07841698	1.0558589	up	1.0649338	0.090763725	1.0649338	up	131.6	142.0	123.1	101.0	148.1	111.1	136.7	121.2	115.7	108.1	121.9	118.5	0.09914303	0.058285236	0.042452812	0.017448902	0.02443266	-0.04363489	0.0011978149	-0.038793564	-0.0011978149	-0.12787628	-0.07720995	-0.06895828	Olfr1395	258877	Mus musculus olfactory receptor 1395 (Olfr1395), mRNA.	GO:0007186|GO:0007608|GO:0007165	GO:0016020|GO:0016021|GO:0005886	GO:0004930|GO:0004872|GO:0004984|GO:0004871
2970368	0.047416054	0.6054422	0.009774255	-1.0890212	-0.12303209	1.0890212	down	-1.1228013	-0.16710265	1.1228013	down	-1.0875851	-0.12112824	1.0875851	down	-1.0548645	-0.077057675	1.0548645	down	114.8	135.7	113.9	108.4	160.7	121.1	146.3	129.4	115.3	129.7	147.4	127.1	-0.1829567	-0.051269054	-0.15982151	0.041657925	0.06121111	0.00439167	0.054021835	-0.00439167	-0.074581146	0.1924758	0.15814018	-0.012182236	Spdef	30051	Mus musculus SAM pointed domain containing ets transcription factor (Spdef), mRNA.	GO:0006355|GO:0006350	GO:0005634	GO:0003677|GO:0003700|GO:0043565
3140358	0.13503498	0.18923126	0.0045127147	1.0745307	0.10370667	1.0745307	up	1.1319449	0.17880376	1.1319449	up	1.0590055	0.08271011	1.0590055	up	1.0052909	0.0076130256	1.0052909	up	137.0	143.2	126.6	94.5	142.3	108.6	137.4	131.7	109.9	111.7	127.7	114.7	0.1945262	0.08224964	0.12899876	-0.061119556	-0.011801243	-0.057715893	0.026733875	0.11185217	-0.043931484	-0.06125164	0.01180172	-0.10402584	5730409G15Rik	70511	Mus musculus RIKEN cDNA 5730409G15 gene (5730409G15Rik), mRNA.
6960056	3.1047126E-5	1.3316675E-5	4.844218E-7	-3.0249329	-1.5969031	3.0249329	down	1.3775986	0.46215564	1.3775986	up	4.441657	2.151098	4.441657	up	1.0658758	0.09203927	1.0658758	up	149.9	254.5	150.9	104.8	157.0	116.2	671.2	537.5	599.2	115.9	141.5	106.3	0.08972025	0.41765165	0.30367422	-0.18679714	-0.15187979	-0.23674393	1.834856	1.721262	2.0456371	-0.2727208	-0.089720726	-0.48909712	Vps33b	233405	Mus musculus vacuolar protein sorting 33B (yeast) (Vps33b), mRNA.	GO:0015031|GO:0006810|GO:0016192|GO:0006904	GO:0005764|GO:0016020|GO:0005768
6900520	0.30491528	0.66350317	0.0042838748	-1.1041498	-0.1429359	1.1041498	down	1.2503424	0.32232317	1.2503424	up	1.3247715	0.4057436	1.3247715	up	-1.0421157	-0.05951548	1.0421157	down	153.4	194.2	120.0	96.6	132.6	106.6	188.5	181.3	130.9	111.7	131.9	119.0	0.36004543	0.3005042	-0.026319504	-0.06613159	-0.14633465	-0.12027311	0.47067642	0.5026822	0.08967924	-0.09847832	0.02631998	-0.08203459	Lonrf1	244421	Mus musculus LON peptidase N-terminal domain and ring finger 1 (Lonrf1), mRNA.
6900039	0.24691102	0.013472502	0.0052302894	1.0582998	0.08174833	1.0582998	up	-1.0193405	-0.027636051	1.0193405	down	-1.229636	-0.2982313	1.229636	down	-1.1398523	-0.18884692	1.1398523	down	139.9	133.4	124.7	110.6	159.5	125.0	142.6	124.5	112.7	136.4	149.0	138.5	0.09958696	-0.11624813	-0.046981335	0.019265652	0.00414896	-0.00414896	-0.043827057	-0.11575365	-0.14930677	0.2862401	0.124180794	0.17538548	Csf3	12985	Mus musculus colony stimulating factor 3 (granulocyte) (Csf3), mRNA.	GO:0006955|GO:0030851	GO:0005576|GO:0005615	GO:0005125|GO:0008083
5220392	0.12213084	0.37791103	0.0059203603	1.0531716	0.07474057	1.0531716	up	1.0946633	0.13048713	1.0946633	up	1.0556074	0.078073345	1.0556074	up	1.0155962	0.022326786	1.0155962	up	122.3	132.9	125.4	92.6	138.2	102.5	131.4	119.3	111.7	113.1	115.9	110.0	0.037997246	0.059497356	0.14599562	-0.04844141	-0.008010864	-0.09151888	0.0013489723	-0.0013494492	0.01926899	0.0019712448	-0.09244728	-0.12447548	Rgag1	209540	PREDICTED: Mus musculus retrotransposon gag domain containing 1 (Rgag1), mRNA.
4780332	0.17137347	0.37633488	0.001111539	1.4780949	0.56373894	1.4780949	up	2.570532	1.362067	2.570532	up	1.9040848	0.9290978	1.9040848	up	1.0948777	0.13076973	1.0948777	up	293.5	287.2	528.3	110.2	142.7	149.3	300.6	261.9	230.7	111.1	125.0	132.5	0.78656244	0.31019497	1.7885652	-0.41063595	-0.5685692	-0.22167349	0.5117316	0.4607005	0.22167349	-0.6298146	-0.5822797	-0.3810935	Lrrc48	74665	Mus musculus leucine rich repeat containing 48 (Lrrc48), mRNA.			GO:0005515
4070484	0.3688209	0.14628889	0.004525408	1.0113451	0.016275406	1.0113451	up	-1.040198	-0.056858063	1.040198	down	-1.0993229	-0.13661528	1.0993229	down	-1.0449847	-0.06348181	1.0449847	down	112.1	120.2	119.3	95.9	140.4	113.6	129.1	115.0	104.0	120.4	131.3	122.1	-0.09484339	-0.07181454	0.035111427	-0.0046858788	0.0046858788	0.03902769	-0.033560276	-0.06330824	-0.0835042	0.104409695	0.091124535	0.033938885	1200016C12Rik
5360500	0.0142659545	0.530792	0.0057189628	1.3312503	0.4127819	1.3312503	up	1.395337	0.48061356	1.395337	up	1.2633798	0.33728838	1.2633798	up	1.2053539	0.2694567	1.2053539	up	186.0	240.1	175.3	116.1	162.7	142.3	216.8	120.5	147.9	114.7	122.4	117.0	0.45916605	0.3933921	0.59914017	-0.0035481453	-0.05301714	0.06642294	0.45816612	-0.24836159	0.0035481453	-0.2366209	-0.27166605	-0.2902255	St3gal1	20442	Mus musculus ST3 beta-galactoside alpha-2,3-sialyltransferase 1 (St3gal1), mRNA.	GO:0006486	GO:0005794|GO:0016021|GO:0016020|GO:0005576|GO:0030173	GO:0016740|GO:0016757|GO:0008373|GO:0003836
940414	0.5850071	0.6515411	0.0043742894	1.2092202	0.27407694	1.2092202	up	2.235774	1.1607744	2.235774	up	1.8830487	0.9130703	1.8830487	up	1.0184485	0.02637291	1.0184485	up	357.4	533.7	443.3	188.1	201.0	201.6	505.8	581.2	252.8	119.2	312.8	175.9	0.5567608	0.7580528	1.0319405	-0.13907003	-0.6665149	-0.3299842	0.6559267	1.0231457	-0.15454912	-1.0281143	0.13906956	-0.32564306	Rabgap1	227800	Mus musculus RAB GTPase activating protein 1 (Rabgap1), transcript variant 2, mRNA.	GO:0007049|GO:0032313	GO:0005737|GO:0005622	GO:0005096|GO:0005097
7150669	0.032303005	0.02208231	0.0028899976	1.0198808	0.02840058	1.0198808	up	-1.1181686	-0.16113773	1.1181686	down	-1.7600415	-0.81560946	1.7600415	down	-1.5433563	-0.62607116	1.5433563	down	103.6	143.0	113.9	135.0	138.9	104.0	125.6	112.3	107.2	141.6	206.1	202.9	-0.18238544	0.13979435	-0.014505863	0.46939278	0.014505863	-0.05758238	-0.04938507	-0.074546814	-0.018366814	0.5649462	0.72539854	1.014185	B230216G23Rik
290630	0.27448142	0.3969021	0.0074036038	1.3205544	0.4011437	1.3205544	up	1.820138	0.8640478	1.820138	up	1.4308258	0.5168481	1.4308258	up	1.0380989	0.053943947	1.0380989	up	218.8	423.7	253.2	113.3	207.2	171.8	217.7	371.7	172.6	137.3	144.5	139.8	0.43482637	0.98931503	0.87057877	-0.2974229	-0.037163258	0.03716278	0.19757271	0.99688816	-0.103171825	-0.047329426	-0.26683903	-0.14508677	8430427H17Rik	329540	Mus musculus RIKEN cDNA 8430427H17 gene (8430427H17Rik), transcript variant 1, mRNA.
1580435	0.72281665	0.9637844	0.008148956	1.0793924	0.11021954	1.0793924	up	2.273859	1.1851428	2.273859	up	2.325197	1.217353	2.325197	up	1.1037625	0.14242983	1.1037625	up	487.8	161.5	386.5	139.2	149.7	124.4	499.8	345.5	226.3	122.7	129.5	126.4	1.7818251	-0.14080572	1.6041069	0.14080524	-0.26047564	-0.19063139	1.4047098	1.0730352	0.43672276	-0.20328951	-0.28129578	-0.25300598	Psmd10	53380	Mus musculus proteasome (prosome, macropain) 26S subunit, non-ATPase, 10 (Psmd10), mRNA.		GO:0043234|GO:0005829
1090427	0.27164033	0.13512793	0.0052198335	1.0265124	0.03775104	1.0265124	up	-1.0198998	-0.028427443	1.0198998	down	-1.051587	-0.07256826	1.051587	down	-1.0044389	-0.0063897762	1.0044389	down	123.7	129.0	118.6	98.0	145.1	118.8	130.2	119.1	111.6	116.8	129.4	125.2	0.009714603	-0.017725468	-0.011579514	-0.009714603	0.012507439	0.06289911	-0.0572896	-0.048853874	-0.02670002	0.010200024	0.031855583	0.04280567	Arfgap3	66251	Mus musculus ADP-ribosylation factor GTPase activating protein 3 (Arfgap3), mRNA.	GO:0006810|GO:0016192|GO:0015031|GO:0032312	GO:0005737|GO:0005794|GO:0016020	GO:0005096|GO:0008270|GO:0046872|GO:0008060
3990215	0.012511959	0.18242961	0.0013218034	-1.1222512	-0.16639552	1.1222512	down	1.5143259	0.5986757	1.5143259	up	1.2485961	0.32030678	1.2485961	up	-1.3610919	-0.44476447	1.3610919	down	335.2	420.0	217.4	184.2	287.8	172.8	392.1	412.7	385.1	235.6	316.7	234.4	0.28213978	0.2029686	-0.119781494	-0.3496666	-0.35519361	-0.7258401	0.1542759	0.3699627	0.3402748	0.022047043	-0.022047997	-0.09640598	Senp3	80886	Mus musculus SUMO/sentrin specific peptidase 3 (Senp3), mRNA.	GO:0019538|GO:0006511|GO:0006508	GO:0005634|GO:0005730	GO:0016787|GO:0008233|GO:0008234|GO:0005515|GO:0004843
6350324	0.55345374	0.10747722	0.009433949	-1.0325681	-0.04623699	1.0325681	down	1.0433829	0.06126865	1.0433829	up	1.1500069	0.20164251	1.1500069	up	1.0674266	0.09413688	1.0674266	up	130.3	126.4	119.2	93.6	143.3	109.3	134.0	128.3	133.3	101.8	114.3	118.4	0.12535858	-0.0141325	0.02518797	-0.048947334	0.023993969	-0.022438526	0.0141325	0.09435558	0.16663694	-0.17253828	-0.13058329	-0.026680946	Gna14	14675	Mus musculus guanine nucleotide binding protein, alpha 14 (Gna14), mRNA.	GO:0007165|GO:0007186|GO:0006471	GO:0005834	GO:0005525|GO:0004871|GO:0000166|GO:0003924|GO:0019001
4850731	0.10764936	0.006103781	0.006076776	-1.272896	-0.34811464	1.272896	down	-2.5795135	-1.367099	2.5795135	down	-1.0003952	-5.699843E-4	1.0003952	down	2.0256915	1.0184145	2.0256915	up	127.0	136.7	114.7	249.0	289.9	398.9	124.9	203.9	190.3	126.2	162.4	151.8	-0.38266373	-0.3941188	-0.49887037	0.9792299	0.47534943	1.3710651	-0.55226755	0.25652647	0.064432144	-0.24499178	-0.064432144	0.079824924	Nav1	215690	Mus musculus neuron navigator 1 (Nav1), mRNA.	GO:0007399|GO:0030154|GO:0007275|GO:0001578|GO:0001764	GO:0005737|GO:0005856|GO:0015630|GO:0005874	GO:0000166|GO:0005524|GO:0017111
4290544	0.14341521	0.0029696617	0.002637444	-1.3272946	-0.4084886	1.3272946	down	-2.5378237	-1.3435918	2.5378237	down	-1.0096107	-0.013799032	1.0096107	down	1.8938266	0.9213042	1.8938266	up	126.5	133.6	128.7	242.6	311.2	422.4	146.9	206.7	205.5	138.3	176.1	158.1	-0.48190832	-0.50815535	-0.35169554	0.841136	0.48217392	1.3657064	-0.38014793	0.18100214	0.08285236	-0.074896336	-0.060408592	0.060408592	Nav1	215690	Mus musculus neuron navigator 1 (Nav1), mRNA.	GO:0007399|GO:0030154|GO:0007275|GO:0001578|GO:0001764	GO:0005737|GO:0005856|GO:0015630|GO:0005874	GO:0000166|GO:0005524|GO:0017111
2000767	0.0018463416	0.002057904	0.0037450437	-1.0052748	-0.0075899735	1.0052748	down	1.0286126	0.0406998	1.0286126	up	-1.7243421	-0.786046	1.7243421	down	-1.783036	-0.8343358	1.783036	down	119.7	204.9	127.9	110.4	165.9	117.6	131.1	154.4	150.8	204.1	251.0	193.0	-0.25056314	0.17747307	-0.05420637	-0.061215878	-0.025280476	-0.1628995	-0.25948095	0.12967348	0.025280952	0.86849785	0.71014833	0.6749654	Esrrg	26381	Mus musculus estrogen-related receptor gamma (Esrrg), mRNA.	GO:0006355|GO:0006350|GO:0007275|GO:0045893	GO:0005634	GO:0004872|GO:0003677|GO:0046872|GO:0008270|GO:0043565|GO:0003700|GO:0003707|GO:0050682|GO:0005516|GO:0016563|GO:0005496|GO:0004879
5220465	0.29528087	0.10553619	0.0066500464	1.06367	0.08905061	1.06367	up	-1.0386581	-0.05472088	1.0386581	down	-1.1212301	-0.16508245	1.1212301	down	-1.0148813	-0.021310963	1.0148813	down	127.7	130.6	117.0	101.3	159.3	114.5	126.9	115.2	109.3	121.1	138.6	124.0	0.042058945	-0.023022652	-0.05308962	0.018077374	0.117836	-0.005804062	-0.113806725	-0.11608648	-0.07131195	0.06133461	0.12690401	0.005803585	Kcnma1			GO:0006811|GO:0006810|GO:0008152|GO:0007628|GO:0007268|GO:0007605|GO:0001666|GO:0006813|GO:0007623|GO:0019228|GO:0007605|GO:0060087|GO:0060073|GO:0060083|GO:0060082|GO:0042391|GO:0042391|GO:0051260|GO:0050885|GO:0042491|GO:0048469|GO:0060073|GO:0045475|GO:0042311|GO:0032344|GO:0045794|GO:0046541|GO:0042491	GO:0045211|GO:0009897|GO:0044444|GO:0043195|GO:0016020|GO:0008076|GO:0016021|GO:0016021|GO:0005886|GO:0016324|GO:0005783	GO:0000287|GO:0005216|GO:0005244|GO:0015269|GO:0015269|GO:0015269|GO:0015269|GO:0005515|GO:0005249|GO:0005249|GO:0005267|GO:0005267|GO:0030955|GO:0046872|GO:0060072|GO:0060072|GO:0005509|GO:0003824|GO:0005488
730114	0.31406185	0.73500735	0.0020969508	1.2037947	0.2675894	1.2037947	up	1.871845	0.904461	1.871845	up	1.7085775	0.7727957	1.7085775	up	1.0987964	0.13592401	1.0987964	up	298.7	194.7	277.5	111.4	166.9	123.7	275.3	207.7	221.4	110.6	134.4	125.7	1.1059704	0.07269621	1.2083559	-0.10413504	-0.07269621	-0.14952946	0.6886673	0.4470744	0.44851255	-0.3440652	-0.17408752	-0.21598005	1700021K19Rik	224118	Mus musculus RIKEN cDNA 1700021K19 gene (1700021K19Rik), mRNA.
5130228	0.01675351	0.20952967	0.0020972902	1.0732528	0.10198991	1.0732528	up	-1.0513504	-0.07224353	1.0513504	down	-1.0987304	-0.13583755	1.0987304	down	1.0269713	0.03839588	1.0269713	up	119.0	135.2	114.3	100.8	151.8	115.7	126.4	108.6	104.9	113.9	128.6	124.0	-0.042425156	0.035280704	-0.064804554	0.03523016	0.07725048	0.03230095	-0.095788	-0.17887592	-0.103254795	-0.026812553	0.026812553	0.029593945	Popdc3	78977	Mus musculus popeye domain containing 3 (Popdc3), mRNA.		GO:0016021|GO:0016020
430215	0.49032816	0.45096534	0.001846176	1.0115079	0.016507477	1.0115079	up	2.4136202	1.2711987	2.4136202	up	1.8594838	0.8949022	1.8594838	up	-1.2832383	-0.35978907	1.2832383	down	657.2	577.1	417.6	204.1	327.4	172.7	543.5	874.4	480.4	158.7	470.0	261.9	0.7146387	0.17361069	0.23658848	-0.7204757	-0.70151997	-1.2667627	0.04082203	0.88590145	0.148592	-1.0844288	-0.04082203	-0.4841404	Asah1	11886	Mus musculus N-acylsphingosine amidohydrolase 1 (Asah1), mRNA.	GO:0006629	GO:0005764	GO:0016787|GO:0017040
1850736	0.005038946	0.49425164	0.0028422608	-1.0667881	-0.09327364	1.0667881	down	-1.075955	-0.10561784	1.075955	down	-1.108466	-0.14856449	1.108466	down	-1.099022	-0.13622029	1.099022	down	115.7	122.1	119.7	105.0	145.9	117.0	139.8	125.3	117.1	123.1	139.8	137.0	-0.12240982	-0.12252045	-0.030581474	0.04979658	-0.015520096	0.007065296	0.019298077	-0.0070648193	-0.00792408	0.08414936	0.12477636	0.24107695	Pard6b	58220	Mus musculus par-6 (partitioning defective 6) homolog beta (C. elegans) (Pard6b), mRNA.	GO:0007049|GO:0051301	GO:0005737|GO:0030054|GO:0016020|GO:0005886|GO:0005938|GO:0005634|GO:0005923|GO:0045177	GO:0005515
4850274	0.038421247	0.006556046	0.009976437	1.0421473	0.05955918	1.0421473	up	1.0101717	0.014600435	1.0101717	up	-1.280556	-0.35677034	1.280556	down	-1.2412654	-0.3118116	1.2412654	down	136.8	161.7	125.6	100.6	173.1	128.6	148.8	133.2	113.1	136.3	164.1	155.6	0.0163126	5.393028E-4	-0.06919098	-0.14624882	0.059405327	-0.009296894	-5.393028E-4	-0.04510975	-0.18536758	0.24451303	0.20850515	0.38627625	9628654_5
3310131	0.016200744	0.4230211	0.005861553	-1.021186	-0.030245623	1.021186	down	1.0156711	0.022433281	1.0156711	up	1.0249838	0.035600983	1.0249838	up	-1.0119078	-0.017077923	1.0119078	down	114.7	119.0	112.5	91.0	131.3	102.5	128.5	117.1	107.6	108.5	119.5	112.7	0.0037183762	-0.019190788	0.009554386	-0.018179893	-0.021316528	-0.033721447	0.026116848	0.029386997	0.029314995	-0.0037183762	0.011312485	-0.029578209	A630023P12Rik
6060681	0.059869997	0.04026552	0.0013334783	-1.0351056	-0.049777985	1.0351056	down	1.3791051	0.46373242	1.3791051	up	2.678106	1.4212132	2.678106	up	1.8760558	0.9077028	1.8760558	up	1127.0	1146.8	805.4	392.3	1096.2	720.7	1305.0	1360.8	945.2	226.0	637.6	344.9	0.41297436	0.100112915	-0.012629509	-0.7327471	0.012629509	-0.17062187	0.11262035	0.4124508	0.12472057	-1.67525	-0.7128658	-1.2257318	9430065L19Rik
5360687	0.073632926	0.05490921	0.0071482756	-1.0033236	-0.004786968	1.0033236	down	-1.1081375	-0.14813694	1.1081375	down	-1.0238432	-0.033994675	1.0238432	down	1.0787461	0.10935529	1.0787461	up	115.1	126.9	109.4	100.8	149.8	121.5	123.6	120.5	106.6	115.1	123.9	115.3	-0.056992054	-2.541542E-4	-0.09651518	0.06747007	0.091920376	0.13125896	-0.09527922	0.005101204	-0.04922247	0.022696495	2.5463104E-4	-0.060367584	4921506I22Rik
1770435	0.26316682	0.82982814	0.0025347727	-1.0261061	-0.037179947	1.0261061	down	1.0769566	0.10696013	1.0769566	up	1.0856379	0.11854299	1.0856379	up	-1.017901	-0.025597094	1.017901	down	128.3	131.0	117.6	89.9	138.2	106.5	143.3	121.6	122.5	111.7	121.0	117.5	0.10850477	0.038636208	0.013549805	-0.10038233	-0.013549805	-0.046257496	0.13873386	0.021296024	0.11220074	-0.023187637	-0.0330019	-0.027208805	Ppp4r1	70351	Mus musculus protein phosphatase 4, regulatory subunit 1 (Ppp4r1), mRNA.			GO:0005488
3940121	0.47463426	0.6160989	0.0037220505	-1.006505	-0.009354433	1.006505	down	-1.1050278	-0.1440827	1.1050278	down	-1.1382109	-0.1867679	1.1382109	down	-1.0367296	-0.05203963	1.0367296	down	124.5	125.5	119.2	121.3	146.4	122.6	134.9	122.9	114.2	126.3	146.9	129.9	-0.0022330284	-0.07335281	-0.025099277	0.24632168	0.0022330284	0.08300829	-0.026163578	-0.02372694	-0.022731304	0.16950941	0.21629953	0.10187292	Il8rb	12765	Mus musculus interleukin 8 receptor, beta (Il8rb), mRNA.	GO:0007186|GO:0007165|GO:0006935|GO:0006915	GO:0016021|GO:0016020|GO:0005886	GO:0004950|GO:0004930|GO:0004872|GO:0004871|GO:0016494|GO:0004950|GO:0004918
160520	0.0018245568	0.011728452	0.00564171	-1.0232048	-0.033094883	1.0232048	down	-1.0087028	-0.01250108	1.0087028	down	-1.1290696	-0.17513433	1.1290696	down	-1.145302	-0.19572814	1.145302	down	127.3	150.9	123.7	102.6	155.7	124.2	150.1	127.2	127.2	130.0	151.3	138.4	-0.058671474	0.0071935654	-0.046082497	-0.06020546	-0.0071935654	0.0073418617	0.07514858	-0.06194353	-0.011480808	0.17029762	0.16415071	0.19267893	D830007B15Rik
3610440	0.01693621	0.0061735893	0.00680201	-1.4740344	-0.5597702	1.4740344	down	-1.0038975	-0.005612053	1.0038975	down	1.5273623	0.6110423	1.5273623	up	1.0402167	0.056884125	1.0402167	up	5712.2	6748.0	4785.9	3631.1	7129.8	5331.7	11007.3	8252.1	7031.9	4968.0	5980.5	5076.2	0.06932163	0.03356743	-0.32042408	-0.2053833	0.038251877	-0.03356743	0.5365877	0.34789371	0.57729435	-0.03356743	-0.14004993	-0.19773388	Psap	19156	Mus musculus prosaposin (Psap), mRNA.	GO:0006629|GO:0006665	GO:0005576|GO:0005764|GO:0005739
1440176	0.06056361	0.12434414	0.0036944996	1.077124	0.10718441	1.077124	up	-2.5053217	-1.3249959	2.5053217	down	-1.4497476	-0.53580177	1.4497476	down	1.8613876	0.8963785	1.8613876	up	121.9	138.5	131.6	202.5	524.2	309.7	134.4	122.0	113.0	122.7	340.3	130.6	-0.13669634	-0.07241154	0.12171793	0.9326558	1.6722198	1.282722	-0.1340375	-0.13778257	-0.13712311	-0.013653755	1.198462	0.013653755	Wdr59	319481	Mus musculus WD repeat domain 59 (Wdr59), mRNA.
4730538	0.0010140543	0.76491094	0.003118445	1.5342522	0.6175356	1.5342522	up	-1.3628166	-0.44659138	1.3628166	down	-1.4321293	-0.5181618	1.4321293	down	1.4599968	0.5459652	1.4599968	up	978.3	1218.2	1125.0	823.5	2069.6	1475.0	861.2	932.2	667.8	946.9	1280.3	858.4	-0.024234772	-0.03382492	0.19964027	0.14919376	0.7032356	0.6289253	-0.69334507	-0.36441994	-0.6532612	0.024235725	0.03624344	-0.21702003	Rpp21	67676	Mus musculus ribonuclease P 21 subunit (human) (Rpp21), mRNA.	GO:0008033	GO:0005634	GO:0016787|GO:0004526
3830373	0.001271173	0.057261735	0.0013286399	1.0333866	0.04738013	1.0333866	up	-1.0917711	-0.12667051	1.0917711	down	-1.0329388	-0.046754837	1.0329388	down	1.0922445	0.1272958	1.0922445	up	120.6	123.3	116.1	104.5	152.8	119.5	127.8	117.4	102.8	114.2	125.3	114.9	0.009298801	-0.03694153	-0.009298801	0.11640024	0.11853552	0.10813427	-0.047520638	-0.03273201	-0.09882927	0.0094566345	0.017571926	-0.06584597	Kcnmb2	72413	Mus musculus potassium large conductance calcium-activated channel, subfamily M, beta member 2 (Kcnmb2), mRNA.	GO:0006811|GO:0006810|GO:0006813	GO:0016020|GO:0016021	GO:0005216|GO:0015269
5390725	0.03088168	0.3924425	0.00903587	1.3552904	0.43860197	1.3552904	up	-2.157331	-1.1092476	2.157331	down	-1.5646992	-0.6458853	1.5646992	down	1.8686084	0.9019642	1.8686084	up	134.9	256.4	192.0	420.5	414.5	313.6	153.5	133.9	132.0	164.7	144.2	292.9	-0.5720072	-0.034947395	0.22015476	1.5363035	0.7065964	0.69804287	-0.50298023	-0.5967498	-0.6028757	0.034947872	-0.5231681	0.7232704	G6pc3	68401	Mus musculus glucose 6 phosphatase, catalytic, 3 (G6pc3), mRNA.	GO:0006094|GO:0015760	GO:0016021|GO:0016020|GO:0005783	GO:0016787|GO:0003824|GO:0004346|GO:0004346
110079	0.0382182	0.009259321	0.009315222	-1.2502939	-0.3222672	1.2502939	down	-1.0001546	-2.229996E-4	1.0001546	down	1.2949711	0.3729199	1.2949711	up	1.0358934	0.050875664	1.0358934	up	105.6	129.5	116.8	98.7	126.9	105.9	146.5	138.9	170.2	101.7	120.2	112.7	-0.15497398	0.04616356	0.022844791	0.060053825	-0.11164665	-0.033703804	0.20188427	0.2583766	0.42057514	-0.14225388	-0.022845268	-0.07282448	Cd44	12505	Mus musculus CD44 antigen (Cd44), transcript variant 2, mRNA.	GO:0001658|GO:0007155|GO:0002246	GO:0016021|GO:0016020|GO:0009897|GO:0009897|GO:0016323|GO:0009986	GO:0004872|GO:0005540|GO:0005540|GO:0005515|GO:0005488
5080228	0.51402515	0.9391491	0.005598437	1.0102946	0.014775911	1.0102946	up	-1.067134	-0.09374142	1.067134	down	-1.0642872	-0.089887455	1.0642872	down	1.012997	0.018629871	1.012997	up	116.1	123.7	111.7	101.0	138.2	117.3	128.9	113.4	105.0	111.9	131.2	120.6	-0.017179012	-0.00485754	-0.038956642	0.09784174	0.011628151	0.110761166	-0.007413864	-0.055864334	-0.042042732	0.00485754	0.11829567	0.04118824	Cd44	12505	Mus musculus CD44 antigen (Cd44), transcript variant 2, mRNA.	GO:0001658|GO:0007155|GO:0002246	GO:0016021|GO:0016020|GO:0009897|GO:0009897|GO:0016323|GO:0009986	GO:0004872|GO:0005540|GO:0005540|GO:0005515|GO:0005488
6450193	0.786718	0.049806222	0.0032735714	1.0630625	0.08822648	1.0630625	up	-1.0441121	-0.062276524	1.0441121	down	-1.164454	-0.2196536	1.164454	down	-1.0490988	-0.069150604	1.0490988	down	124.2	135.4	118.3	100.1	161.8	117.0	127.3	118.1	107.0	127.8	138.6	125.8	-0.00990057	0.0057020187	-0.042170525	-0.0057020187	0.1296997	0.016462803	-0.116341114	-0.08726311	-0.10744429	0.20263767	0.11971903	0.02555561	Lgals2	107753	Mus musculus lectin, galactose-binding, soluble 2 (Lgals2), mRNA.			GO:0005529
6450551	0.08162579	0.9206173	5.643575E-4	-1.03517	-0.049867626	1.03517	down	1.093432	0.1288635	1.093432	up	1.0971508	0.13376188	1.0971508	up	-1.0316612	-0.044969242	1.0316612	down	120.6	126.9	120.8	93.3	129.2	97.7	140.9	127.1	112.8	110.0	117.4	115.7	0.03191662	0.022343159	0.0804677	-0.022342682	-0.08664608	-0.14287424	0.12781191	0.1111536	0.045364857	-0.026298046	-0.058582306	-0.03207493	Lrrc67	69312	Mus musculus leucine rich repeat containing 67 (Lrrc67), transcript variant 2, mRNA.			GO:0005515
4730102	0.4784051	0.2679143	0.0061888653	-1.0099431	-0.01427412	1.0099431	down	1.0567129	0.07958349	1.0567129	up	1.1138928	0.15561041	1.1138928	up	1.0437331	0.061752796	1.0437331	up	133.7	138.4	127.1	100.8	152.9	112.0	149.7	134.9	118.7	111.1	125.0	122.6	0.09762859	0.005036354	0.09179115	-0.016283989	0.035676003	-0.06368637	0.13850212	0.103812695	-0.005036354	-0.11759138	-0.07005644	-0.041904926	5031425M16Rik
5550670	0.013118612	0.7261489	0.001820566	1.0451105	0.06365538	1.0451105	up	-1.0805397	-0.11175203	1.0805397	down	-1.0683029	-0.0953207	1.0683029	down	1.0570816	0.08008671	1.0570816	up	116.6	117.6	110.1	103.6	141.4	109.3	120.2	108.5	100.0	111.4	117.2	118.2	0.022456646	-0.041464806	-0.025689602	0.16632748	0.076155186	0.048075676	-0.073449135	-0.086649895	-0.07556486	0.031539917	-0.022456646	0.041214943	1700008G05Rik	75497	Mus musculus RIKEN cDNA 1700008G05 gene (1700008G05Rik), mRNA.	GO:0006810		GO:0008289|GO:0005215|GO:0005488
7150035	0.19169037	0.5709898	0.0041084853	-1.4670953	-0.5529626	1.4670953	down	1.9013349	0.9270126	1.9013349	up	2.3799973	1.2509599	2.3799973	up	-1.1720347	-0.22901535	1.1720347	down	613.3	650.5	480.5	263.7	322.7	309.8	672.1	1371.1	933.3	420.4	495.8	184.0	0.34396553	0.06408024	0.14548492	-0.55673504	-1.0046706	-0.66610146	0.032001495	1.2515516	0.92886543	-0.032001495	-0.25059223	-1.2578673	Abcf1	224742	Mus musculus ATP-binding cassette, sub-family F (GCN20), member 1 (Abcf1), mRNA.			GO:0005524|GO:0000166|GO:0017111|GO:0016887
780215	0.93558735	0.5022463	0.003873103	1.051476	0.072415985	1.051476	up	-1.3079339	-0.3872897	1.3079339	down	-1.4657389	-0.5516281	1.4657389	down	-1.0657895	-0.09192243	1.0657895	down	1090.9	1690.5	1074.0	889.8	2341.6	1547.3	1409.4	1435.4	1193.0	1642.6	1908.8	1687.0	-0.23209286	0.08556366	-0.21564865	-0.085562706	0.5401058	0.3451481	-0.3758917	-0.09841061	-0.10512352	0.4271927	0.2916155	0.35665035	Mpv17l	93734	Mus musculus Mpv17 transgene, kidney disease mutant-like (Mpv17l), mRNA.	GO:0008150	GO:0005737|GO:0016021|GO:0016020|GO:0005575|GO:0005777	GO:0003674
4220546	0.5881181	0.16225481	0.0020952446	-1.769537	-0.8233719	1.769537	down	2.2119892	1.1453444	2.2119892	up	5.0998855	2.3504648	5.0998855	up	1.3029201	0.38174856	1.3029201	up	1330.9	1698.6	1226.5	497.8	373.7	1133.5	4850.7	2419.1	1782.2	462.5	864.5	248.4	0.14671993	0.17645836	0.046164513	-0.8891783	-2.1313477	-0.046164513	1.5118437	0.73435974	0.59325504	-1.2422314	-0.7998991	-2.1698055	Ilf2	67781	Mus musculus interleukin enhancer binding factor 2 (Ilf2), mRNA.	GO:0008150|GO:0006355|GO:0006350	GO:0005634|GO:0005730	GO:0005515|GO:0003677
3990347	0.0018191221	4.011788E-5	1.5334813E-4	-1.0559231	-0.07850472	1.0559231	down	-1.0655974	-0.09166256	1.0655974	down	1.0060267	0.008668582	1.0060267	up	1.0152439	0.021826426	1.0152439	up	110.5	115.6	106.3	95.1	135.4	106.8	127.4	116.1	107.0	108.9	119.3	116.0	-0.06354427	-0.07682514	-0.08690739	0.034598827	0.0067658424	0.0063462257	-8.430481E-4	0.0022068024	0.0068736076	-0.012764454	-0.0058465004	8.4257126E-4	Gm606	239789	Mus musculus gene model 606, (NCBI) (Gm606), mRNA.
4060736	0.75506246	0.14316761	0.006370457	1.0585117	0.08203729	1.0585117	up	1.1670308	0.2228427	1.1670308	up	1.0614144	0.085988045	1.0614144	up	-1.0387276	-0.054817356	1.0387276	down	141.8	164.8	128.3	96.7	156.7	102.2	146.8	132.5	127.0	121.3	126.4	124.5	0.15079165	0.07922411	0.05885601	-0.13730192	0.0067152977	-0.24906969	0.037493706	0.01198101	-0.006714821	-0.024331093	-0.114635944	-0.0762372	Ppp2r3a	19054	PREDICTED: Mus musculus protein phosphatase 2 (formerly 2A), regulatory subunit B'', alpha (Ppp2r3a), mRNA.			GO:0004721
3400059	1.4501967E-4	2.9959343E-4	3.0081763E-4	-1.0648428	-0.090640545	1.0648428	down	1.0003401	4.905015E-4	1.0003401	up	-3.0613365	-1.6141616	3.0613365	down	-3.2609508	-1.7052927	3.2609508	down	136.1	148.5	145.2	153.8	155.4	120.2	142.8	154.2	209.3	411.5	514.7	448.3	-0.24190521	-0.31284904	0.08194876	0.18606615	-0.3173561	-0.34298706	-0.32934618	-0.08194876	0.21041107	1.5875726	1.4574752	1.5965533	Mapk4	225724	Mus musculus mitogen-activated protein kinase 4 (Mapk4), mRNA.	GO:0007049|GO:0006468		GO:0016301|GO:0000166|GO:0004674|GO:0016740|GO:0005524|GO:0004707|GO:0004672
2230619	0.06774351	0.29236498	0.008991009	-1.445904	-0.53197175	1.445904	down	-1.6796505	-0.74816114	1.6796505	down	-1.2994074	-0.37785372	1.2994074	down	-1.1185768	-0.16166434	1.1185768	down	215.1	382.8	285.8	280.7	628.6	536.6	537.1	515.0	376.4	549.4	645.1	387.3	-0.93503714	-0.5264511	-0.3101139	-0.19873047	0.23363113	0.43798065	-0.010486603	0.102739334	-0.26793957	0.57283115	0.3745556	0.010487556	Hist1h2bm	319186	Mus musculus histone cluster 1, H2bm (Hist1h2bm), mRNA.	GO:0006334	GO:0005634|GO:0005694|GO:0000786	GO:0003677
5960192	0.06434584	0.6425118	0.008344566	-1.4437401	-0.529811	1.4437401	down	-1.9385327	-0.9549651	1.9385327	down	-2.39905	-1.2624632	2.39905	down	-1.7867146	-0.8373092	1.7867146	down	246.7	607.6	202.9	477.2	492.1	799.1	323.0	706.7	566.7	1086.3	987.4	1199.8	-1.2094898	-0.25705338	-1.2644105	0.15953064	-0.59758854	0.57199955	-1.1415215	0.07026672	-0.07026577	1.0501261	0.50416946	1.0915737	Atox1	11927	Mus musculus ATX1 (antioxidant protein 1) homolog 1 (yeast) (Atox1), mRNA.	GO:0006811|GO:0006810|GO:0030001|GO:0006878|GO:0006825		GO:0005507|GO:0005375|GO:0046872
6940372	0.023510562	0.15200162	0.0060136477	-1.0231211	-0.032976948	1.0231211	down	-1.0409312	-0.05787468	1.0409312	down	-1.1052122	-0.14432335	1.1052122	down	-1.0863023	-0.11942562	1.0863023	down	120.5	127.9	119.1	98.9	148.9	118.8	135.5	122.0	119.4	122.6	135.8	135.9	-0.054283142	-0.052599907	-0.029509544	-0.022174835	0.021872997	0.037533283	-0.021872997	-0.038326263	0.022737503	0.08391428	0.08457613	0.22701788	C130032J12Rik
4810008	0.036079694	0.0031464777	0.0055000433	1.2778085	0.35367173	1.2778085	up	3.25039	1.7006129	3.25039	up	-1.0610607	-0.08550708	1.0610607	down	-2.6990435	-1.4324483	2.6990435	down	421.3	497.4	469.5	125.2	137.3	162.6	784.4	291.5	310.0	354.0	417.9	323.0	0.28882122	0.13389015	0.5979767	-1.2839537	-1.6518626	-1.1453342	0.7259531	-0.42706108	-0.3392191	0.21619415	0.0013751984	-0.0013751984	Dgkq					GO:0016301|GO:0004143
7200370	0.32159674	0.57641995	0.008800602	-1.0321422	-0.04564174	1.0321422	down	-1.0807813	-0.11207469	1.0807813	down	-1.0567548	-0.07964071	1.0567548	down	-1.009197	-0.013207756	1.009197	down	115.8	115.3	112.5	97.9	140.7	115.8	127.9	118.2	108.1	121.1	128.7	116.9	-0.022031307	-0.10502958	-0.029771328	0.05251026	0.034696102	0.0921855	-0.019906998	0.0036950111	-0.0036950111	0.14388657	0.0868206	-0.011692047	LOC629925	629925	PREDICTED: Mus musculus similar to Ig heavy chain V region 108A precursor (LOC629925), mRNA.
3400747	0.025836073	0.27308178	7.8491255E-4	1.0671434	0.09375413	1.0671434	up	1.1851965	0.24512625	1.1851965	up	1.3078365	0.38718224	1.3078365	up	1.1775678	0.23581012	1.1775678	up	186.8	236.4	151.0	127.9	198.7	155.0	162.9	200.0	200.9	118.5	141.0	133.1	0.2968297	0.19751024	0.1869607	-0.054078102	0.007180214	-0.007180214	-0.066372395	0.27707195	0.18933868	-0.35113478	-0.21360207	-0.19677162	Igfbp4	16010	Mus musculus insulin-like growth factor binding protein 4 (Igfbp4), mRNA.	GO:0001558	GO:0005576|GO:0005615	GO:0019838|GO:0005520
2320228	0.7301276	0.28235212	0.002084148	1.0181948	0.026013533	1.0181948	up	-1.0404084	-0.057149887	1.0404084	down	-1.0694478	-0.09686597	1.0694478	down	-1.0095432	-0.013702551	1.0095432	down	119.7	131.5	118.0	104.4	146.4	114.5	129.0	122.3	109.2	121.1	131.4	123.7	-0.0465827	-0.0049614906	-0.028621197	0.0699029	0.01641941	0.0049619675	-0.0791831	-0.017189503	-0.06183338	0.07210064	0.047897816	0.012393475	Gstm4	14865	Mus musculus glutathione S-transferase, mu 4 (Gstm4), mRNA.	GO:0018916|GO:0042178	GO:0005829	GO:0016740|GO:0004364
60746	0.93159974	0.2950096	0.00863933	1.0219312	0.031298004	1.0219312	up	-1.0502881	-0.070785046	1.0502881	down	-1.1009537	-0.13875373	1.1009537	down	-1.025744	-0.03667068	1.025744	down	117.8	124.8	108.6	98.8	139.8	112.1	127.0	114.8	100.9	117.5	121.7	128.7	-0.0019097328	0.0019097328	-0.08417511	0.06153345	0.022525787	0.04412079	-0.033771038	-0.042098045	-0.10220003	0.080724716	-0.0043087006	0.16177607	1700065D16Rik	73410	Mus musculus RIKEN cDNA 1700065D16 gene (1700065D16Rik), mRNA.
4540561	0.80094945	0.32353547	0.00840985	1.1157199	0.15797488	1.1157199	up	1.870261	0.9032396	1.870261	up	1.3978664	0.48322648	1.3978664	up	-1.1991717	-0.26203823	1.1991717	down	4142.3	3607.7	2413.4	927.3	2047.3	2136.6	3468.2	3852.4	2588.0	2414.2	2441.2	1559.9	0.7623987	0.27515316	-0.0044641495	-0.947876	-0.59743214	-0.13132286	0.0044641495	0.38425732	0.17044163	0.036737442	-0.2634163	-0.66383743	Chgb	12653	Mus musculus chromogranin B (Chgb), mRNA.		GO:0005576	GO:0005515
4780719	0.05495949	0.22485836	0.0035237146	-1.0213556	-0.03048531	1.0213556	down	-1.0648757	-0.09068505	1.0648757	down	-1.1304551	-0.17690372	1.1304551	down	-1.0842549	-0.11670399	1.0842549	down	113.1	136.5	109.4	100.9	142.2	116.9	132.9	121.7	107.2	123.6	134.9	132.6	-0.1276927	0.030675888	-0.1422782	0.023059845	-0.023059368	0.032759666	-0.034790516	-0.025743484	-0.08730507	0.122068405	0.08950853	0.17129517	1700025D03Rik	67944	Mus musculus RIKEN cDNA 1700025D03 gene (1700025D03Rik), mRNA.
430398	0.0033229208	0.0016880094	0.0038044986	1.0690346	0.09630855	1.0690346	up	1.0829266	0.11493556	1.0829266	up	-3.1376886	-1.6497022	3.1376886	down	-3.178463	-1.6683292	3.178463	down	118.0	134.0	172.5	126.4	161.6	107.9	119.2	136.7	186.0	381.0	559.3	301.3	-0.30513096	-0.22403145	0.54069185	0.07248545	-0.09199047	-0.3137722	-0.429502	-0.07248545	0.22459126	1.6646628	1.7574801	1.2495675	4933402J24Rik
4260079	0.23293556	0.67053884	0.005611292	1.0107327	0.015401522	1.0107327	up	-1.0541426	-0.07606999	1.0541426	down	-1.0425025	-0.060050804	1.0425025	down	1.0220181	0.031420708	1.0220181	up	121.1	120.8	111.6	97.8	144.2	114.1	125.9	117.0	106.1	114.7	121.0	122.2	0.025405407	-0.05378294	-0.057821274	0.034636974	0.051567554	0.055806637	-0.05895853	-0.027584076	-0.045860767	0.026948929	-0.025405884	0.046205997	D16Ertd642e
5310612	0.72557247	0.5718923	0.001535724	-1.1973965	-0.259901	1.1973965	down	2.1763253	1.1218942	2.1763253	up	2.7195377	1.4433614	2.7195377	up	1.043598	0.06156619	1.043598	up	393.6	229.4	439.1	121.7	194.9	158.3	571.1	543.9	319.0	127.6	193.6	126.2	1.2137451	-0.019090652	1.5292845	-0.2913556	-0.19268227	-0.15770578	1.3306198	1.4421692	0.7308531	-0.33988333	0.019090176	-0.5056491	Taf6	21343	Mus musculus TAF6 RNA polymerase II, TATA box binding protein (TBP)-associated factor (Taf6), mRNA.	GO:0006355|GO:0006350|GO:0051090|GO:0006352	GO:0005634|GO:0005669	GO:0016986|GO:0003677|GO:0003702
5270291	0.9739156	0.5395917	0.0068230843	-1.2924314	-0.37008762	1.2924314	down	3.100298	1.6324068	3.100298	up	5.0474796	2.3355632	5.0474796	up	1.2596899	0.33306867	1.2596899	up	1259.9	369.2	639.5	134.8	407.5	182.0	3084.3	631.6	486.6	125.0	327.8	121.0	2.1267614	-0.09954643	1.2538166	-0.9379864	0.070186615	-0.74838924	2.9073286	0.8615513	0.6224146	-1.1826115	-0.070186615	-1.362597	Taf6	21343	Mus musculus TAF6 RNA polymerase II, TATA box binding protein (TBP)-associated factor (Taf6), mRNA.	GO:0006355|GO:0006350|GO:0051090|GO:0006352	GO:0005634|GO:0005669	GO:0016986|GO:0003677|GO:0003702
4060706	0.6253374	0.03850182	0.0035871363	-1.2278728	-0.29616117	1.2278728	down	-1.569138	-0.64997226	1.569138	down	-1.1161492	-0.15852991	1.1161492	down	1.1449473	0.1952812	1.1449473	up	133.6	204.5	120.3	187.9	260.9	209.4	192.5	145.2	210.1	170.9	172.3	163.3	-0.43987083	-0.19467211	-0.56901693	0.35212517	0.17257977	0.22165203	-0.05340433	-0.31751394	0.055841923	0.24542332	-0.13831425	0.05340433	LOC385718
3120113	5.2966367E-5	5.3890606E-5	4.0593484E-5	-14.57691	-3.865613	14.57691	down	1.055303	0.07765722	1.055303	up	15.333324	3.9385986	15.333324	up	-1.0032432	-0.0046714153	1.0032432	down	118.2	115.8	122.4	90.1	129.3	103.5	1908.3	3754.5	1010.7	102.9	120.4	113.0	0.045325756	-0.060670376	0.14843893	-0.034670353	-0.0432868	-0.021920204	3.642168	4.8645124	3.2232523	-0.08126497	0.021920681	-0.026518822	AI324046				GO:0016020|GO:0016021|GO:0005576|GO:0005886	GO:0003823
1770594	6.5057346E-4	6.1279116E-4	7.098375E-4	-10.946455	-3.4523919	10.946455	down	-1.0275207	-0.039167404	1.0275207	down	10.772126	3.4292312	10.772126	up	1.0111568	0.016006788	1.0111568	up	111.8	116.9	118.2	95.6	135.8	108.5	783.1	3141.1	1086.6	112.6	119.2	116.1	-0.07940149	-0.09318304	0.037808895	0.009734631	-0.021757603	-0.005250454	2.3698645	4.561942	3.2905931	0.005249977	-0.03999901	-0.030544758	AI324046				GO:0016020|GO:0016021|GO:0005576|GO:0005886	GO:0003823
5700681	0.056642856	0.51102656	0.007841933	-1.0948056	-0.13067469	1.0948056	down	-1.1815015	-0.2406214	1.1815015	down	-1.2811828	-0.35747623	1.2811828	down	-1.1871724	-0.24752952	1.1871724	down	139.8	197.3	122.2	141.4	224.7	148.3	191.2	155.8	134.4	146.4	228.9	173.6	-0.18251896	-0.062027454	-0.37122154	0.06202793	0.1299057	-0.085837364	0.107718945	-0.062220097	-0.26924276	0.14939785	0.3832922	0.31599474	6330400D04
4060553	0.08481259	0.14353055	0.0065853084	-1.107012	-0.14667098	1.107012	down	-1.8136148	-0.8588681	1.8136148	down	-4.7199316	-2.238766	4.7199316	down	-2.8809984	-1.5265689	2.8809984	down	164.7	211.1	129.6	560.1	183.4	197.2	192.6	200.7	170.6	1259.1	738.5	552.8	-0.10057211	-0.17270279	-0.40375805	2.0901766	-0.30157852	0.11097336	-0.07010126	0.07010174	-0.2370205	2.9659986	1.791831	1.721448	D730020K15Rik
3400605	0.08949218	0.0061181285	0.0064316923	-1.2409086	-0.31139693	1.2409086	down	-1.0042602	-0.0061330795	1.0042602	down	2.46281	1.3003054	2.46281	up	1.993138	0.99504155	1.993138	up	386.2	530.6	288.4	254.3	505.6	432.0	764.4	567.9	407.9	225.4	159.9	155.5	0.035754204	0.11019039	-0.17852879	-0.25683498	0.02510643	0.2175436	0.5700083	0.3567047	-0.02510643	-0.49013042	-1.3578854	-1.1512938	Hace1	209462	Mus musculus HECT domain and ankyrin repeat containing, E3 ubiquitin protein ligase 1 (Hace1), mRNA.	GO:0006511|GO:0006464	GO:0005737|GO:0005783|GO:0005622	GO:0016874|GO:0016881
1240332	0.8223362	0.911947	0.002077582	-1.0284638	-0.04049112	1.0284638	down	1.423801	0.5097475	1.423801	up	1.4503964	0.5364472	1.4503964	up	-1.0096053	-0.013791382	1.0096053	down	232.2	304.5	248.3	152.8	268.8	151.9	352.9	295.1	257.9	149.0	232.7	142.2	0.11487961	0.07668209	0.43959808	-0.28540373	-0.08503771	-0.5276413	0.3889246	0.29711056	0.06659794	-0.28662157	-0.06659746	-0.5034895	Epn2	13855	Mus musculus epsin 2 (Epn2), mRNA.	GO:0006897	GO:0005737	GO:0008289
1050474	0.98699903	0.7821928	0.009644045	1.039493	0.05587992	1.039493	up	1.6948398	0.7611489	1.6948398	up	1.5609323	0.6424079	1.5609323	up	-1.0445352	-0.062861115	1.0445352	down	473.0	383.9	466.0	229.3	354.4	206.7	597.3	516.1	358.7	211.9	402.8	177.1	0.65757084	-0.08760166	0.78603935	-0.12496281	-0.19301796	-0.6094575	0.5617933	0.5389738	0.08760166	-0.2574978	0.15231037	-0.63366747	Epn2	13855	Mus musculus epsin 2 (Epn2), mRNA.	GO:0006897	GO:0005737	GO:0008289
6350681	0.010443031	0.0068573416	0.0017061357	1.0512996	0.07217391	1.0512996	up	-1.1929411	-0.2545228	1.1929411	down	-4.217322	-2.076327	4.217322	down	-3.3627238	-1.7496303	3.3627238	down	114.8	163.9	127.6	184.5	167.6	105.0	126.9	121.2	133.1	648.5	340.4	547.5	-0.26487207	0.016551971	-0.016551971	0.7397318	0.031104565	-0.27214003	-0.26183224	-0.1901455	-0.029416084	2.4490461	1.1570377	2.1415033	Rell2	225392	Mus musculus RELT-like 2 (Rell2), mRNA.		GO:0016021|GO:0016020|GO:0005886
4210403	0.5406185	0.7428917	0.009794169	-1.0315694	-0.044840813	1.0315694	down	1.4695032	0.5553285	1.4695032	up	1.3694838	0.45363218	1.3694838	up	-1.1069094	-0.14653714	1.1069094	down	174.3	301.1	120.9	95.6	145.7	106.0	193.2	220.0	170.4	123.0	141.2	124.1	0.43578625	0.7944379	-0.12471151	-0.19259739	-0.1288414	-0.23903418	0.3858075	0.6393132	0.21491432	-0.029583454	0.029583454	-0.12086153	Alg8	381903	Mus musculus asparagine-linked glycosylation 8 homolog (yeast, alpha-1,3-glucosyltransferase) (Alg8), mRNA.		GO:0016020|GO:0016021|GO:0005783	GO:0016757|GO:0016740
4290333	0.22154592	0.057475045	0.009425762	1.0872971	0.120746136	1.0872971	up	1.1417847	0.19129054	1.1417847	up	1.028237	0.040172737	1.028237	up	-1.0212752	-0.030371666	1.0212752	down	131.1	126.8	117.4	83.4	129.3	103.3	124.6	115.8	104.7	103.5	118.8	110.2	0.2237711	0.07742691	0.087008476	-0.1454215	-0.029479504	-0.010764122	-0.0052580833	0.025967598	0.00525856	-0.058710575	0.015428543	-0.0512681	Leng8	232798	Mus musculus leukocyte receptor cluster (LRC) member 8 (Leng8), mRNA.
1450220	0.8595437	0.48345447	0.009081392	-1.2354312	-0.30501464	1.2354312	down	1.856799	0.8928176	1.856799	up	2.6051123	1.3813456	2.6051123	up	1.1356461	0.18351334	1.1356461	up	522.0	452.8	153.2	124.7	326.9	143.4	354.8	421.2	610.3	129.1	238.7	123.4	1.2215037	0.59835005	-0.3706193	-0.6686921	0.11822462	-0.678751	0.31007814	0.6842475	1.3699527	-0.7074318	-0.11822462	-0.95410204	Tbrg1			GO:0045786|GO:0007049|GO:0008285|GO:0006260|GO:0050821|GO:0007050|GO:0032066	GO:0005634	GO:0003677|GO:0005515
6900474	0.13912249	0.2025231	0.004462076	-1.0077326	-0.011112854	1.0077326	down	-1.0794806	-0.11033742	1.0794806	down	-1.1741878	-0.23166308	1.1741878	down	-1.0961449	-0.13243851	1.0961449	down	116.4	143.2	124.6	106.4	163.3	126.8	143.6	124.7	113.9	133.6	140.3	137.3	-0.18137693	-0.02226448	-0.018013	-3.5905838E-4	0.06473303	0.044983864	3.5953522E-4	-0.08216047	-0.10651493	0.2625351	0.06360483	0.18053341	C430016J18Rik
2630615	0.4313768	0.40660688	0.0074194074	-1.0009546	-0.0013766289	1.0009546	down	1.055538	0.07797861	1.055538	up	1.0934641	0.12890594	1.0934641	up	1.0349425	0.049550697	1.0349425	up	132.1	129.6	121.0	92.6	142.4	113.8	141.1	126.8	116.2	106.6	121.5	118.7	0.12548447	-0.009073257	0.027619362	-0.08990526	-0.008729935	0.008729935	0.07425356	0.05087471	0.023032188	-0.12866926	-0.062897205	-0.04699087	Pik3c2g			GO:0046854|GO:0007154|GO:0048015	GO:0016020|GO:0005942	GO:0016740|GO:0016301|GO:0016773|GO:0016303|GO:0004428|GO:0005515|GO:0035091|GO:0035005
5570014	0.020382624	0.0606026	0.0014026876	-1.0109031	-0.015644709	1.0109031	down	-1.0408665	-0.057785034	1.0408665	down	-1.113547	-0.15516233	1.113547	down	-1.0814912	-0.11302201	1.0814912	down	112.4	122.3	109.0	94.0	139.2	108.2	127.3	114.8	104.6	123.3	131.1	121.2	-0.050067425	-0.007047653	-0.060855865	0.00704813	0.034816265	0.013519764	-0.012563229	-0.024297237	-0.03417635	0.2017684	0.12991524	0.06276655	LOC214456
450092	0.67804885	0.03549469	0.0013510097	1.465942	0.5518281	1.465942	up	-1.5154771	-0.599772	1.5154771	down	-3.8114333	-1.9303336	3.8114333	down	-1.7156242	-0.77873355	1.7156242	down	243.1	646.1	401.9	387.3	826.0	564.0	290.4	278.9	340.8	840.6	808.5	1636.9	-1.07021	-0.007112503	-0.15826607	0.0071134567	0.3542986	0.20231533	-1.1121507	-1.0372086	-0.7417135	0.85501003	0.3714304	1.6734877	Rilpl1	75695	Mus musculus Rab interacting lysosomal protein-like 1 (Rilpl1), mRNA.		GO:0005737
6560100	0.13217771	0.10449266	0.0027266932	-1.3670636	-0.45108035	1.3670636	down	1.2428101	0.31360593	1.2428101	up	1.7225573	0.784552	1.7225573	up	1.0138651	0.019865677	1.0138651	up	489.4	682.8	392.8	290.2	520.2	409.8	1176.8	610.7	712.6	291.2	559.4	348.2	0.12535763	0.23160362	-0.029254913	-0.29305267	-0.19140148	-0.12865734	0.8774071	0.18545055	0.6180897	-0.4142332	0.029254913	-0.28773022	Rnpc2
20537	0.13260323	0.17152138	0.0024264061	1.0529046	0.074374676	1.0529046	up	-1.0474101	-0.06682651	1.0474101	down	-1.0997412	-0.13716412	1.0997412	down	1.0028023	0.0040370636	1.0028023	up	115.2	122.4	118.1	98.2	142.3	115.5	121.8	116.7	99.1	113.0	127.4	124.4	-0.06124735	-0.05192995	0.012785435	0.024960041	0.01842165	0.05670595	-0.12229872	-0.04675293	-0.15446424	-0.012785435	0.038247585	0.062514305	Ctag2	70062	PREDICTED: Mus musculus cancer/testis antigen 2 (Ctag2), misc RNA.
5550328	0.0026650226	0.10253279	0.0028980502	1.0346674	0.049167	1.0346674	up	1.0337769	0.04792484	1.0337769	up	1.0883327	0.12211959	1.0883327	up	1.0892701	0.12336175	1.0892701	up	124.8	129.6	119.8	99.0	137.9	107.4	136.3	115.6	109.5	104.5	114.0	109.7	0.077319145	0.04038143	0.059577465	0.05776596	-0.0031628609	-0.021099567	0.06552553	-0.038910866	0.003162384	-0.10716629	-0.10918999	-0.12022543	LOC229837	229837	PREDICTED: Mus musculus similar to adaptor-related protein complex AP-1, sigma 3 (LOC229837), mRNA.
50053	0.12930162	0.2550724	0.009807509	-1.0096502	-0.013855614	1.0096502	down	-1.0452416	-0.06383641	1.0452416	down	-1.0995336	-0.13689168	1.0995336	down	-1.0620936	-0.08691088	1.0620936	down	110.7	118.0	113.9	92.4	138.6	111.7	120.2	115.7	109.2	119.1	133.9	119.6	-0.084673405	-0.07014036	-0.010555744	-0.03268385	0.015343666	0.04347992	-0.1076746	-0.026684284	0.010556221	0.110517025	0.14987612	0.026479244	Gpr20	239530	Mus musculus G protein-coupled receptor 20 (Gpr20), mRNA.	GO:0007186|GO:0007165	GO:0016021|GO:0016020|GO:0005886	GO:0004930|GO:0004872|GO:0004871
6520376	0.0010376206	8.8526006E-4	5.7133153E-4	1.8688743	0.9021696	1.8688743	up	1.9263724	0.9458866	1.9263724	up	1.0226562	0.032321297	1.0226562	up	-1.0079303	-0.011395771	1.0079303	down	219.7	367.8	217.3	118.6	161.0	119.3	179.7	123.2	133.1	128.5	142.0	126.2	0.70999575	1.0267859	0.9194641	0.026715279	-0.06402254	-0.14410686	0.23531199	-0.21036053	-0.075214386	0.034178257	-0.026714802	-0.15469027	Chd3			GO:0006333	GO:0005634|GO:0016585|GO:0016581	GO:0046872|GO:0008270|GO:0005515
6660360	0.033659164	0.09945879	0.007851801	-1.0227822	-0.032498993	1.0227822	down	-1.0550183	-0.07726796	1.0550183	down	-1.1901026	-0.25108594	1.1901026	down	-1.1537391	-0.20631695	1.1537391	down	124.3	149.2	112.7	108.6	165.9	109.8	139.8	124.2	121.8	131.4	150.8	138.0	-0.07287121	0.022696018	-0.18105173	0.038696766	0.09650278	-0.13462257	-0.035550594	-0.075482845	-0.022696495	0.22815275	0.18363953	0.20773554	LOC386567
4810338	0.55458456	0.43885556	0.005099148	-1.0247508	-0.035273224	1.0247508	down	1.4492284	0.535285	1.4492284	up	1.7722727	0.8256006	1.7722727	up	1.1933708	0.25504237	1.1933708	up	1215.9	1122.0	1450.7	571.7	1171.8	717.2	2007.0	1595.6	940.9	680.0	1002.9	502.7	0.42098236	-0.022687912	0.7040901	-0.26007175	0.022688866	-0.26608753	0.6257744	0.5550566	0.027373314	-0.30701923	-0.1604929	-0.8010855	Hnrpa1	15382	Mus musculus heterogeneous nuclear ribonucleoprotein A1 (Hnrpa1), transcript variant 2, mRNA.
4850196	0.026171882	0.0270379	0.00814908	1.1625397	0.21728006	1.1625397	up	1.187742	0.24822155	1.187742	up	1.0222756	0.031784214	1.0222756	up	1.0005844	8.4273145E-4	1.0005844	up	140.1	176.1	125.6	100.8	130.8	108.5	133.7	118.3	115.1	106.3	127.6	119.8	0.24091291	0.24744272	0.10897684	0.03456545	-0.12549496	-0.056402683	-0.012848854	-0.05450821	0.012849331	-0.13223076	0.013194084	-0.030823708	Syngr1	20972	Mus musculus synaptogyrin 1 (Syngr1), transcript variant 1b, mRNA.	GO:0006605	GO:0016021|GO:0016020|GO:0045202|GO:0030054|GO:0008021
2340075	0.52371806	0.42898923	7.966876E-4	1.0249864	0.035604794	1.0249864	up	1.1048467	0.1438462	1.1048467	up	1.0749671	0.10429256	1.0749671	up	-1.0027409	-0.0039488487	1.0027409	down	120.1	124.2	121.3	86.2	126.8	103.7	133.2	120.1	104.2	103.7	114.5	110.6	0.08552456	0.054705143	0.14742327	-0.08832121	-0.053456306	-0.002108097	0.09631157	0.08241844	0.002108574	-0.052687168	-0.0364666	-0.042885303	Bcar3			GO:0007264	GO:0005622	GO:0005085|GO:0005515
5340196	0.1256074	0.95293653	0.0035512212	1.0344592	0.04887676	1.0344592	up	1.0859861	0.11900568	1.0859861	up	1.0887065	0.122615024	1.0887065	up	1.0370505	0.0524861	1.0370505	up	124.0	123.3	125.8	92.9	133.6	103.8	130.4	120.6	113.0	107.7	114.6	108.1	0.09485388	0.007320881	0.19016933	-0.0073213577	-0.018497467	-0.038854122	0.026198864	0.05053425	0.068980694	-0.036376	-0.07298708	-0.11276817	Igk-V38
4670537	0.4682096	0.21070942	0.004143338	-1.3623383	-0.44608495	1.3623383	down	1.4616494	0.5475973	1.4616494	up	2.1729121	1.1196299	2.1729121	up	1.0912243	0.12594762	1.0912243	up	334.7	673.8	456.4	254.4	509.7	243.0	723.0	871.6	609.5	298.4	224.5	301.6	-0.13932037	0.5163021	0.4829769	-0.21911812	0.079704285	-0.64341927	0.5314617	1.0007219	0.66602993	-0.07970333	-0.90469456	-0.17627811	Cdkal1			GO:0008150|GO:0008152	GO:0005575|GO:0016020|GO:0016021	GO:0003674|GO:0051539|GO:0051536|GO:0005506|GO:0046872|GO:0003824
2120753	0.11517137	0.4064443	0.0010281127	1.1536008	0.20614403	1.1536008	up	-1.2509868	-0.32306656	1.2509868	down	-1.3752828	-0.45972824	1.3752828	down	1.0493401	0.06948233	1.0493401	up	142.1	189.2	116.5	153.2	204.8	165.5	126.8	122.3	116.0	135.3	196.4	137.6	-0.036490917	0.009898663	-0.34018278	0.3024392	0.13136959	0.16861582	-0.3952608	-0.30823946	-0.2817068	0.10075092	0.30312538	-0.009898663	Zfp82	330502	Mus musculus zinc finger protein 82 (Zfp82), mRNA.	GO:0006355|GO:0006350	GO:0005634|GO:0005622	GO:0008270|GO:0003677|GO:0046872|GO:0003676
7160053	0.0022253024	7.269407E-4	0.008639211	-1.0917177	-0.12659995	1.0917177	down	-1.0168136	-0.02405532	1.0168136	down	1.0822397	0.11402019	1.0822397	up	1.007986	0.011475563	1.007986	up	109.4	117.7	109.0	90.9	129.2	105.3	132.0	119.6	115.9	106.9	116.9	111.3	-0.03919506	-0.012088299	-0.011958599	0.0035619736	-0.019783497	0.02514553	0.08980465	0.08374691	0.14300632	-0.0019769669	0.0019769669	-0.025502682	Gm436	230890	Mus musculus gene model 436, (NCBI) (Gm436), mRNA.
4280129	0.83751595	0.65602124	0.001056589	-1.00565	-0.008128323	1.00565	down	-1.1305586	-0.17703581	1.1305586	down	-1.107295	-0.14703973	1.107295	down	1.015273	0.021867752	1.015273	up	114.9	120.5	123.7	109.4	153.4	129.5	131.6	121.2	110.1	121.2	135.4	131.0	-0.17198181	-0.17967606	-0.0068216324	0.06285238	0.0115695	0.09820604	-0.116855145	-0.098547935	-0.118691444	0.0068216324	0.029235363	0.070967674	Sctr	319229	Mus musculus secretin receptor (Sctr), mRNA.	GO:0007186|GO:0007165	GO:0016021|GO:0016020|GO:0005886	GO:0004930|GO:0004872|GO:0004871
1570053	0.45696896	0.05321094	0.008367856	1.0285531	0.040616356	1.0285531	up	-1.0232105	-0.03310299	1.0232105	down	-1.1150454	-0.15710244	1.1150454	down	-1.0594996	-0.08338308	1.0594996	down	115.7	125.4	111.5	94.7	140.9	108.6	124.4	117.4	100.0	119.5	123.3	128.4	-0.027474403	0.0074214935	-0.04685211	-1.5974045E-4	0.032403946	1.5974045E-4	-0.0637722	-0.010388851	-0.11459303	0.111999035	0.015115261	0.1554389	EG627094	627094	PREDICTED: Mus musculus predicted gene, EG627094 (EG627094), mRNA.
3940402	0.0055509196	2.5117604E-4	0.0054867934	-1.3553838	-0.43870133	1.3553838	down	-1.3540285	-0.43725806	1.3540285	down	3.4228435	1.7751954	3.4228435	up	3.4194212	1.7737521	3.4194212	up	432.0	831.9	494.0	388.2	1142.9	813.5	988.8	985.6	684.3	211.5	211.4	189.2	-0.47646904	0.13460827	-0.13460922	-0.24254131	0.5768328	0.5010128	0.2265091	0.4768505	0.13627434	-1.2590656	-1.6946588	-1.5322275	Irf2bp2	270110	PREDICTED: Mus musculus interferon regulatory factor 2 binding protein 2 (Irf2bp2), mRNA.	GO:0000122	GO:0005634	GO:0005515|GO:0003714
4780152	0.17314908	0.13933215	0.003868198	1.4983176	0.5833435	1.4983176	up	-1.3579005	-0.44137782	1.3579005	down	-2.0732048	-1.0518626	2.0732048	down	-1.018991	-0.027141243	1.018991	down	319.0	443.9	171.6	346.0	466.9	329.7	206.4	175.6	252.0	313.9	360.0	484.6	-0.023581505	0.05157852	-0.7073312	0.48771477	0.13350296	0.023581505	-0.87138844	-0.98746586	-0.5705104	0.17356682	-0.08624935	0.6389055	Sncb	104069	Mus musculus synuclein, beta (Sncb), mRNA.	GO:0042417|GO:0043524	GO:0005737|GO:0019717|GO:0005739
5810746	0.36528122	0.45524168	0.009999452	-1.0054651	-0.007863045	1.0054651	down	-1.0833215	-0.11546135	1.0833215	down	-1.1375643	-0.18594804	1.1375643	down	-1.0558096	-0.078349754	1.0558096	down	117.0	127.9	124.1	105.0	153.4	127.2	137.8	119.8	115.4	131.0	142.2	126.3	-0.13923883	-0.09521294	0.008167267	0.017390728	0.019009113	0.0836997	-0.03800106	-0.10826206	-0.056432247	0.24258566	0.1207304	-0.008167267	Olfr166	259071	Mus musculus olfactory receptor 166 (Olfr166), mRNA.	GO:0007608|GO:0007165|GO:0007186	GO:0016020|GO:0005886|GO:0016021	GO:0004930|GO:0004872|GO:0004871|GO:0004984
6560220	7.9397E-4	0.0032551354	0.0019895816	1.0279515	0.039772198	1.0279515	up	-1.2445571	-0.3156325	1.2445571	down	-1.009284	-0.0133322105	1.009284	down	1.2675762	0.3420725	1.2675762	up	128.1	141.0	118.7	120.9	197.7	159.5	133.4	119.5	122.0	114.2	125.7	127.9	-7.658005E-4	7.658005E-4	-0.077219486	0.19803429	0.32252932	0.34911442	-0.08749914	-0.111073494	0.0020365715	-0.094656944	-0.081841946	0.01995945	LOC381735
4570491	0.028446611	0.6392415	0.004402254	-1.0596778	-0.08362579	1.0596778	down	-1.084384	-0.11687565	1.084384	down	-1.0651484	-0.09105444	1.0651484	down	-1.0408806	-0.05780459	1.0408806	down	103.0	112.7	105.9	94.6	129.7	106.9	130.6	112.4	98.4	114.0	122.4	120.6	-0.1431098	-0.09583664	-0.07316589	0.04595518	-0.03399372	0.026553154	0.054142475	-0.026553154	-0.08882427	0.07671785	0.051753998	0.083456516	Flnb			GO:0007519	GO:0005856|GO:0005737|GO:0005925|GO:0001725	GO:0003779|GO:0005515
2900154	0.83741826	0.4681505	0.0059358156	1.1422952	0.19193554	1.1422952	up	2.9534395	1.562396	2.9534395	up	2.0426843	1.0304662	2.0426843	up	-1.2657516	-0.33999428	1.2657516	down	440.2	407.1	370.2	135.8	143.2	123.1	759.5	179.6	449.2	112.1	152.2	262.9	1.0202246	0.48381805	0.9430504	-0.5027356	-0.9263511	-0.81100845	1.3493395	-0.3928051	0.914752	-0.9787297	-0.6341877	0.3928051	Dctn1	13191	Mus musculus dynactin 1 (Dctn1), mRNA.		GO:0005737|GO:0005856|GO:0005874|GO:0030286	GO:0003774|GO:0005515
6100735	0.12558134	0.48250365	0.007874979	1.2419059	0.31255594	1.2419059	up	1.8564739	0.8925651	1.8564739	up	2.5762498	1.3652725	2.5762498	up	1.7234069	0.78526336	1.7234069	up	1496.8	1345.1	2033.8	710.1	744.8	929.6	2250.9	1440.9	937.3	323.8	1118.6	287.6	0.6385288	0.18824577	1.1083584	-0.0033388138	-0.7425623	0.0033388138	0.7277994	0.33012104	-0.060455322	-1.3695717	-0.08968258	-1.6390982	Lmnb2	16907	Mus musculus lamin B2 (Lmnb2), mRNA.		GO:0005634|GO:0016020|GO:0005882|GO:0005638	GO:0005198
6250561	0.021371346	0.7164573	0.0027506724	-1.0698118	-0.097357124	1.0698118	down	-1.1116955	-0.15276179	1.1116955	down	-1.134727	-0.18234523	1.134727	down	-1.0919756	-0.12694056	1.0919756	down	113.1	131.9	115.7	109.9	154.1	118.2	131.4	136.3	114.6	128.2	143.9	134.7	-0.19388819	-0.06853771	-0.12617016	0.069689274	0.018390656	-0.018390656	-0.1186595	0.093458176	-0.071323395	0.16409063	0.13311338	0.15330696	Dpysl4	26757	Mus musculus dihydropyrimidinase-like 4 (Dpysl4), mRNA.		GO:0005737	GO:0005515|GO:0016787
7210519	0.34455192	0.045089696	0.004453068	1.0283297	0.040302914	1.0283297	up	-1.0320013	-0.045444805	1.0320013	down	-1.1370137	-0.18524964	1.1370137	down	-1.0714035	-0.09950192	1.0714035	down	117.3	123.2	117.2	94.0	144.8	115.3	123.5	118.2	105.4	125.6	129.2	126.1	-0.022043705	-0.029471874	0.014209747	-0.024897099	0.0555501	0.06837559	-0.08805466	-0.0142092705	-0.05595064	0.22018147	0.075190544	0.10216236	LOC386508
1050382	0.21233787	0.37681413	0.0035697229	-1.6245276	-0.7000202	1.6245276	down	1.9433374	0.95853645	1.9433374	up	2.8885345	1.5303377	2.8885345	up	-1.0929435	-0.12821895	1.0929435	down	288.1	388.9	209.5	143.5	165.2	129.4	1230.3	248.1	484.9	123.6	163.2	173.8	0.4795847	0.4871168	0.24355125	-0.34003496	-0.65788937	-0.6674323	2.0823603	0.107730865	1.1202221	-0.7090912	-0.46387815	-0.10773039	Copg	54161	Mus musculus coatomer protein complex, subunit gamma (Copg), transcript variant 2, mRNA.	GO:0006810|GO:0016192|GO:0015031|GO:0006886	GO:0005737|GO:0005794|GO:0031410|GO:0016020|GO:0005798|GO:0030117|GO:0030126	GO:0005198|GO:0005488|GO:0005515
3710376	0.17573957	0.027910762	0.007060316	-1.9756137	-0.9823009	1.9756137	down	1.1607463	0.21505277	1.1607463	up	2.7877994	1.4791267	2.7877994	up	1.2156881	0.2817731	1.2156881	up	253.1	490.7	149.8	232.0	216.7	231.4	592.6	518.3	657.0	190.5	182.8	143.6	0.069609165	0.6479125	-0.49180984	0.23679781	-0.55546427	-0.10078001	0.8873534	0.88406706	1.4011941	-0.069609165	-0.5435605	-0.65159607	Chl1	12661	Mus musculus cell adhesion molecule with homology to L1CAM (Chl1), mRNA.	GO:0007399|GO:0030154|GO:0007155|GO:0007275|GO:0007610|GO:0007411|GO:0007156|GO:0001764|GO:0031175|GO:0008344|GO:0050890	GO:0016020|GO:0016021|GO:0005578|GO:0005576|GO:0005886|GO:0030425|GO:0045177	GO:0005515
2360563	0.015350995	0.13580164	0.009537007	1.0774001	0.107554115	1.0774001	up	1.0956216	0.13174963	1.0956216	up	1.305429	0.38452402	1.305429	up	1.2837182	0.36032853	1.2837182	up	154.4	192.8	140.6	114.7	156.4	164.6	186.1	134.4	145.7	108.0	118.9	115.3	0.20222998	0.12469387	0.230237	-0.0052137375	-0.089717865	0.25684357	0.28777075	-0.058485985	0.0052137375	-0.31664848	-0.3020339	-0.3003912	Lrrc3b	218763	Mus musculus leucine rich repeat containing 3B (Lrrc3b), mRNA.		GO:0016021|GO:0016020	GO:0005515
4850497	0.43641722	0.04064637	0.002378794	-1.2260649	-0.29403543	1.2260649	down	-1.5310919	-0.61456096	1.5310919	down	-1.1284596	-0.1743547	1.1284596	down	1.1066283	0.1461708	1.1066283	up	150.4	178.5	129.9	161.6	279.7	258.1	212.7	189.6	184.3	148.4	255.3	169.5	-0.25819635	-0.36989212	-0.42094994	0.06534147	0.23294878	0.4963541	0.027734756	-0.027735233	-0.16693163	-0.035117626	0.3213539	0.069895744	Arhgap5	11855	Mus musculus Rho GTPase activating protein 5 (Arhgap5), mRNA.	GO:0007264|GO:0030879|GO:0030335|GO:0002053|GO:0007165|GO:0008361	GO:0005737|GO:0016020|GO:0005622	GO:0005096|GO:0005525
540139	0.16132276	0.30726337	0.003826821	1.2357277	0.3053608	1.2357277	up	1.5081848	0.5928132	1.5081848	up	1.2657213	0.3399598	1.2657213	up	1.0370657	0.0525074	1.0370657	up	2104.1	2231.3	2082.5	998.3	1671.1	1294.1	2532.0	1673.2	1678.8	974.7	1530.2	1661.3	0.50025177	0.2678852	0.48843575	-0.14925957	-0.21370506	-0.15890217	0.2599821	-0.11293411	0.19344234	-0.5265913	-0.2657318	0.11293411	Klc1	16593	Mus musculus kinesin light chain 1 (Klc1), transcript variant a, mRNA. XM_923750 XM_923752 XM_923756 XM_923759 XM_923763 XM_923766	GO:0008088	GO:0005874|GO:0005871|GO:0005829|GO:0005737|GO:0043227|GO:0043005|GO:0035253|GO:0035253|GO:0031410|GO:0030424	GO:0003774|GO:0005515|GO:0005488|GO:0003777
2060324	0.2989834	0.03583378	0.003897352	-1.1295613	-0.1757625	1.1295613	down	1.1375127	0.18588257	1.1375127	up	1.7587093	0.814517	1.7587093	up	1.3687624	0.45287198	1.3687624	up	9436.8	11559.3	8393.1	5607.3	11490.6	6812.0	12320.4	10567.9	10351.8	4595.5	7271.8	6270.4	0.1727829	0.29023075	-0.100616455	-0.14849854	0.16275501	-0.20950699	0.100616455	0.1727829	0.6162853	-0.7059736	-0.37713337	-0.4707594	LOC381095
4490398	0.03742246	0.2609437	0.004648918	-1.0254909	-0.036314644	1.0254909	down	-1.0539085	-0.075749554	1.0539085	down	-1.1051763	-0.14427662	1.1051763	down	-1.0753764	-0.10484171	1.0753764	down	107.2	111.6	105.0	91.6	126.5	106.2	115.9	113.7	101.4	119.4	124.4	116.4	-0.05812931	-0.0809412	-0.05739355	0.025146961	-0.040401936	0.04603958	-0.087519646	0.01927948	-0.019279957	0.186625	0.10489464	0.053790092	LOC100045625	100045625	PREDICTED: Mus musculus similar to MUC19 (LOC100045625), mRNA.
1940370	0.3425911	0.005675211	8.437644E-4	1.3166618	0.39688492	1.3166618	up	-1.0866325	-0.11986414	1.0866325	down	-1.6761352	-0.74513847	1.6761352	down	-1.1715263	-0.22838941	1.1715263	down	3444.9	4434.1	2966.4	2782.4	4340.8	3517.2	3644.1	3487.9	2067.3	4088.4	4727.1	4401.0	-0.04050827	0.044498444	-0.2914076	0.072175026	-0.010788918	0.010788918	-0.46109104	-0.29308128	-0.72389984	0.31207848	0.18369389	0.26157093	Tmsb4x	19241	Mus musculus thymosin, beta 4, X chromosome (Tmsb4x), mRNA.	GO:0042989|GO:0007010|GO:0030036|GO:0030334	GO:0005737|GO:0005856|GO:0005634|GO:0005829	GO:0003779|GO:0005515
4250082	0.12061917	0.54286546	0.005071217	1.0466408	0.065766335	1.0466408	up	1.0894401	0.12358681	1.0894401	up	1.063156	0.08835332	1.063156	up	1.0213892	0.030532837	1.0213892	up	135.5	137.8	120.4	94.6	139.4	110.5	138.0	120.8	117.6	113.0	120.9	114.3	0.20231295	0.07971716	0.046751976	-0.029257774	-0.009250641	-0.003469944	0.06424284	0.003469944	0.063770294	-0.012711048	-0.042016983	-0.07884884	Kif17	16559	Mus musculus kinesin family member 17 (Kif17), mRNA.	GO:0006810|GO:0015031|GO:0016192|GO:0007017|GO:0007018|GO:0031503	GO:0005871|GO:0005874|GO:0005875	GO:0000166|GO:0005515|GO:0003777|GO:0003774|GO:0005524
6100059	0.050783746	0.44825333	0.007578812	-1.0597728	-0.08375502	1.0597728	down	-1.1122507	-0.15348196	1.1122507	down	-1.1831279	-0.242606	1.1831279	down	-1.1273059	-0.17287906	1.1273059	down	114.9	129.7	107.1	96.2	154.6	124.7	138.5	116.8	116.0	135.3	139.1	131.4	-0.12469196	-0.039946556	-0.19200802	-0.064575195	0.06980276	0.09857178	0.010560989	-0.10538149	-0.010560989	0.37189674	0.12409973	0.12644005	Rhox3a	382209	Mus musculus reproductive homeobox 3A (Rhox3a), mRNA.	GO:0000122	GO:0005575	GO:0003674
4730288	0.56692123	0.04641514	0.00262312	1.0419005	0.059217453	1.0419005	up	-1.0464815	-0.06554683	1.0464815	down	-1.1681658	-0.22424507	1.1681658	down	-1.0713878	-0.09948079	1.0713878	down	131.8	150.2	125.9	111.4	163.1	134.2	135.4	131.4	120.9	132.0	140.2	140.3	-0.022596836	-0.021940708	-0.029013157	0.021940708	0.02640295	0.07474613	-0.13780212	-0.033951283	-0.07944965	0.19098616	0.025022507	0.20552349	1700085B03Rik
3130349	0.13718785	0.43025324	0.002995028	-1.022506	-0.032109257	1.022506	down	-1.0956402	-0.1317741	1.0956402	down	-1.1461068	-0.19674158	1.1461068	down	-1.0696039	-0.09707673	1.0696039	down	111.4	115.5	117.4	96.7	150.1	116.1	132.9	116.7	103.0	127.2	129.7	128.7	-0.112300396	-0.13871479	-0.0013246536	-0.0014262199	0.085066795	0.059341908	0.0013251305	-0.051070213	-0.106266975	0.2418189	0.063026905	0.12936687	Heph	15203	Mus musculus hephaestin (Heph), transcript variant 2, mRNA.	GO:0006810|GO:0006825|GO:0006811|GO:0055114|GO:0030218|GO:0006826	GO:0016021|GO:0016020	GO:0005506|GO:0005507|GO:0005375|GO:0046872|GO:0016491
150626	0.058797255	0.6561698	4.947002E-4	-1.034506	-0.048941933	1.034506	down	-1.0806081	-0.11184343	1.0806081	down	-1.0679613	-0.09485944	1.0679613	down	-1.0223987	-0.031957947	1.0223987	down	112.2	118.6	109.0	96.2	139.2	115.0	129.2	116.2	105.9	120.0	123.5	123.4	-0.07427645	-0.07119846	-0.082669735	0.019341946	0.013002396	0.075041294	-0.013002396	-0.028813362	-0.039503098	0.11703634	0.013975143	0.07224798	Zfp91-cntf	664779	Mus musculus zinc finger protein 91, ciliary neurotrophic factor transcription unit (Zfp91-cntf), mRNA.
940332	0.24392754	0.29836044	0.009604236	-1.0395752	-0.055994194	1.0395752	down	1.0378815	0.053641796	1.0378815	up	1.0763857	0.10619514	1.0763857	up	-1.0023879	-0.003440857	1.0023879	down	118.5	126.4	109.6	92.0	131.9	100.4	134.2	123.0	109.8	103.0	117.5	116.7	0.037534714	0.048718452	-0.039974213	-0.012878418	-0.027592182	-0.074175835	0.07936764	0.090578556	0.044315338	-0.09109163	-0.02611065	0.012878418	Nek2			GO:0051301|GO:0007126|GO:0007049|GO:0007067|GO:0006468|GO:0000070	GO:0000794|GO:0000922|GO:0000775|GO:0005634|GO:0030496	GO:0046872|GO:0016301|GO:0000287|GO:0000166|GO:0004674|GO:0016740|GO:0005524|GO:0005515|GO:0004672
5890019	0.024941301	0.009496185	0.0025281997	1.0896394	0.12385082	1.0896394	up	-1.1342338	-0.18171802	1.1342338	down	-2.8276114	-1.4995838	2.8276114	down	-2.2878857	-1.194015	2.2878857	down	196.9	199.9	142.9	126.2	216.9	294.9	223.9	146.9	150.4	320.5	613.0	407.9	0.15843058	-0.24088717	-0.1377964	-0.29046583	-0.10634613	0.72171307	0.10634661	-0.3267827	-0.37136936	1.0786438	1.52596	1.3023424	Pcdha7	12939	Mus musculus protocadherin alpha 7 (Pcdha7), mRNA.	GO:0007155	GO:0016021|GO:0016020|GO:0005886|GO:0005624	GO:0005509|GO:0005515
2650746	0.5234778	0.3560148	0.008121615	-1.3196794	-0.40018752	1.3196794	down	1.5280575	0.61169875	1.5280575	up	2.1255164	1.0878134	2.1255164	up	1.0540382	0.07592711	1.0540382	up	2020.5	1342.1	1159.8	740.5	1207.1	744.3	2854.6	3248.2	1135.9	911.6	957.2	825.4	0.96332836	0.060821533	0.18846512	-0.060821533	-0.14468765	-0.41697216	0.9344044	1.3652782	0.11349487	-0.08817673	-0.43188	-0.33020592	Golga2				GO:0005801|GO:0016020|GO:0005794|GO:0005794|GO:0005794|GO:0005794|GO:0005794
4040093	0.13715729	0.0027263984	0.0011544471	1.2306385	0.299407	1.2306385	up	-1.0534846	-0.07516924	1.0534846	down	-2.0732524	-1.0518959	2.0732524	down	-1.5991658	-0.6773195	1.5991658	down	6228.9	8958.4	6956.5	6143.7	8794.2	6021.0	7381.9	5896.0	5199.4	12752.9	10385.3	12367.1	-0.06932354	0.18225193	-0.065000534	0.31873322	0.06500149	-0.11029911	-0.2803507	-0.40113354	-0.16880894	1.0414143	0.48928356	0.77469635	Mif	17319	Mus musculus macrophage migration inhibitory factor (Mif), mRNA.	GO:0006954|GO:0042127|GO:0007569|GO:0030330	GO:0005615	GO:0005125|GO:0016853|GO:0050178
3390243	0.3126681	0.22960432	0.0039506843	-1.3019565	-0.38068134	1.3019565	down	1.3491796	0.43208247	1.3491796	up	1.8005991	0.848477	1.8005991	up	1.0250634	0.035713196	1.0250634	up	2724.6	2135.7	2550.5	1275.8	2072.9	1720.8	4300.8	3354.8	2947.2	1973.8	2216.5	1220.7	0.4992056	-0.17695713	0.3984003	-0.20724201	-0.2489729	-0.11938381	0.66943073	0.5104866	0.6827755	0.07408142	-0.07408142	-0.6827383	Cpe			GO:0006508|GO:0030070	GO:0005576	GO:0016787|GO:0008270|GO:0008233|GO:0008237|GO:0004180|GO:0004181|GO:0046872
6450121	0.8937125	0.71820986	0.007205831	1.005572	0.008016266	1.005572	up	1.0975366	0.13426907	1.0975366	up	1.0783799	0.108865425	1.0783799	up	-1.0121249	-0.01738739	1.0121249	down	125.3	124.9	120.2	86.1	130.2	107.6	131.5	124.2	113.2	101.0	120.7	116.8	0.09477663	0.007317543	0.076387405	-0.14532423	-0.07168388	-0.007317543	0.02159357	0.07908487	0.05375433	-0.14775753	-0.012072563	-0.012333393	EG432723	432723	Mus musculus predicted gene, EG432723 (EG432723), mRNA.
5960719	0.0028654367	0.04391703	5.597825E-4	-1.371635	-0.45589656	1.371635	down	-1.7104955	-0.77441424	1.7104955	down	-3.8796957	-1.9559435	3.8796957	down	-3.111102	-1.6374258	3.111102	down	126.4	209.3	143.0	183.5	385.0	243.1	217.3	229.1	230.8	1007.3	1231.8	379.2	-0.82422924	-0.45193005	-0.39799738	0.028446198	0.45854378	0.16209602	-0.19103336	-0.028446198	-0.086987495	2.3663063	2.251461	0.9435959	Ube2g1	67128	Mus musculus ubiquitin-conjugating enzyme E2G 1 (UBC7 homolog, C. elegans) (Ube2g1), mRNA.	GO:0006511|GO:0043687|GO:0051246		GO:0016874|GO:0019787|GO:0004842
6650494	0.0016205237	0.04124179	2.0757722E-4	-1.3393568	-0.42154038	1.3393568	down	-1.6832172	-0.7512213	1.6832172	down	-3.1796272	-1.6688576	3.1796272	down	-2.5300689	-1.3391767	2.5300689	down	164.8	228.9	130.3	203.0	383.2	258.8	220.5	235.1	258.3	841.8	917.5	387.2	-0.50745535	-0.46668196	-0.7940402	0.055274487	0.3128147	0.11739731	-0.31304264	-0.13523912	-0.055274487	1.9862232	1.6875248	0.82926846	Ube2g1	67128	Mus musculus ubiquitin-conjugating enzyme E2G 1 (UBC7 homolog, C. elegans) (Ube2g1), mRNA.	GO:0006511|GO:0043687|GO:0051246		GO:0016874|GO:0019787|GO:0004842
4290369	0.6383538	0.0821698	0.007213208	1.0311701	0.044282436	1.0311701	up	-1.0331216	-0.0470101	1.0331216	down	-1.1207334	-0.16444318	1.1207334	down	-1.0520116	-0.073150635	1.0520116	down	122.1	132.0	117.9	106.8	151.1	108.8	127.2	118.5	113.3	123.5	137.9	127.0	-0.008442879	0.008350849	-0.020659924	0.108444214	0.067528725	-0.05569458	-0.09032202	-0.05492592	-0.008351326	0.12961149	0.13787365	0.07224512	Cdgap	12549	Mus musculus CDC42 GTPase-activating protein (Cdgap), mRNA.	GO:0007165|GO:0007264	GO:0042995|GO:0030054|GO:0005622|GO:0030027	GO:0005515|GO:0005096|GO:0017124
4830630	0.41492972	0.013441037	0.008949889	-1.4189973	-0.50487185	1.4189973	down	1.0240341	0.034263767	1.0240341	up	1.775116	0.8279133	1.775116	up	1.2216048	0.28877765	1.2216048	up	125.8	162.9	152.0	132.4	163.0	127.5	206.0	188.3	286.4	114.1	120.4	118.3	-0.13561296	0.006676197	0.41589642	0.20877028	-0.006676197	-0.01792574	0.43873596	0.41510296	0.94773626	-0.2013917	-0.25244713	-0.22832584	Zzz3	108946	Mus musculus zinc finger, ZZ domain containing 3 (Zzz3), transcript variant 1, mRNA.	GO:0006355|GO:0006350|GO:0045449|GO:0008150	GO:0005634|GO:0005575	GO:0008270|GO:0003677|GO:0046872|GO:0003674
940500	0.037309732	0.9003594	7.6836045E-4	-1.7476189	-0.80539066	1.7476189	down	2.9776905	1.5741938	2.9776905	up	3.1460955	1.6535624	3.1460955	up	-1.654072	-0.7260221	1.654072	down	572.4	473.2	194.6	93.4	163.5	125.0	1627.1	621.0	455.7	179.8	267.5	149.7	1.3307867	0.65578365	-0.018330574	-1.0712528	-0.82186747	-0.8612213	2.322836	1.1923885	0.86918736	-0.09075403	0.018330574	-0.5038519	Ptprj	19271	Mus musculus protein tyrosine phosphatase, receptor type, J (Ptprj), mRNA.	GO:0016311|GO:0006470|GO:0001570|GO:0007507	GO:0016021|GO:0016020	GO:0016787|GO:0004872|GO:0004721|GO:0004725|GO:0016791
4390376	0.040461697	0.0018368984	3.536583E-5	1.0367913	0.05212561	1.0367913	up	-1.0191133	-0.027314503	1.0191133	down	-1.0682422	-0.09523884	1.0682422	down	-1.011011	-0.015798729	1.011011	down	113.0	118.4	111.9	91.9	136.0	106.3	121.6	108.6	100.5	111.1	121.2	116.5	-0.017057419	-0.02621317	0.002202034	-0.002202034	0.028103828	0.014973164	-0.053162098	-0.08044815	-0.063835144	0.03235054	0.03317976	0.02274084	Gm1568	380768	Mus musculus gene model 1568, (NCBI) (Gm1568), mRNA.
4890259	0.005959965	0.0018858719	0.0036645215	-1.0180978	-0.025876045	1.0180978	down	-1.2026668	-0.26623693	1.2026668	down	1.0106033	0.015216827	1.0106033	up	1.1938137	0.2555777	1.1938137	up	120.5	128.4	114.6	113.2	177.8	136.8	133.1	117.2	120.4	118.4	125.7	114.7	-0.010183334	-0.0039863586	-0.04682064	0.20159864	0.28176975	0.2543521	-0.0050873756	-0.053500652	0.07522583	0.053779602	0.0039863586	-0.08677864	A830018L16Rik	320492	Mus musculus RIKEN cDNA A830018L16 gene (A830018L16Rik), mRNA.
5890408	0.020480635	0.02956822	0.005793109	-1.0040743	-0.0058660507	1.0040743	down	-1.0187438	-0.026791256	1.0187438	down	-1.1151043	-0.15717871	1.1151043	down	-1.0990473	-0.1362535	1.0990473	down	115.2	116.3	106.4	92.3	132.9	102.5	122.8	108.4	107.4	115.2	127.4	127.1	0.009804249	-0.053187847	-0.0708375	0.004339218	-0.004339218	-0.033847332	-0.03947401	-0.083717346	0.026568413	0.08993435	0.10929918	0.17567968	1110003E08Rik
1260544	0.5054087	0.13304119	0.0010869778	1.8260574	0.86873215	1.8260574	up	5.4151325	2.4369967	5.4151325	up	2.3146908	1.2108195	2.3146908	up	-1.281155	-0.35744506	1.281155	down	1218.5	436.9	1170.4	129.0	215.3	129.4	862.4	344.5	464.0	177.8	153.3	194.2	2.2742891	0.37615585	2.2513428	-0.7950077	-0.6475043	-0.96669054	1.307003	0.24290562	0.7456827	-0.25222015	-0.8417411	-0.2429061	Abcd2	26874	Mus musculus ATP-binding cassette, sub-family D (ALD), member 2 (Abcd2), mRNA.	GO:0006810	GO:0016021|GO:0016020|GO:0005777	GO:0000166|GO:0005524|GO:0042626|GO:0017111|GO:0016887|GO:0005515
3140301	0.20478773	0.7658851	0.006011849	1.3902779	0.4753733	1.3902779	up	2.1876624	1.1293901	2.1876624	up	1.9398154	0.9559194	1.9398154	up	1.2327691	0.3019026	1.2327691	up	510.7	217.8	316.9	131.9	138.2	179.5	274.1	200.1	309.2	112.7	135.5	117.8	1.6356449	-0.054760933	1.1353331	-0.14947939	-0.57723427	0.054760456	0.42609024	0.14165401	0.722353	-0.572772	-0.4181738	-0.5867152	Dnajc11	230935	Mus musculus DnaJ (Hsp40) homolog, subfamily C, member 11 (Dnajc11), mRNA.	GO:0008150	GO:0005743	GO:0031072|GO:0003674
5720600	0.34743083	0.060853317	0.0019077148	-1.0184503	-0.026375452	1.0184503	down	-1.1094822	-0.14988644	1.1094822	down	-1.0371227	-0.052586555	1.0371227	down	1.0503895	0.070924446	1.0503895	up	115.8	125.2	108.7	103.9	148.8	117.6	131.5	114.8	108.8	115.5	129.6	117.2	-0.037383556	-0.0056562424	-0.094426155	0.12022972	0.09444904	0.09751463	0.005656719	-0.053690434	-0.0103058815	0.039695263	0.082574844	-0.022850037	Cts8	56094	Mus musculus cathepsin 8 (Cts8), mRNA.	GO:0006508	GO:0005575	GO:0008233
7610561	0.13825114	0.006372602	0.0053855046	1.0303258	0.043100514	1.0303258	up	1.1165885	0.15909751	1.1165885	up	1.0017385	0.0025059383	1.0017385	up	-1.0818429	-0.11349106	1.0818429	down	122.5	127.8	120.6	87.7	127.7	101.5	133.7	117.6	108.7	116.2	117.2	120.0	0.04125309	0.017727375	0.06388283	-0.13389969	-0.11643839	-0.10409117	0.02892971	-0.021635532	-0.013732433	0.047245502	-0.07493353	0.0137319565	Ifna6	15969	Mus musculus interferon alpha 6 (Ifna6), mRNA.	GO:0009615|GO:0006952	GO:0005615|GO:0005576	GO:0005125|GO:0005126
2750243	0.008559907	0.034030057	0.0024643943	-1.0381052	-0.053952698	1.0381052	down	-1.0765835	-0.10646026	1.0765835	down	-1.3285526	-0.40985537	1.3285526	down	-1.2810687	-0.3573478	1.2810687	down	158.3	216.3	137.5	138.1	238.8	172.9	187.3	192.4	165.6	194.2	237.0	184.2	-0.07111406	-0.05382204	-0.13321638	-0.06930065	0.1160655	0.014463425	-0.0144639015	0.10226202	-0.18409252	0.4996457	0.32871246	0.30491352	Narg1	74838	Mus musculus NMDA receptor-regulated gene 1 (Narg1), mRNA.	GO:0030154|GO:0006355|GO:0006350|GO:0001525|GO:0007275	GO:0005634|GO:0005737	GO:0004872|GO:0005515|GO:0008080|GO:0005488
2650474	0.034121666	0.098942146	0.008289211	1.0956044	0.13172705	1.0956044	up	1.1169031	0.15950394	1.1169031	up	1.0339663	0.048189163	1.0339663	up	1.0142493	0.020412285	1.0142493	up	131.7	131.0	126.7	92.3	137.6	107.3	125.9	124.7	108.3	109.8	116.3	117.0	0.18537569	0.06836891	0.1992836	-0.029138565	0.009900093	-0.0062451363	-0.036821842	0.09015036	0.004518509	-0.019301414	-0.06290007	-0.0045189857	Rex2	19715	Mus musculus reduced expression 2 (Rex2), mRNA.		GO:0005634	GO:0046872|GO:0008270
6650747	0.024866737	0.14239338	0.007042054	1.0349468	0.049556576	1.0349468	up	-1.17233	-0.2293787	1.17233	down	-1.0617344	-0.08642292	1.0617344	down	1.142752	0.19251235	1.142752	up	114.1	137.5	113.0	111.3	176.9	124.3	132.6	107.9	107.6	110.6	131.3	121.3	-0.08495617	0.06756878	-0.06501055	0.18260431	0.2785802	0.14455366	-0.008018017	-0.17106104	-0.0519886	-0.056244373	0.07642746	0.008018017	Ankrd16	320816	Mus musculus ankyrin repeat domain 16 (Ankrd16), mRNA. XM_001003070 XM_001003077			GO:0003677
6620019	0.69705033	0.1975071	0.004507387	1.012892	0.018480299	1.012892	up	-1.0324868	-0.04612335	1.0324868	down	-1.0702705	-0.09797557	1.0702705	down	-1.0234013	-0.033371925	1.0234013	down	114.7	116.4	113.4	92.4	137.7	110.0	127.0	113.1	100.1	112.6	124.9	120.7	-0.011698246	-0.06710911	0.006102085	-0.009378433	0.02927208	0.045771122	-0.006102085	-0.036961555	-0.08508253	0.037433147	0.06292677	0.06542063	Evi2b				GO:0016021|GO:0016020
4230193	0.8396449	0.0108776195	0.0058991113	-1.3518561	-0.43494162	1.3518561	down	1.0365666	0.05181281	1.0365666	up	1.8274848	0.8698594	1.8274848	up	1.3041456	0.38310498	1.3041456	up	1765.1	2325.1	1669.6	1239.8	2156.5	1722.8	2932.8	3175.8	2465.2	1056.4	2146.4	1145.5	0.0013580322	0.08670902	-0.056824684	-0.101109505	-0.04804802	0.024961472	0.21203423	0.5684929	0.5555401	-0.6462345	-0.0013580322	-0.6259184	LOC381283
6860553	0.12914462	0.9382376	0.0024438668	-1.0263067	-0.037461914	1.0263067	down	1.0645876	0.090294674	1.0645876	up	1.0670855	0.09367577	1.0670855	up	-1.0239042	-0.034080822	1.0239042	down	114.0	118.3	117.3	86.6	131.3	96.8	131.3	119.5	108.1	106.0	114.8	111.8	0.01980257	-0.003264904	0.097351074	-0.07213879	0.0032653809	-0.08812189	0.08257198	0.083489895	0.060212612	-0.012872219	-0.023930073	-0.017950535	Olfr74	117005	Mus musculus olfactory receptor 74 (Olfr74), mRNA.	GO:0007165|GO:0007186|GO:0007186|GO:0007608|GO:0007608	GO:0016020|GO:0005886|GO:0016021|GO:0005887	GO:0004930|GO:0004872|GO:0004871|GO:0005549|GO:0004984|GO:0004984
6900246	0.013482929	0.9983299	6.843844E-4	1.0496191	0.06986586	1.0496191	up	1.0856214	0.11852106	1.0856214	up	1.0856934	0.118616745	1.0856934	up	1.0496887	0.06996155	1.0496887	up	124.4	145.6	123.8	92.9	138.1	110.9	139.2	119.8	110.9	108.1	118.5	110.2	0.056274414	0.13064861	0.107619286	-0.05116558	-0.016842842	0.0069875717	0.0849452	-0.0028457642	0.0028452873	-0.07477474	-0.06657457	-0.12955618	Gm26	195296	PREDICTED: Mus musculus gene model 26, (NCBI) (Gm26), mRNA.			GO:0004872
6400477	0.07531536	0.044322968	0.007847518	1.0649675	0.09080936	1.0649675	up	-1.2340897	-0.30344725	1.2340897	down	-2.9812634	-1.5759238	2.9812634	down	-2.2683876	-1.1816672	2.2683876	down	173.1	177.6	139.9	158.1	167.4	290.1	138.4	131.3	238.2	229.8	679.5	501.5	-0.04092264	-0.36378002	-0.19031954	0.04092264	-0.41679192	0.6911888	-0.5760913	-0.5085082	0.21714926	0.62999153	1.6624346	1.5678949	Fbxo41	330369	Mus musculus F-box protein 41 (Fbxo41), mRNA.	GO:0006511	GO:0005622	GO:0008270
6250309	0.44247553	0.30377528	0.009235257	1.0097386	0.013981819	1.0097386	up	-1.0799893	-0.11101706	1.0799893	down	-1.162019	-0.21663363	1.162019	down	-1.0655769	-0.09163475	1.0655769	down	124.8	124.1	114.0	104.6	147.6	122.3	131.0	117.0	111.0	132.4	133.9	126.8	-0.0056056976	-0.095293045	-0.10321808	0.050782204	0.005605221	0.07254696	-0.07830334	-0.10457516	-0.063183784	0.31006336	0.05586672	0.037908554	Olfr463	258408	Mus musculus olfactory receptor 463 (Olfr463), mRNA.	GO:0007165|GO:0007186|GO:0007608	GO:0016020|GO:0016021|GO:0005886	GO:0004930|GO:0004872|GO:0004871|GO:0004984
1980367	0.0046558306	0.008171593	0.009660802	1.0405132	0.057295162	1.0405132	up	-2.0107734	-1.0077505	2.0107734	down	1.0116132	0.01665783	1.0116132	up	2.1165338	1.0817034	2.1165338	up	234.6	311.1	183.5	282.8	647.5	501.5	228.0	223.1	296.6	216.8	182.8	207.1	0.011313915	-0.011313915	-0.11954546	0.6386981	1.1032548	1.1617532	-0.26637793	-0.19768763	0.1726346	0.1678462	-0.49096346	-0.018287182	0610037B23Rik
1580327	0.5882184	0.001926005	0.0054320986	-2.0303807	-1.0217502	2.0303807	down	-1.1443683	-0.19455147	1.1443683	down	4.4063797	2.1395938	4.4063797	up	2.4835353	1.3123952	2.4835353	up	694.5	583.8	439.8	374.1	832.3	685.8	1817.4	729.4	1608.1	172.1	305.0	258.6	0.33393764	-0.27224827	-0.15999985	-0.16500378	0.24969578	0.40065193	1.2164068	0.1599989	1.5905342	-1.4174094	-1.0732355	-0.9611969	Smarca2	67155	Mus musculus SWI/SNF related, matrix associated, actin dependent regulator of chromatin, subfamily a, member 2 (Smarca2), transcript variant 1, mRNA.	GO:0008285|GO:0006325|GO:0006334	GO:0005634|GO:0016514	GO:0005515
6520431	0.013430745	0.11673897	0.0081676375	1.3756499	0.46011338	1.3756499	up	1.40581	0.49140167	1.40581	up	1.1190653	0.16229424	1.1190653	up	1.095057	0.13100593	1.095057	up	316.4	345.8	267.4	178.8	238.9	249.7	278.9	235.7	232.7	166.5	188.7	184.4	0.5858693	0.28303957	0.5599818	-0.011957169	-0.2347269	0.20136976	0.10870695	0.011957169	-0.072113514	-0.08096123	-0.31282473	-0.044546127	Adar	56417	Mus musculus adenosine deaminase, RNA-specific (Adar), transcript variant 1, mRNA.	GO:0006397|GO:0006355|GO:0006350|GO:0031047|GO:0016553|GO:0006396	GO:0005737|GO:0005634|GO:0005622	GO:0016787|GO:0003726|GO:0003677|GO:0003692|GO:0003723|GO:0046872|GO:0008270|GO:0004000|GO:0003725
6180524	0.7817934	0.68188554	0.0070475335	-1.0029557	-0.0042578354	1.0029557	down	1.0697207	0.09723425	1.0697207	up	1.0892485	0.12333314	1.0892485	up	1.0152543	0.021841053	1.0152543	up	119.8	129.4	121.3	89.5	136.7	105.4	139.0	118.5	114.3	104.0	123.9	109.5	0.009452343	0.032120705	0.07486677	-0.09999609	-0.021785736	-0.053481102	0.09136391	-0.00945282	0.047302246	-0.12088442	0.009754181	-0.12965584	Tspan18	241556	Mus musculus tetraspanin 18 (Tspan18), mRNA.		GO:0016021|GO:0016020
1240056	0.010291543	0.1027463	0.009520177	-1.131905	-0.1787529	1.131905	down	-1.1368457	-0.18503651	1.1368457	down	-1.5430115	-0.6257488	1.5430115	down	-1.5363055	-0.6194652	1.5363055	down	155.2	193.5	117.6	138.3	193.4	165.1	198.9	159.0	162.2	200.2	346.1	173.2	-0.017183304	-0.09744024	-0.45541716	0.017183304	-0.06685209	0.034737587	0.1385274	-0.051276684	-0.121032715	0.62728643	0.9182458	0.29793215	Stub1	56424	Mus musculus STIP1 homology and U-Box containing protein 1 (Stub1), mRNA.	GO:0006511|GO:0016567|GO:0051604|GO:0031943|GO:0032436|GO:0031398|GO:0006457|GO:0000209	GO:0005737|GO:0000151|GO:0005737|GO:0031371	GO:0016874|GO:0005488|GO:0030191|GO:0030544|GO:0030544|GO:0004842|GO:0042803|GO:0030911|GO:0051879|GO:0030674|GO:0034450
2570601	6.065708E-4	0.054066468	0.006880638	-1.0484542	-0.06826385	1.0484542	down	-1.0202445	-0.028914928	1.0202445	down	-1.090698	-0.12525177	1.090698	down	-1.1208558	-0.16460069	1.1208558	down	108.0	116.2	106.9	91.6	128.0	101.4	127.8	111.1	108.0	120.2	130.3	119.8	-0.05342102	-0.027209759	-0.036629677	0.019724369	-0.029033184	-0.021206856	0.045605183	-0.019724846	0.061650753	0.19495153	0.17314863	0.09518623	B230354K17Rik
5050189	0.016443178	0.33285683	0.0024645189	-1.0580039	-0.08134492	1.0580039	down	-1.0982265	-0.1351757	1.0982265	down	-1.1641414	-0.21926625	1.1641414	down	-1.1215045	-0.16543548	1.1215045	down	140.6	174.4	123.8	122.1	193.2	146.6	156.3	150.2	148.3	136.4	173.8	157.1	-0.048695564	-0.05763054	-0.22172928	-0.016348839	0.069316864	0.024503708	-0.03051567	0.016348362	-0.069853306	0.12834072	0.16097736	0.28446007	D930024H10Rik
2490358	0.25897777	0.007444402	0.0017503105	1.0416244	0.05883519	1.0416244	up	-1.0183948	-0.026296932	1.0183948	down	-1.1527232	-0.20504618	1.1527232	down	-1.0866702	-0.11991406	1.0866702	down	121.7	117.8	112.5	93.9	142.3	106.9	123.9	114.6	99.0	120.5	133.8	125.0	0.061985016	-0.060830593	-0.016977787	0.0040893555	0.06306696	-0.0040888786	-0.052635193	-0.028190136	-0.1115036	0.14605045	0.16097689	0.11578226	1110051M20Rik
610039	0.03251387	0.53073645	0.008097142	-1.0324534	-0.046076775	1.0324534	down	1.0284489	0.040470123	1.0284489	up	1.0418309	0.059121132	1.0418309	up	-1.019192	-0.027425766	1.019192	down	116.3	118.1	107.5	88.8	129.3	98.7	129.0	116.3	107.2	106.4	114.6	113.5	0.05452013	9.622574E-4	-0.02450037	-0.024944782	-0.011154652	-0.05432892	0.063091755	0.050652027	0.05546856	-9.622574E-4	-0.020218372	0.013029575	E130016E03Rik	623474	Mus musculus RIKEN cDNA E130016E03 gene (E130016E03Rik), mRNA.
1820576	0.099508606	0.03150101	0.0059697772	1.0245384	0.0349741	1.0245384	up	-1.0369173	-0.05230093	1.0369173	down	-1.2297919	-0.29841423	1.2297919	down	-1.157602	-0.2111392	1.157602	down	133.6	141.4	123.0	111.5	151.1	132.0	137.8	127.9	122.6	126.3	169.4	146.3	0.03476572	-0.03786564	-0.0516901	0.055082798	-0.041563988	0.08859396	-0.078048706	-0.046898365	-0.034765244	0.083893776	0.3158269	0.3358097	Acyp1	66204	Mus musculus acylphosphatase 1, erythrocyte (common) type (Acyp1), mRNA.			GO:0016787|GO:0003998
4230019	0.14303291	0.113524236	0.003308846	-1.0237552	-0.033870697	1.0237552	down	1.4354786	0.52153176	1.4354786	up	2.4790282	1.3097746	2.4790282	up	1.6868973	0.7543721	1.6868973	up	460.7	836.8	516.4	293.6	622.4	339.6	890.9	660.4	560.9	265.0	346.6	135.9	-0.017848969	0.5062094	0.2887373	-0.3274927	0.017848015	-0.47785282	0.46020126	0.23591232	0.1825962	-0.59411144	-0.67976284	-1.7767396	Tmem57	66146	Mus musculus transmembrane protein 57 (Tmem57), mRNA.		GO:0016021|GO:0016020|GO:0005634
1660564	0.36405057	0.37947413	0.0050729476	-1.2733355	-0.3486125	1.2733355	down	1.4466604	0.5327263	1.4466604	up	1.8345388	0.8754174	1.8345388	up	-1.0041128	-0.005921364	1.0041128	down	2018.9	1705.1	2092.3	1347.7	1588.0	849.5	3151.1	2741.0	2311.2	1309.7	1521.8	1131.1	0.35742474	-0.2063713	0.41443348	0.17463875	-0.3597679	-0.8475628	0.4893751	0.52351856	0.59843063	-0.17463875	-0.35089588	-0.48939323	Nckap1	50884	Mus musculus NCK-associated protein 1 (Nckap1), mRNA.	GO:0030032|GO:0030032|GO:0045176|GO:0045175|GO:0042074|GO:0010172|GO:0035050|GO:0007492|GO:0001701|GO:0008078|GO:0050821|GO:0001756|GO:0007354|GO:0048617|GO:0030950|GO:0001843|GO:0030903|GO:0048570|GO:0048339|GO:0048340|GO:0032880	GO:0005737|GO:0042995|GO:0016021|GO:0016020|GO:0030027|GO:0005886
1780445	1.3351058E-5	2.3787E-5	9.315591E-5	-1.5770091	-0.6571909	1.5770091	down	-1.0386239	-0.05467335	1.0386239	down	1.4914716	0.57673657	1.4914716	up	-1.0180306	-0.025780994	1.0180306	down	117.2	135.8	115.2	100.6	140.5	119.8	207.9	201.8	201.5	114.6	128.8	131.0	-0.100119114	0.0034132004	-0.08906555	-0.0034136772	-0.061809063	0.043471336	0.59007406	0.6451025	0.55062485	-0.05289936	-0.0066976547	0.1151886	Klhl6	239743	Mus musculus kelch-like 6 (Drosophila) (Klhl6), mRNA.			GO:0005515
3930369	0.0054574003	0.02030258	0.006728666	-1.09599	-0.13223457	1.09599	down	-1.0795814	-0.110472046	1.0795814	down	-1.9638858	-0.973711	1.9638858	down	-1.9937348	-0.99547356	1.9937348	down	1443.3	2567.7	1786.8	1404.9	3240.5	1375.2	2754.2	2567.7	1707.8	3779.4	4077.2	4119.0	-0.4717722	0.05130005	-0.1407404	-0.09602928	0.3403406	-0.47410774	-0.051299095	0.08205128	-0.195261	0.99718285	0.7885046	0.9709368	Ppp1cc	19047	Mus musculus protein phosphatase 1, catalytic subunit, gamma isoform (Ppp1cc), mRNA.	GO:0005975|GO:0005977|GO:0006470|GO:0051301|GO:0007049	GO:0005737|GO:0005634|GO:0005739|GO:0005741	GO:0004722|GO:0004722|GO:0030145|GO:0005506|GO:0046872|GO:0042802|GO:0016787|GO:0004721|GO:0005515
7000114	0.0028685706	0.8868543	0.0072800824	1.0644345	0.09008726	1.0644345	up	1.0544527	0.07649437	1.0544527	up	1.0500445	0.07045046	1.0500445	up	1.0599847	0.08404335	1.0599847	up	128.5	134.9	120.8	97.0	134.4	114.0	129.4	120.4	109.5	110.7	115.0	112.5	0.11336565	0.0697937	0.062372208	0.017106056	-0.050045967	0.048988342	-0.024730206	0.008376598	-0.008376598	-0.03478384	-0.10730839	-0.09398937	1190020J12Rik	233038	Mus musculus RIKEN cDNA 1190020J12 gene (1190020J12Rik), mRNA.
2370576	0.4312749	0.007910363	0.0054924064	-1.4907731	-0.57606065	1.4907731	down	1.038204	0.05408986	1.038204	up	2.9520915	1.5617374	2.9520915	up	1.907373	0.9315869	1.907373	up	397.8	706.0	727.7	584.3	611.7	414.9	984.7	1006.4	947.3	278.9	321.5	225.2	-0.34884453	0.12044525	0.62329006	0.6250763	-0.12044525	-0.27200985	0.47460556	0.7609587	0.8875084	-0.63821125	-0.8880415	-1.0358868	Mlc1	170790	Mus musculus megalencephalic leukoencephalopathy with subcortical cysts 1 homolog (human) (Mlc1), mRNA.	GO:0006811|GO:0006810	GO:0016020|GO:0016021	GO:0005216
4060541	0.90214455	0.22500832	0.006681551	1.3196391	0.40014344	1.3196391	up	-1.7171079	-0.77998066	1.7171079	down	-3.1728184	-1.6657649	3.1728184	down	-1.4002076	-0.48564082	1.4002076	down	180.8	412.0	182.1	415.5	410.8	347.5	186.9	163.5	236.7	623.9	1154.5	231.9	-0.64974785	0.14134789	-0.41380215	0.96649647	0.14454746	0.30669594	-0.787827	-0.87199354	-0.46281195	1.2764473	1.739562	-0.14134693	B930006L02Rik
1440017	0.030919937	0.041720208	8.17497E-4	-1.0108752	-0.015604973	1.0108752	down	-1.1693814	-0.22574553	1.1693814	down	-1.5354723	-0.6186825	1.5354723	down	-1.3273437	-0.40854198	1.3273437	down	143.4	149.3	111.8	118.3	221.8	132.9	149.2	131.3	120.2	164.3	202.0	180.5	0.060233116	-0.106739044	-0.32259846	0.016489029	0.30813217	-0.016489029	-0.04163456	-0.11519623	-0.16545868	0.5449858	0.4204178	0.5683546	Jmjd4	194952	Mus musculus jumonji domain containing 4 (Jmjd4), mRNA.
5810086	0.9030508	0.14197925	0.009851473	-1.0283074	-0.0402716	1.0283074	down	-1.0971824	-0.13380337	1.0971824	down	-1.0327733	-0.04652357	1.0327733	down	1.0331203	0.047008194	1.0331203	up	116.9	119.5	117.2	103.4	148.6	119.6	129.3	125.1	108.9	112.8	133.3	122.9	-0.061278343	-0.10469341	-0.02027607	0.076215744	0.055506706	0.08343983	-0.056357384	0.03712845	-0.04620409	-0.036114216	0.08997631	0.020275593	9330167000000	328399	PREDICTED: Mus musculus hypothetical protein 9330167E06 (9330167E06), mRNA.
3190681	0.00643966	0.84417045	0.00686347	-1.4440047	-0.5300754	1.4440047	down	1.3834262	0.46824566	1.3834262	up	1.437964	0.52402747	1.437964	up	-1.3892378	-0.47429353	1.3892378	down	273.0	435.6	173.3	133.5	278.8	223.2	513.3	447.3	398.2	230.3	325.0	218.3	-0.002023697	0.2679777	-0.44992256	-0.8513913	-0.39277267	-0.34454155	0.50878906	0.49551582	0.40195274	0.0020227432	0.020160675	-0.18800831	Sv2a	64051	Mus musculus synaptic vesicle glycoprotein 2 a (Sv2a), mRNA.	GO:0006810|GO:0006836|GO:0007268|GO:0006874	GO:0031410|GO:0016021|GO:0016020|GO:0045202|GO:0008021|GO:0030054|GO:0031594	GO:0004872|GO:0005215
460068	0.0144749405	0.032174036	0.0010377462	-1.0380322	-0.053851128	1.0380322	down	-1.1900016	-0.25096354	1.1900016	down	-1.72582	-0.787282	1.72582	down	-1.5054237	-0.5901696	1.5054237	down	1109.6	1368.3	923.4	934.6	1957.4	1003.4	1420.8	1257.3	1260.5	1777.9	2278.4	2028.2	-0.09644413	-0.09744358	-0.30744648	0.09772682	0.35713863	-0.20330906	-0.25207424	-0.1841507	0.09644413	0.6383219	0.67680836	0.7069349	1100001F19Rik
2260671	0.0012791927	0.0013962742	0.0016971003	1.0046333	0.0066690445	1.0046333	up	-1.8841959	-0.913949	1.8841959	down	1.010223	0.014673868	1.010223	up	1.9122776	0.93529195	1.9122776	up	120.4	139.8	119.9	233.7	258.4	200.1	142.2	119.7	111.8	115.5	123.1	124.3	-0.0488019	0.041693687	-0.010658741	1.2825098	0.72573805	0.71583223	0.065666676	-0.060119152	-0.04332161	-0.027123928	-0.06533098	0.010659218	Cnksr3	215748	Mus musculus Cnksr family member 3 (Cnksr3), mRNA.	GO:0009966	GO:0005737|GO:0016020	GO:0005515
3520632	0.16976869	0.13349755	0.0022405293	1.0292995	0.04166287	1.0292995	up	2.9789484	1.5748031	2.9789484	up	1.6363763	0.71050453	1.6363763	up	-1.7686342	-0.82263565	1.7686342	down	1172.6	891.4	809.3	192.5	380.5	418.5	1435.7	1220.4	660.4	763.2	566.0	372.4	0.8081398	0.08716488	0.34336185	-1.572238	-1.2438669	-0.6696377	0.59216595	0.6086769	-0.08716488	0.28215885	-0.5312004	-0.76879406	Os9	216440	Mus musculus amplified in osteosarcoma (Os9), mRNA.
4060408	0.39184606	0.2530524	0.008934282	1.0085108	0.012226582	1.0085108	up	1.1286561	0.17460601	1.1286561	up	1.0587572	0.08237171	1.0587572	up	-1.0570236	-0.08000772	1.0570236	down	127.2	151.9	125.0	93.8	137.3	104.4	139.1	137.0	115.7	117.4	119.0	126.9	0.0219841	0.0941391	0.060302258	-0.106600285	-0.095193386	-0.14559889	0.013401508	0.14462328	-0.018279076	-0.0134010315	-0.13056755	0.03659916	Hmgcr	15357	Mus musculus 3-hydroxy-3-methylglutaryl-Coenzyme A reductase (Hmgcr), mRNA.	GO:0016126|GO:0006694|GO:0006695|GO:0055114|GO:0009790|GO:0008610|GO:0015936|GO:0008299|GO:0043407|GO:0008542	GO:0005792|GO:0005783|GO:0005777|GO:0016021|GO:0016020|GO:0005789	GO:0004420|GO:0016491|GO:0050662|GO:0004420|GO:0050661
6450133	0.006529022	0.0018702332	0.0021156073	1.0451365	0.063691296	1.0451365	up	1.00456	0.0065636644	1.00456	up	-1.5516974	-0.63384724	1.5516974	down	-1.4914541	-0.5767196	1.4914541	down	125.5	139.0	127.8	104.2	161.2	113.2	144.0	112.8	122.4	140.0	237.0	162.6	-0.059183598	-0.03695011	0.06300497	-0.016595364	0.058318615	-0.09454298	0.016595364	-0.22036362	-0.02043438	0.38810587	0.7501049	0.5391283	Ece1	230857	Mus musculus endothelin converting enzyme 1 (Ece1), mRNA.	GO:0060037|GO:0006508|GO:0016486	GO:0009986|GO:0016021|GO:0016020|GO:0005794	GO:0046872|GO:0016787|GO:0008270|GO:0008237|GO:0004222|GO:0008233
4610474	0.50938714	0.6655789	0.008879129	1.0075696	0.010879353	1.0075696	up	1.0976008	0.13435347	1.0976008	up	1.1287401	0.1747133	1.1287401	up	1.0361545	0.051239178	1.0361545	up	130.9	124.8	125.7	91.9	138.5	105.9	130.5	124.2	137.4	103.8	114.6	116.7	0.16122246	-0.0019683838	0.16287327	-0.049506187	0.00599432	-0.037421227	0.0019688606	0.07086229	0.21665812	-0.11437988	-0.09834528	-0.02192545	Prrg2	65116	Mus musculus proline-rich Gla (G-carboxyglutamic acid) polypeptide 2 (Prrg2), mRNA.	GO:0008150	GO:0016020|GO:0016021|GO:0005576	GO:0005515|GO:0005509
7210750	0.20668079	0.060850613	0.007408039	1.2675499	0.34204245	1.2675499	up	-1.5003066	-0.58525735	1.5003066	down	-5.40957	-2.435514	5.40957	down	-2.844577	-1.5082141	2.844577	down	225.2	153.9	110.5	239.3	302.7	159.8	115.8	120.9	144.4	1559.7	394.2	398.2	0.26962233	-0.55153465	-0.80731916	0.6550102	0.2811532	-0.2696228	-0.9124799	-0.7154603	-0.48741865	3.1685343	0.83392143	1.1887274	Dncic2
7050092	0.0033894412	0.3770516	0.0036047746	-1.5379343	-0.6209939	1.5379343	down	1.9698753	0.9781043	1.9698753	up	1.5286754	0.6122821	1.5286754	up	-1.9818065	-0.9868161	1.9818065	down	2824.6	3172.0	3029.3	1263.4	1228.5	1695.9	6079.4	4251.9	4432.0	2057.4	3366.0	3808.4	0.01285553	-0.13576698	0.05346489	-0.76237965	-1.5653172	-0.6760626	0.6339016	0.33048153	0.8291521	-0.39665222	-0.01285553	0.36619663	Rpn2	20014	Mus musculus ribophorin II (Rpn2), mRNA.	GO:0018279|GO:0008150	GO:0016020|GO:0016021|GO:0005783|GO:0005789|GO:0005575|GO:0008250	GO:0016740|GO:0004579|GO:0003674
4230681	0.787992	0.0030190628	0.0015466346	-1.2960092	-0.3740759	1.2960092	down	1.0295833	0.042060535	1.0295833	up	1.6744581	0.7436943	1.6744581	up	1.2548873	0.3275579	1.2548873	up	3694.6	4112.3	2839.9	2448.7	4076.8	2912.6	6031.8	4442.9	4115.7	2205.1	3142.2	2768.2	0.18343925	0.052272797	-0.2196455	0.006310463	-0.0063114166	-0.1101141	0.42430115	0.2039442	0.51004887	-0.49345207	-0.31140614	-0.2879305	G3bp2	23881	Mus musculus GTPase activating protein (SH3 domain) binding protein 2 (G3bp2), transcript variant 1, mRNA.	GO:0051028|GO:0006810|GO:0007264	GO:0005575|GO:0005622	GO:0003723|GO:0005515|GO:0000166|GO:0003676
4200719	0.37809172	0.12460092	5.0199666E-4	-1.4263182	-0.51229584	1.4263182	down	1.68656	0.75408363	1.68656	up	2.6716251	1.4177176	2.6716251	up	1.110599	0.1513381	1.110599	up	261.1	215.9	163.3	94.5	143.4	125.1	576.5	274.8	245.9	115.0	115.4	105.7	0.87614536	0.16285801	0.4072299	-0.35640192	-0.2967577	-0.16285801	1.6116905	0.787941	0.5834894	-0.3096919	-0.43770933	-0.5226307	C030018L16Rik
5570753	0.38360214	0.6255359	0.008304057	-1.0059986	-0.008628368	1.0059986	down	1.059265	0.0830636	1.059265	up	1.0438606	0.06192907	1.0438606	up	-1.0208443	-0.029762903	1.0208443	down	124.1	123.0	118.3	91.6	134.1	103.6	135.6	119.5	112.9	112.4	116.2	118.6	0.06729698	-0.024981976	0.036383152	-0.058042526	-0.042310238	-0.070139885	0.057024002	0.00839901	0.03916025	-3.938675E-4	-0.08120394	3.938675E-4	Klra7			GO:0007155	GO:0016021|GO:0016020|GO:0005886	GO:0005488|GO:0005529|GO:0004872|GO:0005515
2600343	0.15767545	0.8206262	0.003156593	1.31614	0.39631304	1.31614	up	1.9611503	0.9717001	1.9611503	up	1.8252835	0.86812055	1.8252835	up	1.224959	0.29273352	1.224959	up	2318.8	1646.5	2173.6	847.1	1002.3	968.1	2618.9	1405.2	1356.1	874.8	1160.1	533.4	1.0045795	0.19382858	0.91467476	-0.012753487	-0.56585026	-0.22341347	0.673296	0.01275444	0.23809338	-0.29688454	-0.30943108	-1.0739021	Anp32a	11737	Mus musculus acidic (leucine-rich) nuclear phosphoprotein 32 family, member A (Anp32a), mRNA.	GO:0006355|GO:0006350	GO:0005737|GO:0005634|GO:0016363	GO:0005515
6280240	0.25100884	0.43169862	0.0095053995	1.3330246	0.41470337	1.3330246	up	1.7985424	0.84682816	1.7985424	up	1.4283445	0.5143439	1.4283445	up	1.0586451	0.082219124	1.0586451	up	965.4	838.3	1217.8	325.7	871.6	478.3	1106.7	999.6	549.9	469.7	572.4	464.1	0.72933006	0.17588234	1.0818586	-0.48650932	0.2016592	-0.26856327	0.40363598	0.52585316	-0.1865282	-0.17588234	-0.3267517	-0.2974367	Crym	12971	Mus musculus crystallin, mu (Crym), mRNA.	GO:0008152	GO:0005737	GO:0003824|GO:0005488
7000189	0.023249973	0.003832193	0.004637696	-1.133131	-0.1803147	1.133131	down	-1.1559312	-0.20905559	1.1559312	down	1.0024961	0.0035966234	1.0024961	up	1.0226678	0.032337505	1.0226678	up	107.9	107.2	102.7	94.2	145.8	112.0	135.6	115.9	108.1	109.0	123.5	120.8	-0.11737156	-0.21575832	-0.15730286	4.1007996E-5	0.086449146	0.050243855	0.071861744	-0.021309853	-4.053116E-5	-0.032355785	0.025402546	0.04667473	H2-M10.5				GO:0016021
4540358	0.0062189116	7.332339E-4	8.086269E-4	1.0291154	0.041404884	1.0291154	up	1.0014349	0.002068678	1.0014349	up	-1.205387	-0.26949644	1.205387	down	-1.1729652	-0.23016024	1.1729652	down	129.6	131.2	118.5	104.4	140.7	115.1	131.4	121.9	115.2	130.2	144.8	135.9	0.07301998	-0.014092445	-0.028074741	0.06313133	-0.04386139	0.005376816	-0.0587368	-0.029248238	-0.005376816	0.27504683	0.20269299	0.23738766	LOC382421
3370075	0.10277157	0.020152355	0.0018073438	2.2665858	1.1805208	2.2665858	up	-1.3384504	-0.4205637	1.3384504	down	-3.6374052	-1.8629097	3.6374052	down	-1.1989946	-0.26182523	1.1989946	down	293.3	797.7	659.3	477.1	764.6	809.9	225.4	234.8	323.5	704.8	1257.8	691.3	-1.1152802	0.0037631989	0.18146229	-0.0037641525	-0.09339619	0.42879677	-1.7389402	-1.588892	-1.1437845	0.27109528	0.6890259	0.156991	Golph3	66629	Mus musculus golgi phosphoprotein 3 (Golph3), mRNA.		GO:0005737|GO:0016020|GO:0005794
1010731	0.00588096	0.0149012245	0.006457498	-1.0155194	-0.022217749	1.0155194	down	-1.0139073	-0.019925753	1.0139073	down	-1.1793959	-0.23804808	1.1793959	down	-1.1812711	-0.24034008	1.1812711	down	115.6	139.1	113.0	96.3	146.9	109.1	137.2	122.4	108.1	130.0	139.5	134.4	-0.09571791	0.04840231	-0.09427452	-0.042596817	0.021337986	-0.060554028	0.015285492	-0.015285492	-0.07493687	0.27729654	0.14860201	0.21330881	Abcc2	12780	Mus musculus ATP-binding cassette, sub-family C (CFTR/MRP), member 2 (Abcc2), mRNA.	GO:0006810	GO:0016021|GO:0016020|GO:0016324|GO:0005887|GO:0046581|GO:0005624	GO:0005524|GO:0005515|GO:0000166|GO:0042626|GO:0005215|GO:0017111|GO:0016887
160576	0.008330701	0.025922436	0.009362452	-1.1500676	-0.20171864	1.1500676	down	-1.133226	-0.18043566	1.133226	down	-3.1295314	-1.6459466	3.1295314	down	-3.1760414	-1.6672297	3.1760414	down	122.3	146.0	126.7	102.8	242.4	117.7	166.3	125.0	183.2	756.8	469.3	239.8	-0.24663544	-0.1441474	-0.10954285	-0.18247604	0.41252995	-0.18907261	0.10954285	-0.21490812	0.21019554	2.5845642	1.5109987	0.9471073	2400009B08Rik
2030347	0.1491439	0.21851407	0.009761392	-1.0031607	-0.004552681	1.0031607	down	-1.0249531	-0.035557903	1.0249531	down	-1.0586252	-0.082191944	1.0586252	down	-1.0361168	-0.051186718	1.0361168	down	108.6	121.2	108.6	90.5	136.6	104.6	122.0	113.1	103.5	110.3	125.1	118.6	-0.058294773	0.020925999	-0.026601315	-0.012328148	0.04797554	0.0070562363	-0.034103394	-0.007056713	-0.009151936	0.03552246	0.095350266	0.06539106	LOC574405	574405	Mus musculus hypothetical protein LOC574405 (LOC574405), mRNA.
4260209	0.15435472	0.02800484	0.0075259777	1.1997131	0.26268944	1.1997131	up	1.3056386	0.3847556	1.3056386	up	1.0379795	0.05377785	1.0379795	up	-1.048472	-0.068288326	1.048472	down	139.4	222.8	143.0	95.9	146.6	118.3	136.2	144.2	133.9	116.9	139.9	127.2	0.117556095	0.39234066	0.3618312	-0.14950228	-0.08218098	-0.050855637	-0.09721899	0.14688301	0.03399563	-0.09680033	0.05312252	-0.033996105	Acin1	56215	Mus musculus apoptotic chromatin condensation inducer 1 (Acin1), transcript variant 2, mRNA.	GO:0006915|GO:0008632	GO:0005730|GO:0005634	GO:0003676|GO:0000166
3780092	0.27999935	0.5608587	0.0019476557	1.1052811	0.14441329	1.1052811	up	1.3374145	0.41944662	1.3374145	up	1.2484912	0.32018566	1.2484912	up	1.0317922	0.04515235	1.0317922	up	2499.0	2456.7	2357.3	1226.6	2254.8	1618.2	2742.1	2552.3	2070.1	1785.4	2066.4	1435.7	0.41880512	0.07276344	0.3139887	-0.21063328	-0.08188343	-0.16026592	0.026839256	0.16338348	0.18209457	-0.026839256	-0.15445709	-0.40694332	Hdac2			GO:0006350|GO:0006355|GO:0016568|GO:0016575	GO:0005737|GO:0000118|GO:0005634|GO:0005657|GO:0000792	GO:0016787|GO:0008134|GO:0004407|GO:0005515|GO:0003700
7000224	0.24436794	0.39556733	0.0061699115	-1.0078713	-0.011311371	1.0078713	down	1.1053199	0.14446387	1.1053199	up	1.0628024	0.08787346	1.0628024	up	-1.0481911	-0.067901775	1.0481911	down	126.6	127.2	119.9	91.7	121.6	107.4	133.8	127.3	115.9	112.2	124.5	113.3	0.07858133	-0.0023298264	0.03975439	-0.076906204	-0.19810247	-0.042376995	0.015883923	0.08574629	0.048309803	-0.023937225	0.0023293495	-0.09207249	Cd177	68891	Mus musculus CD177 antigen (Cd177), mRNA.
4760523	0.5704646	0.6567623	0.0032215083	1.0262954	0.037446022	1.0262954	up	2.085775	1.0605835	2.085775	up	2.5073333	1.3261538	2.5073333	up	1.2337211	0.30301633	1.2337211	up	1317.0	1284.0	1157.7	602.3	927.0	315.3	1706.8	921.1	1608.4	322.8	561.1	545.4	0.7531843	0.39832783	0.59415245	0.030932426	-0.12266159	-1.3443565	0.60210896	-0.030932426	1.06215	-1.0898438	-0.7749872	-0.48030376	Magi1	14924	Mus musculus membrane associated guanylate kinase, WW and PDZ domain containing 1 (Magi1), transcript variant 3, mRNA.		GO:0005737|GO:0005634|GO:0016020|GO:0030054|GO:0005886|GO:0005923	GO:0016301|GO:0000166|GO:0005515|GO:0005524
60497	0.83785427	0.11190961	0.008571195	1.3294064	0.41078222	1.3294064	up	-1.269438	-0.34418994	1.269438	down	-2.1122806	-1.0788015	2.1122806	down	-1.2516484	-0.32382932	1.2516484	down	429.9	1192.8	620.0	729.5	956.3	730.2	596.8	552.2	601.3	1170.9	1036.3	1059.6	-0.82043934	0.33563995	-0.16706562	0.38070583	-0.016170502	0.016169548	-0.7761307	-0.69933224	-0.40874863	0.7185707	0.13917065	0.49445152	LOC665032	665032	PREDICTED: Mus musculus similar to ribosomal protein (LOC665032), mRNA.
7000050	0.10083871	0.08171631	0.008042457	-1.5416696	-0.6244936	1.5416696	down	1.1856753	0.24570894	1.1856753	up	1.8561958	0.89234895	1.8561958	up	1.0154692	0.022146389	1.0154692	up	206.2	214.8	121.8	108.5	153.4	152.6	276.4	346.8	238.5	120.1	128.1	145.5	0.43121338	0.05214119	-0.36065912	-0.26924038	-0.3102069	-0.03498411	0.56389666	0.9953594	0.43692017	-0.3341689	-0.3816862	0.03498459	Lsg1	224092	Mus musculus large subunit GTPase 1 homolog (S. cerevisiae) (Lsg1), mRNA.	GO:0006810|GO:0015031	GO:0005737|GO:0005783|GO:0005634|GO:0005622	GO:0016787|GO:0000166|GO:0005525
6450092	0.15100713	0.051759683	0.0059598237	1.1124321	0.15371737	1.1124321	up	-1.2438744	-0.3148408	1.2438744	down	-2.5027273	-1.3235011	2.5027273	down	-1.8086872	-0.854943	1.8086872	down	268.0	383.0	198.6	230.2	376.0	424.6	334.1	162.3	354.3	718.6	657.1	459.1	-0.0805645	0.0076141357	-0.29022837	-0.0152692795	-0.0076141357	0.60422707	-0.09726715	-0.8918605	0.16479683	1.4570789	0.93151665	0.75757694	Jph3	57340	Mus musculus junctophilin 3 (Jph3), mRNA.	GO:0040011	GO:0016020|GO:0005783|GO:0005886|GO:0016021|GO:0005792
4810482	0.0047699353	9.917093E-4	0.008003645	-1.1646478	-0.21989377	1.1646478	down	-3.0127501	-1.591081	3.0127501	down	1.219873	0.28673092	1.219873	up	3.1556084	1.6579182	3.1556084	up	132.9	133.8	119.3	247.3	370.1	533.1	153.1	120.5	207.0	107.1	124.3	129.1	0.011665344	-0.1002512	-0.122124195	1.2828612	1.1433692	2.1363025	0.10502052	-0.15289354	0.4968443	-0.24663162	-0.15292454	-0.011665344	Flt3	14255	Mus musculus FMS-like tyrosine kinase 3 (Flt3), mRNA.	GO:0030098|GO:0006468|GO:0007169	GO:0016021|GO:0016020	GO:0005515|GO:0004872|GO:0005524|GO:0004713|GO:0004714|GO:0004672|GO:0016301|GO:0000166|GO:0016740
2120139	0.039619725	9.5883163E-4	0.0011477239	-1.0847195	-0.11732213	1.0847195	down	-1.3642112	-0.448067	1.3642112	down	1.0044794	0.0064479504	1.0044794	up	1.2632961	0.33719283	1.2632961	up	112.6	119.0	106.2	130.3	203.1	126.1	134.3	122.1	109.5	111.4	125.9	121.4	-0.11314726	-0.1098423	-0.16424751	0.36988878	0.43385363	0.1532216	0.0019469261	4.6491623E-4	-0.037682533	-0.05461502	-2.670288E-5	2.7179718E-5	A230085B16Rik
2140220	0.14526469	0.9093164	0.00808259	-1.0326443	-0.046343327	1.0326443	down	1.0807614	0.11204815	1.0807614	up	1.0753194	0.10476526	1.0753194	up	-1.0378703	-0.05362622	1.0378703	down	117.0	128.0	116.4	86.0	128.6	104.5	132.3	123.3	117.2	113.5	111.0	116.9	-0.014485836	0.0305233	0.014485836	-0.15473175	-0.096021175	-0.05486822	0.023693085	0.060522556	0.08533764	0.019622326	-0.14588547	-0.018479347	Sbp	20234	Mus musculus spermine binding protein (Sbp), mRNA.	GO:0008150	GO:0005576	GO:0003674
2690221	0.067140184	0.0322982	0.005315586	1.0144429	0.02068774	1.0144429	up	-1.0374464	-0.05303685	1.0374464	down	-1.2150742	-0.28104433	1.2150742	down	-1.1545413	-0.20731974	1.1545413	down	135.8	134.0	121.9	104.5	170.5	121.8	142.3	122.6	125.5	135.8	147.2	141.4	0.08016491	-0.072910786	-0.056762695	-0.015546799	0.12280798	0.0023407936	-0.009300709	-0.09993029	-0.0023407936	0.31489897	0.14644098	0.27022123	Rai3
1820053	0.024547895	0.13709742	0.008462051	-1.0182239	-0.02605486	1.0182239	down	1.0867894	0.120072365	1.0867894	up	1.0299603	0.04258871	1.0299603	up	-1.0744054	-0.10353851	1.0744054	down	115.1	125.0	116.6	88.9	119.6	102.4	130.2	122.1	110.2	113.4	117.9	115.9	-0.021008492	0.017205238	0.033512115	-0.084234715	-0.18128443	-0.06498909	0.015733719	0.061252594	0.030887127	0.03438902	-0.038547993	-0.015733719	Ap1m2	11768	Mus musculus adaptor protein complex AP-1, mu 2 subunit (Ap1m2), mRNA.	GO:0015031|GO:0006810|GO:0006886|GO:0016192	GO:0031410|GO:0016020|GO:0005794|GO:0030131|GO:0005802	GO:0005515
110750	0.5830315	0.39006257	0.008483109	1.2382904	0.30834976	1.2382904	up	1.8805691	0.91116935	1.8805691	up	1.446638	0.532704	1.446638	up	-1.0498008	-0.070115566	1.0498008	down	332.1	473.8	516.9	163.5	321.6	235.8	287.3	426.9	462.8	247.1	231.9	182.8	0.31739902	0.44485283	1.1158476	-0.49597788	-0.14139652	-0.21803427	-0.19275522	0.4685421	0.67726326	0.14139557	-0.39002895	-0.39642859	Rpl7l1	66229	Mus musculus ribosomal protein L7-like 1 (Rpl7l1), mRNA.	GO:0006412|GO:0008150	GO:0005840|GO:0030529|GO:0015934|GO:0005622|GO:0005575	GO:0030528|GO:0003735|GO:0003674
5870184	0.25275037	0.17426081	0.005602323	1.5903735	0.6693656	1.5903735	up	-1.4699895	-0.55580586	1.4699895	down	-2.4431376	-1.2887352	2.4431376	down	-1.045044	-0.063563645	1.045044	down	538.7	677.9	476.5	576.5	741.8	1045.5	660.6	293.2	337.6	895.6	658.0	1041.2	0.0058984756	-0.037011147	-0.023796082	0.5111389	0.08578682	1.015583	-0.14939213	-1.0629616	-0.85065174	0.8519964	-0.0058984756	0.9571018	Rab6	19346	Mus musculus RAB6, member RAS oncogene family (Rab6), mRNA.	GO:0006810|GO:0016192|GO:0015031|GO:0006886|GO:0007264|GO:0018125	GO:0016020|GO:0005794|GO:0005794|GO:0005794	GO:0005515|GO:0000166|GO:0005525
70681	0.2989425	0.03285848	0.009205533	1.0293772	0.04177173	1.0293772	up	-1.0166665	-0.023846626	1.0166665	down	-1.1256465	-0.17075379	1.1256465	down	-1.0755954	-0.10513544	1.0755954	down	119.0	137.8	110.4	96.7	142.3	112.9	124.0	120.3	106.9	121.3	132.9	129.1	-0.026171684	0.068986416	-0.09918833	-0.007765293	0.007765293	0.015166283	-0.106817245	-0.013370991	-0.06150055	0.105205536	0.09502411	0.13034296	5830445I20Rik
1440327	0.90979	0.062617525	0.009868691	-1.5483872	-0.6307663	1.5483872	down	1.2932016	0.37094718	1.2932016	up	3.2594419	1.7046249	3.2594419	up	1.6277864	0.7029114	1.6277864	up	1171.3	1187.7	473.1	480.7	656.1	821.9	2053.0	1564.1	1156.9	181.4	722.9	482.1	0.6686535	0.36889458	-0.48979282	-0.21867752	-0.56508636	0.21867752	0.9597311	0.8268471	0.65347576	-1.7763739	-0.32658386	-0.57086277	Rtn3			GO:0006915|GO:0006810|GO:0016192	GO:0005794|GO:0005783|GO:0016021|GO:0016020	GO:0005515|GO:0003674
4280088	0.044563476	0.18860158	0.009070466	-1.01357	-0.01944574	1.01357	down	-1.0287796	-0.04093393	1.0287796	down	-1.0719476	-0.10023435	1.0719476	down	-1.0560998	-0.07874616	1.0560998	down	114.8	117.5	111.9	92.0	138.2	108.5	132.5	113.1	103.5	115.8	129.9	121.2	-0.018659115	-0.061967373	-0.021828651	-0.024408817	0.026096344	0.018659115	0.04844761	-0.045235157	-0.04733038	0.07483196	0.11739206	0.064361095	Spata17	74717	Mus musculus spermatogenesis associated 17 (Spata17), mRNA.		GO:0005737	GO:0005516
6860195	0.97872406	0.5052799	0.0045140367	-1.0151099	-0.021635849	1.0151099	down	1.0685983	0.09571965	1.0685983	up	1.0998822	0.13734913	1.0998822	up	1.013955	0.019993622	1.013955	up	132.3	126.3	119.9	94.4	142.3	103.8	138.1	127.6	121.2	109.5	119.2	117.3	0.15282774	-0.014850616	0.036089897	-0.035945415	0.014850616	-0.09199715	0.061906338	0.08560276	0.09146547	-0.06435156	-0.06714773	-0.041573524	Gal3st3	545276	Mus musculus galactose-3-O-sulfotransferase 3 (Gal3st3), mRNA.	GO:0009058	GO:0005794|GO:0016021|GO:0016020	GO:0016740|GO:0000287|GO:0001733
6270735	0.00420744	0.054977145	0.009849557	-1.1279697	-0.1737283	1.1279697	down	-1.0821142	-0.113852814	1.0821142	down	-1.4846876	-0.5701593	1.4846876	down	-1.5476023	-0.6300348	1.5476023	down	124.9	147.7	131.1	129.4	170.0	126.3	170.4	153.7	138.5	223.5	207.4	171.7	-0.25963545	-0.17999887	-0.05146742	0.06336546	-0.071070194	-0.14183855	0.09685516	0.05146742	-0.1182394	0.9241867	0.38792038	0.42845392	Ppp4c	56420	Mus musculus protein phosphatase 4, catalytic subunit (Ppp4c), mRNA.		GO:0005737|GO:0005634	GO:0046872|GO:0004722|GO:0004704|GO:0016787|GO:0030145|GO:0004721|GO:0005506
4200097	5.7643425E-4	0.021355156	0.009374326	-1.0212747	-0.03037087	1.0212747	down	-1.0043534	-0.006267071	1.0043534	down	-1.0510787	-0.07187065	1.0510787	down	-1.0687871	-0.095974445	1.0687871	down	108.9	115.2	108.6	87.4	131.4	100.9	122.7	113.1	103.5	112.3	123.1	116.7	-0.036688805	-0.034879684	-0.008966923	-0.05039358	0.011800766	-0.023141384	-0.008482933	0.010577679	0.008482456	0.0807395	0.088288784	0.057160854	1700017N19Rik	66605	Mus musculus RIKEN cDNA 1700017N19 gene (1700017N19Rik), mRNA.
2030079	0.39342058	0.0036494436	0.0042310827	1.073628	0.102494076	1.073628	up	1.0023899	0.003443718	1.0023899	up	-1.1976031	-0.2601498	1.1976031	down	-1.1181389	-0.16109943	1.1181389	down	133.6	139.1	124.9	109.8	151.8	118.9	135.3	129.1	105.9	130.2	144.5	136.2	0.058902264	-0.027807236	0.007250309	0.05939436	-0.011439323	-0.019940853	-0.0827055	-0.007249832	-0.17918158	0.20615292	0.13062954	0.17453003	Mrps5			GO:0006412	GO:0005840|GO:0030529|GO:0005622|GO:0005739	GO:0003735|GO:0003723
6380243	0.10917239	0.9699296	0.0028034765	1.0464978	0.065569244	1.0464978	up	1.1116474	0.15269916	1.1116474	up	1.109515	0.14992905	1.109515	up	1.0444903	0.06279913	1.0444903	up	133.1	160.1	130.0	103.6	145.3	110.7	151.9	125.1	122.4	113.6	126.2	115.5	0.08856821	0.11937857	0.15888739	0.020989895	-0.032467842	-0.07978535	0.16612673	-0.020989895	0.024989605	-0.08278942	-0.05547762	-0.14139366	LOC382153
6560259	0.396616	0.031185748	0.0059567103	1.0629076	0.08801619	1.0629076	up	-1.0193537	-0.027654806	1.0193537	down	-1.1162812	-0.15870047	1.1162812	down	-1.030275	-0.043029465	1.030275	down	117.8	124.7	120.2	100.5	141.5	110.9	127.4	114.6	99.6	120.5	131.5	120.6	-0.03471613	-0.032064915	0.039236546	0.05323553	0.0056390762	-0.0034546852	-0.06199026	-0.077549934	-0.15205288	0.096690655	0.08436298	0.0034546852	Ptpn13	19249	Mus musculus protein tyrosine phosphatase, non-receptor type 13 (Ptpn13), mRNA.	GO:0016311|GO:0006470	GO:0005856|GO:0005737|GO:0005634	GO:0016787|GO:0004721|GO:0005198|GO:0004872|GO:0016791|GO:0004725|GO:0005488|GO:0005515
6330064	3.6350838E-4	0.050670438	0.007771268	1.1360737	0.18405643	1.1360737	up	-1.2293625	-0.29791036	1.2293625	down	-1.0445411	-0.06286923	1.0445411	down	1.337091	0.41909757	1.337091	up	133.3	143.4	128.2	152.5	196.0	145.3	123.9	119.0	115.5	116.2	124.0	126.1	0.06926632	0.012712479	0.096021175	0.525228	0.30846596	0.23803711	-0.19820786	-0.119292736	-0.05666876	-0.067885876	-0.1049633	-0.012712479	LOC380947
6370044	0.23433197	0.08688891	6.7082635E-4	-1.0589294	-0.08260648	1.0589294	down	1.0623194	0.087217644	1.0623194	up	1.1382223	0.18678236	1.1382223	up	1.0118239	0.016958237	1.0118239	up	116.8	117.7	111.8	86.5	126.2	98.2	128.3	121.1	118.1	105.8	108.3	104.8	0.06727791	0.0023217201	0.038578033	-0.060867786	-0.037845135	-0.054762363	0.061837673	0.116401196	0.17775822	-0.0023217201	-0.099270344	-0.10275793	Zdhhc19	245308	Mus musculus zinc finger, DHHC domain containing 19 (Zdhhc19), mRNA.	GO:0008150	GO:0016021|GO:0016020|GO:0005575	GO:0008415|GO:0008270|GO:0046872|GO:0016740|GO:0003674
4590059	0.001959059	0.023720367	8.1583427E-4	-1.0247073	-0.03521188	1.0247073	down	-1.0347277	-0.04925108	1.0347277	down	-1.119291	-0.1625851	1.119291	down	-1.1084517	-0.14854589	1.1084517	down	123.6	140.3	120.9	105.1	150.4	121.5	139.4	125.6	129.5	129.7	144.4	133.3	-0.06643486	-0.0117640495	-0.052449226	0.011763573	-0.014095306	0.019436836	-0.024925232	-0.04246998	0.042382717	0.20279408	0.13874435	0.121204376	Mobkl2c	100465	Mus musculus MOB1, Mps One Binder kinase activator-like 2C (yeast) (Mobkl2c), mRNA.			GO:0046872|GO:0008270|GO:0016301|GO:0005515
4760440	0.32526135	0.5037459	0.004777205	-1.0055584	-0.0079968795	1.0055584	down	-1.0517039	-0.072728634	1.0517039	down	-1.0754236	-0.104904965	1.0754236	down	-1.0282372	-0.040173214	1.0282372	down	113.9	124.0	115.4	99.1	143.7	111.9	127.4	121.7	105.5	115.7	135.2	123.1	-0.09119606	-0.04880047	-0.037457466	0.023893833	0.017493725	-6.556511E-4	-0.07130957	6.556511E-4	-0.08280945	0.011926651	0.119553566	0.029771328	9230108I15Rik
3830520	6.90005E-4	0.28599405	0.0028651871	-2.8706727	-1.5213889	2.8706727	down	-2.3959796	-1.2606156	2.3959796	down	-1.6522926	-0.7244692	1.6522926	down	-1.9796461	-0.98524255	1.9796461	down	139.9	146.4	106.8	240.8	340.5	316.0	656.0	275.2	379.2	372.0	1115.2	458.6	-1.1663322	-1.302331	-1.5680823	-0.043115616	-0.25489998	0.04311657	0.67294407	-0.3165245	0.17100143	0.47351933	1.575345	0.6519642	AW120700
6060431	0.0059089577	0.0049977927	0.0039299866	1.0047615	0.0068531036	1.0047615	up	-1.0069413	-0.009979567	1.0069413	down	-1.3735902	-0.4579517	1.3735902	down	-1.357657	-0.44111905	1.357657	down	128.7	163.0	126.4	105.0	161.0	129.4	139.4	143.1	121.0	163.6	178.5	149.9	-0.0860219	0.01900196	-0.038170338	-0.07525158	-0.011829376	0.011829376	-0.11076403	0.08409786	-0.09908342	0.5957937	0.32296324	0.32934856	Gne			GO:0006054|GO:0006047|GO:0009103	GO:0005737	GO:0000166|GO:0016740|GO:0005524|GO:0008761|GO:0009384|GO:0016853|GO:0016301|GO:0003824
6770128	0.50112283	0.6114395	0.0012106079	-1.0017816	-0.0025679283	1.0017816	down	1.0563518	0.07909028	1.0563518	up	1.0451113	0.06365665	1.0451113	up	-1.012556	-0.018001558	1.012556	down	117.4	125.9	116.6	90.2	132.8	101.7	133.3	116.2	110.5	106.0	117.6	116.5	0.015984535	0.035645008	0.043033123	-0.052177906	-0.025614738	-0.06481552	0.060935497	-0.0020575523	0.043488503	-0.057796955	-0.032864094	0.0020575523	V1ri1	252907	Mus musculus vomeronasal 1 receptor, I1 (V1ri1), mRNA.	GO:0019236	GO:0005887	GO:0004872|GO:0005550|GO:0016503
20564	0.3761431	0.15106714	0.00894539	-1.0415429	-0.05872218	1.0415429	down	1.0301645	0.042874657	1.0301645	up	1.0842711	0.116725445	1.0842711	up	1.0105416	0.0151286125	1.0105416	up	113.6	123.2	112.3	89.2	137.2	98.1	133.6	120.4	109.0	102.7	117.4	111.2	-0.0083732605	0.029118538	0.0083732605	-0.047706604	0.04089451	-0.09269333	0.086128235	0.07108259	0.048074245	-0.081858635	-0.013971806	-0.04906082	Rreb1	68750	Mus musculus ras responsive element binding protein 1 (Rreb1), transcript variant 3, mRNA.	GO:0006355|GO:0006350	GO:0005634|GO:0005622	GO:0008270|GO:0003677|GO:0046872|GO:0003676
6960553	0.022297392	0.76043963	0.005408954	-1.3459847	-0.42866197	1.3459847	down	1.6233002	0.6989298	1.6233002	up	1.5064646	0.5911668	1.5064646	up	-1.450374	-0.536425	1.450374	down	2311.4	2241.3	2080.1	885.9	1643.4	1289.3	4028.0	2731.7	3075.4	2609.1	1778.4	1642.3	0.2431879	-0.10486126	0.10486126	-0.69707966	-0.61221313	-0.54430866	0.55921555	0.21568966	0.75426865	0.47581196	-0.4383402	-0.28179836	Hsp90b1	22027	Mus musculus heat shock protein 90, beta (Grp94), member 1 (Hsp90b1), mRNA.	GO:0006457|GO:0006950	GO:0044459|GO:0005783	GO:0051082|GO:0050750|GO:0005509|GO:0005524|GO:0000166
60553	0.24377555	0.018867252	0.003821022	-1.2970424	-0.37522554	1.2970424	down	1.0699039	0.097481094	1.0699039	up	1.5397753	0.62271976	1.5397753	up	1.1095796	0.15001313	1.1095796	up	137.8	210.9	119.5	119.8	150.2	115.8	209.0	210.9	174.8	113.9	129.4	114.4	0.073345184	0.2946	-0.12998867	0.122057915	-0.073345184	-0.10319948	0.49756002	0.6052513	0.26082182	-0.16343594	-0.09996796	-0.24112225	Gbp3	55932	Mus musculus guanylate nucleotide binding protein 3 (Gbp3), mRNA.	GO:0006955	GO:0005829|GO:0005737	GO:0003924|GO:0005525|GO:0000166
6450327	0.26303586	0.86733514	0.0073368778	-1.0184486	-0.026373228	1.0184486	down	-1.0509051	-0.071632385	1.0509051	down	-1.046101	-0.06502215	1.046101	down	-1.0137929	-0.019762991	1.0137929	down	115.0	117.2	107.6	93.1	134.7	112.7	122.9	115.7	106.6	114.7	122.3	119.0	-0.007842541	-0.05739498	-0.06978607	0.0021162033	-0.0011663437	0.0789237	-0.053649426	-0.0034208298	0.0011663437	0.0672307	0.030797958	0.04113388	2310031L18Rik
20048	0.022050386	0.06437511	0.0024727315	-1.0195546	-0.027939	1.0195546	down	-1.0637244	-0.08912436	1.0637244	down	-1.1999849	-0.26301622	1.1999849	down	-1.1501571	-0.20183086	1.1501571	down	125.3	134.4	108.5	107.0	144.0	119.0	136.0	125.7	109.6	128.3	143.3	140.0	-0.0014500618	-0.007212639	-0.17747784	0.077616215	-0.029396534	0.033012867	-0.023005486	0.0014500618	-0.08076811	0.2096157	0.16939974	0.3077097	Olfr665	258810	Mus musculus olfactory receptor 665 (Olfr665), mRNA.	GO:0007165|GO:0007186|GO:0007608	GO:0016020|GO:0005886|GO:0016021	GO:0004930|GO:0004872|GO:0004871|GO:0004984
5700468	0.0030624757	0.24881655	0.004489277	2.069398	1.049211	2.069398	up	1.9944334	0.99597895	1.9944334	up	1.4291469	0.51515424	1.4291469	up	1.482864	0.56838626	1.482864	up	829.7	742.2	530.6	296.8	396.2	324.4	290.1	368.5	474.8	146.5	273.9	252.9	1.3855591	0.86657524	0.8777437	0.24169827	-0.10892105	0.0091638565	-0.45348024	-0.0091638565	0.44488907	-0.9112892	-0.43867826	-0.21325016	Ensa	56205	Mus musculus endosulfine alpha (Ensa), transcript variant 2, mRNA.	GO:0050796	GO:0005737	GO:0005102|GO:0019870
4250286	0.34426627	0.21869396	0.0016190662	-1.0052042	-0.007488571	1.0052042	down	1.053793	0.0755914	1.053793	up	1.0990356	0.1362381	1.0990356	up	1.0375336	0.053158127	1.0375336	up	127.2	130.3	117.3	91.5	138.5	109.6	141.0	120.6	114.4	107.3	118.4	112.2	0.09345484	0.032092094	0.008607388	-0.07343817	-0.011203766	-0.0079779625	0.108168125	0.0079779625	0.040473938	-0.084201336	-0.06662798	-0.10126495	A430077H15Rik
2850730	0.83541477	0.94968927	0.008039248	-1.0248005	-0.03534317	1.0248005	down	-1.7563901	-0.8126133	1.7563901	down	-1.7942573	-0.84338677	1.7942573	down	-1.0468949	-0.06611666	1.0468949	down	193.7	346.9	133.6	249.9	633.5	261.1	231.4	151.1	306.3	308.9	494.4	273.8	-0.45000362	-0.037870407	-0.89317083	0.22886753	0.87815	-0.050222397	-0.4388094	-0.87407637	0.037870407	0.44908714	0.6303711	0.17568684	Coq5	52064	Mus musculus coenzyme Q5 homolog, methyltransferase (yeast) (Coq5), mRNA.	GO:0006744	GO:0005739	GO:0008168|GO:0016740
4480202	0.308186	0.18185657	0.0056915856	-2.2174602	-1.1489081	2.2174602	down	2.0377014	1.0269426	2.0377014	up	5.078042	2.3442724	5.078042	up	1.1238284	0.16842173	1.1238284	up	111.2	477.0	581.2	143.4	227.3	101.7	1470.0	616.8	520.6	142.7	115.6	124.3	-0.6813693	1.1216507	1.9339848	-0.040749073	0.02089119	-0.6867037	2.6429949	1.6365747	1.5414209	-0.020890713	-0.6808615	-0.5100746	Agl			GO:0005977	GO:0005634|GO:0005737|GO:0016234	GO:0004133|GO:0016740|GO:0005515|GO:0030247|GO:0030247|GO:0031593|GO:0031593
5360241	0.0019515879	0.025020268	0.0035190242	2.5746307	1.3643656	2.5746307	up	2.4325988	1.2824984	2.4325988	up	1.1891938	0.24998394	1.1891938	up	1.2586273	0.33185115	1.2586273	up	402.9	425.1	380.8	160.8	190.2	145.9	129.5	137.6	261.6	112.6	157.1	126.5	1.4732728	1.1395345	1.5649037	0.3461399	0.007762432	-0.023686409	-0.40037107	-0.15137196	0.6363573	-0.38536406	-0.007762432	-0.27221107	Mrs2	380836	Mus musculus MRS2 magnesium homeostasis factor homolog (S. cerevisiae) (Mrs2), mRNA.	GO:0006811|GO:0006810|GO:0030001	GO:0016020|GO:0005739|GO:0005743|GO:0016021	GO:0000287|GO:0046873
870022	0.29830027	0.79726535	0.008278954	-1.2294027	-0.29795754	1.2294027	down	-2.1920629	-1.1322892	2.1920629	down	-2.4952965	-1.3192112	2.4952965	down	-1.399469	-0.48487952	1.399469	down	283.3	325.0	122.1	330.5	564.2	449.0	283.2	140.2	520.8	397.9	834.3	749.7	-0.6034651	-0.8468337	-1.8610826	8.869171E-4	-8.878708E-4	0.085487366	-0.90854406	-1.6883297	0.17936516	0.06419277	0.6528225	0.8231096	Zfp330	30932	Mus musculus zinc finger protein 330 (Zfp330), mRNA.		GO:0005634|GO:0000775	GO:0046872|GO:0008270
1500093	0.091292605	0.014357419	0.006504707	1.4868432	0.5722526	1.4868432	up	-1.1942153	-0.25606298	1.1942153	down	-9.433335	-3.237768	9.433335	down	-5.3127265	-2.4094524	5.3127265	down	140.3	514.4	324.1	130.9	335.1	877.3	158.2	215.4	257.2	1299.5	2202.0	2029.1	-1.1687398	0.36677265	0.28469563	-1.0436878	-0.28469563	1.5793009	-1.1271143	-0.6463561	-0.4605589	2.2050552	2.5929747	2.6812449	Suv420h1	225888	Mus musculus suppressor of variegation 4-20 homolog 1 (Drosophila) (Suv420h1), mRNA.	GO:0006355|GO:0006350|GO:0016568|GO:0016571	GO:0005634|GO:0005694|GO:0000780	GO:0016740|GO:0008168|GO:0018024|GO:0042799
6560372	0.010543821	0.0046451073	0.0029887916	-1.0112783	-0.016180038	1.0112783	down	-1.174198	-0.23167579	1.174198	down	-1.0063226	-0.009092967	1.0063226	down	1.1538076	0.20640278	1.1538076	up	122.6	142.5	121.2	116.9	192.1	134.7	138.3	124.7	125.3	121.3	132.3	124.0	-0.075277805	0.0049529076	-0.04484701	0.15045643	0.28204298	0.14735603	-0.035378933	-0.050806522	0.019553661	0.012478828	-0.0049524307	-0.04687929	A530025E09Rik
4010546	0.11614857	0.29593027	0.006953682	1.0698192	0.097366974	1.0698192	up	-1.0599552	-0.084003285	1.0599552	down	-1.1169888	-0.15961473	1.1169888	down	1.015194	0.021755535	1.015194	up	118.9	124.1	116.1	93.7	148.8	124.1	125.8	112.4	97.3	118.3	125.0	123.4	-0.0010170937	-0.018113613	0.0010170937	-0.028003216	0.093575	0.16832447	-0.059895992	-0.08621502	-0.16410351	0.08084202	0.023993015	0.06379461	T	20997	Mus musculus brachyury (T), mRNA.	GO:0001843|GO:0001839|GO:0006355|GO:0006350|GO:0007275|GO:0009952|GO:0001756|GO:0030903|GO:0009653|GO:0008284|GO:0001570|GO:0030903|GO:0045944	GO:0005737|GO:0005634	GO:0043565|GO:0003677|GO:0003700|GO:0005515
4200463	0.872664	0.9758631	0.003490465	1.0041834	0.0060227737	1.0041834	up	-1.0899353	-0.12424247	1.0899353	down	-1.0913804	-0.12615395	1.0913804	down	1.0028538	0.00411129	1.0028538	up	115.9	118.7	109.8	101.3	149.6	108.9	125.6	111.7	105.2	122.2	124.7	118.6	-0.014389515	-0.05589676	-0.05806303	0.10697842	0.12301016	0.014389515	-0.03968954	-0.07264376	-0.03408432	0.17127514	0.042842865	0.017926216	D130019P04Rik
4220603	0.001717739	1.5438056E-4	9.998874E-4	-2.7382584	-1.4532585	2.7382584	down	-1.1581602	-0.21183491	1.1581602	down	2.8438735	1.5078573	2.8438735	up	1.2028308	0.26643372	1.2028308	up	120.7	129.9	122.5	145.5	143.3	125.1	397.3	474.0	287.6	115.5	118.7	119.3	-0.048543453	-0.03216362	0.026020527	0.4980383	-0.02602005	0.108799934	1.4029331	1.7970304	1.1051254	-0.03065157	-0.12367439	-0.06415701	Fcgr1	14129	Mus musculus Fc receptor, IgG, high affinity I (Fcgr1), mRNA.	GO:0042590|GO:0042742|GO:0050776|GO:0050766|GO:0001788|GO:0001798|GO:0001805|GO:0045087|GO:0006955|GO:0007166|GO:0006910|GO:0006911|GO:0019884|GO:0006898	GO:0016020|GO:0005886|GO:0016021|GO:0009897	GO:0004872|GO:0019770|GO:0019864|GO:0019864
6940475	4.270053E-5	2.4246484E-4	0.0069278837	-1.0664139	-0.092767395	1.0664139	down	1.1017753	0.13982996	1.1017753	up	-1.4332869	-0.51932746	1.4332869	down	-1.6840382	-0.7519248	1.6840382	down	3205.6	4190.0	4118.2	2412.2	3747.8	3309.5	5309.9	4262.9	3473.3	5300.5	6336.3	5377.5	-0.18273449	-0.09308624	0.06533909	-0.19810772	-0.3089056	-0.12295818	0.06782055	-0.03494358	0.03494358	0.6219139	0.53595734	0.46793175	LOC100042427	100042427	PREDICTED: Mus musculus similar to Glyceraldehyde-3-phosphate dehydrogenase (GAPDH), transcript variant 4 (LOC100042427), mRNA.
1710131	0.74211377	0.038512822	0.0019207686	1.3999735	0.48539957	1.3999735	up	-1.2790046	-0.35502148	1.2790046	down	-2.31063	-1.2082863	2.31063	down	-1.290442	-0.36786523	1.290442	down	958.7	1423.5	838.3	1192.9	1241.3	1279.3	941.4	772.2	846.1	1692.8	1490.8	2098.1	-0.13060951	0.12749863	-0.2708454	0.58908176	-0.12749767	0.32952404	-0.6582823	-0.71714973	-0.35472298	0.7466965	0.20408058	0.9439268	BC049806	213056	Mus musculus cDNA sequence BC049806 (BC049806), mRNA.
5050743	0.16020298	0.9665807	0.0059119235	1.2991191	0.37753373	1.2991191	up	1.8553659	0.8917037	1.8553659	up	1.8291743	0.8711926	1.8291743	up	1.28078	0.35702258	1.28078	up	318.7	344.7	293.4	165.0	183.2	164.7	183.0	493.1	216.8	119.8	134.6	136.3	0.88345623	0.5653534	0.97858334	0.14849997	-0.27953196	-0.116686344	-0.106769085	1.2947922	0.10676861	-0.51979494	-0.48263264	-0.31635857	Usp10	22224	Mus musculus ubiquitin specific peptidase 10 (Usp10), mRNA.	GO:0006511		GO:0008234|GO:0004221|GO:0016787|GO:0008233
2230544	0.0010884358	0.010828943	0.0013145008	-1.2076793	-0.2722373	1.2076793	down	1.035321	0.050078075	1.035321	up	1.203574	0.26732478	1.203574	up	-1.0388523	-0.054990612	1.0388523	down	120.4	136.6	119.5	91.6	138.3	115.4	165.2	142.8	152.3	113.0	133.4	121.6	-0.04299307	0.027178764	-0.010966301	-0.123221874	-0.064759254	0.010966301	0.32767105	0.22907877	0.23318148	-0.057296276	0.067195415	-0.021942139	Col3a1	12825	Mus musculus collagen, type III, alpha 1 (Col3a1), mRNA.	GO:0001568|GO:0048565|GO:0030199	GO:0005576|GO:0005578|GO:0005581|GO:0005586|GO:0031012	GO:0005198|GO:0005201|GO:0048407|GO:0046332
5820053	0.55576605	0.8284762	0.0034082711	-1.0078033	-0.011214096	1.0078033	down	-1.0802509	-0.11136643	1.0802509	down	-1.0899103	-0.124209404	1.0899103	down	-1.016815	-0.024057072	1.016815	down	112.0	116.4	115.6	100.2	138.4	115.4	130.1	117.3	99.8	118.1	125.9	125.6	-0.080581665	-0.10287714	-7.863045E-4	0.07359791	7.863045E-4	0.07546997	-0.0066742897	-0.019243717	-0.12468481	0.08221102	0.039440155	0.10037422	Klk5	68668	Mus musculus kallikrein related-peptidase 5 (Klk5), mRNA.			GO:0016787|GO:0008233|GO:0004252
10592	1.4571946E-5	0.019790417	0.009221501	2.5509899	1.3510572	2.5509899	up	1.6234599	0.69907176	1.6234599	up	1.0396627	0.056115627	1.0396627	up	1.6336524	0.7081011	1.6336524	up	393.0	438.4	241.6	152.6	307.3	222.2	136.5	149.0	146.3	130.4	130.0	123.7	1.3277388	1.072547	0.83546543	0.14933014	0.54232407	0.44688177	-0.4323349	-0.14933014	-0.23575544	-0.15203619	-0.40745354	-0.42627764	3632451O06Rik	67419	Mus musculus RIKEN cDNA 3632451O06 gene (3632451O06Rik), mRNA.		GO:0016021|GO:0016020
6200086	3.3559924E-4	2.1647623E-4	9.984626E-5	1.0258936	0.036881126	1.0258936	up	-1.0492532	-0.06936295	1.0492532	down	-2.3637772	-1.241094	2.3637772	down	-2.1959572	-1.1348499	2.1959572	down	781.2	1025.0	562.7	535.1	1010.6	778.7	1054.3	927.1	661.1	1587.2	1887.4	1913.4	-0.00836277	0.057217598	-0.35216522	-0.15978813	0.00836277	0.056203842	-0.08066177	-0.017085075	-0.31620693	1.0981808	0.9810257	1.2301216	Neto1	246317	Mus musculus neuropilin (NRP) and tolloid (TLL)-like 1 (Neto1), mRNA.		GO:0016021|GO:0016020	GO:0004872
2340019	0.06652889	0.0061717276	0.001788755	1.0315268	0.04478137	1.0315268	up	-1.0180469	-0.025804043	1.0180469	down	-1.1785822	-0.23705244	1.1785822	down	-1.1223067	-0.16646703	1.1223067	down	117.8	128.1	123.5	98.3	153.7	111.0	131.0	115.6	112.6	125.9	143.2	132.2	-0.05093956	-0.0147070885	0.07564354	0.005440235	0.10040712	-0.01843834	-0.0376873	-0.08121967	-0.005440235	0.19257021	0.21133661	0.18290329	9330112I12Rik
2340079	0.24350816	0.036460858	0.0031871905	-1.0214819	-0.03066365	1.0214819	down	-1.1200329	-0.16354115	1.1200329	down	-1.0284072	-0.04041163	1.0284072	down	1.066191	0.09246588	1.066191	up	110.4	125.2	109.8	103.6	145.8	119.3	130.8	114.3	106.8	110.9	121.2	123.8	-0.09095049	0.008090973	-0.06601715	0.1298933	0.08118963	0.13066387	0.011294842	-0.04635191	-0.021828651	-0.011527061	-0.00809145	0.083967686	4931431F19Rik	70980	PREDICTED: Mus musculus RIKEN cDNA 4931431F19 gene (4931431F19Rik), mRNA.	GO:0008150	GO:0005739	GO:0003674
380731	0.17797382	0.092186384	0.0019605379	-1.0083177	-0.011950333	1.0083177	down	-1.1300211	-0.17634964	1.1300211	down	-1.0507514	-0.07142147	1.0507514	down	1.0665694	0.092977844	1.0665694	up	116.2	134.8	116.3	109.8	161.8	125.3	138.0	116.5	113.0	122.6	129.3	123.2	-0.10981417	-0.0015354156	-0.07277584	0.11413431	0.1267252	0.10406399	0.003308773	-0.11013222	-0.041450977	0.0801301	0.0015354156	-0.015675545	LOC100040899	100040899	PREDICTED: Mus musculus similar to Predicted gene, EG434881 (LOC100040899), mRNA.
10528	0.028084313	0.0065075234	0.004308432	1.4117303	0.49746448	1.4117303	up	1.5122415	0.59668857	1.5122415	up	1.0158981	0.022755781	1.0158981	up	-1.0544336	-0.076468304	1.0544336	down	138.7	231.1	146.4	90.7	114.9	108.1	118.3	124.4	111.6	117.6	118.5	108.4	0.26305294	0.5993986	0.56468153	-0.08009434	-0.26353645	-0.019301891	-0.14787102	0.063308716	0.019301891	0.06852722	-0.0580101	-0.14404488	C630015A19Rik
3190240	0.24322315	0.64874166	0.0072796633	-1.3178856	-0.39822516	1.3178856	down	-1.9044307	-0.9293598	1.9044307	down	-1.6379719	-0.71191055	1.6379719	down	-1.1334933	-0.18077594	1.1334933	down	619.1	1330.0	582.1	847.2	2217.3	1375.3	1548.5	827.6	1280.8	1885.4	1522.8	1818.4	-0.9612837	-0.14603138	-0.9106045	-0.05856228	0.5552616	0.2734604	-0.14083576	-0.79175377	0.109345436	0.7076359	0.058563232	0.5462885	Rora	19883	Mus musculus RAR-related orphan receptor alpha (Rora), mRNA.	GO:0046068|GO:0006809|GO:0006350|GO:0006355|GO:0045944|GO:0045944|GO:0045944|GO:0021702|GO:0043030	GO:0005634	GO:0003700|GO:0003700|GO:0003677|GO:0004872|GO:0046872|GO:0008270|GO:0043565|GO:0003707|GO:0004879|GO:0003677|GO:0005515
6020142	0.005762529	0.74128145	0.0038021835	1.0417591	0.05902179	1.0417591	up	1.0448416	0.06328424	1.0448416	up	1.0376945	0.053381763	1.0376945	up	1.0346332	0.049119316	1.0346332	up	118.7	128.2	122.0	93.3	136.5	107.5	130.5	116.8	107.0	106.7	116.6	114.1	0.024315834	0.05052948	0.11485338	-0.006943226	0.0045728683	0.002216339	0.021081924	-0.002216339	-0.0062322617	-0.055909634	-0.053461075	-0.03814125	Tssk6	83984	Mus musculus testis-specific serine kinase 6 (Tssk6), mRNA.	GO:0030154|GO:0007283|GO:0007275|GO:0006468|GO:0035092		GO:0004674|GO:0046872|GO:0005524|GO:0000287|GO:0000166|GO:0016740|GO:0016301|GO:0004672
4260445	0.3943562	0.029916698	0.005959836	1.1044512	0.14332962	1.1044512	up	-1.0634092	-0.08869679	1.0634092	down	-1.437964	-0.5240275	1.437964	down	-1.2243373	-0.2920011	1.2243373	down	1622.5	1752.4	1613.9	1207.2	2208.8	1506.9	1828.3	1909.4	1359.3	2123.5	2123.2	2191.8	0.0049495697	-0.19589138	0.01687622	-0.0049505234	0.11701584	-0.020040512	-0.34461784	-0.020040512	-0.2393961	0.45838928	0.1110487	0.3985901	Ubg
7610253	0.049948506	0.8503483	0.0025696717	1.0405228	0.057308517	1.0405228	up	-1.0675821	-0.094347	1.0675821	down	-1.0742099	-0.10327593	1.0742099	down	1.0341028	0.048379585	1.0341028	up	121.6	122.6	116.7	100.3	154.2	115.9	122.2	114.9	108.9	118.5	123.6	122.7	0.011279106	-0.054764748	-0.011279106	0.050209522	0.12137461	0.056692123	-0.12232876	-0.07387066	-0.030490875	0.06361008	-0.01359272	0.033120155	C4bp			GO:0006958|GO:0045087|GO:0006955	GO:0005576	GO:0005515
3190563	0.15284066	0.014365701	0.008850686	1.1137378	0.15540965	1.1137378	up	-1.0230325	-0.032852016	1.0230325	down	-1.5841829	-0.66373885	1.5841829	down	-1.390378	-0.47547722	1.390378	down	124.5	137.0	129.4	120.0	124.9	143.3	131.4	110.4	113.4	137.1	188.2	181.9	-0.09720135	-0.0747447	0.07474518	0.13827658	-0.31043863	0.17351723	-0.16111994	-0.27647638	-0.12583351	0.31345797	0.43217707	0.6821518	Pex13	72129	Mus musculus peroxisomal biogenesis factor 13 (Pex13), mRNA.	GO:0015031|GO:0006810|GO:0016560|GO:0007626|GO:0001967|GO:0001561|GO:0021795|GO:0001764|GO:0060152	GO:0016021|GO:0016020|GO:0005777|GO:0005778|GO:0005778	GO:0000268
3130156	0.005500688	0.3805088	0.0064162943	-1.0453407	-0.06397311	1.0453407	down	1.0743074	0.103406906	1.0743074	up	1.0435915	0.061557136	1.0435915	up	-1.076108	-0.105822876	1.076108	down	121.8	120.9	110.8	88.3	127.1	97.8	137.4	121.7	110.0	109.7	124.5	115.0	0.08174896	-0.0049204826	-0.02039814	-0.07376623	-0.073916435	-0.10610771	0.120066166	0.07779884	0.050484657	0.0049204826	0.06534529	-0.0065875053	Ush1c	72088	Mus musculus Usher syndrome 1C homolog (human) (Ush1c), transcript variant b3, mRNA.	GO:0042491|GO:0042472|GO:0030046|GO:0051017|GO:0050885|GO:0007605	GO:0005886|GO:0001917|GO:0001750|GO:0045202|GO:0032420	GO:0005515
4050451	0.22643168	0.56212497	0.009150792	-1.0160372	-0.022953194	1.0160372	down	-1.0654176	-0.09141906	1.0654176	down	-1.0948682	-0.13075718	1.0948682	down	-1.0441227	-0.062291306	1.0441227	down	116.0	137.9	113.9	100.0	145.8	124.7	136.8	118.5	114.0	121.6	140.4	128.3	-0.10224247	0.02940607	-0.09385157	-1.02996826E-4	1.0251999E-4	0.107569695	-0.0011057854	-0.07512283	-0.02159977	0.070323944	0.14900398	0.075115204	Apc7-pending
1980414	0.036883622	0.8673217	0.006003306	-1.035982	-0.050999004	1.035982	down	-1.0550845	-0.077358566	1.0550845	down	-1.0606253	-0.08491516	1.0606253	down	-1.0414226	-0.058555607	1.0414226	down	114.7	116.6	108.5	92.5	138.6	111.7	128.7	114.5	108.4	117.9	122.1	125.2	-0.030227184	-0.08324766	-0.07645559	-0.026231289	0.020120144	0.048256397	-0.005537033	-0.036933422	0.005537033	0.09633064	0.009734154	0.111747265	LOC384838
4290634	0.29171294	0.03475301	0.0033355318	-1.5673348	-0.64831334	1.5673348	down	1.2139729	0.27973622	1.2139729	up	2.2616103	1.1773503	2.2616103	up	1.1886309	0.2493008	1.1886309	up	223.7	276.0	251.5	128.8	328.3	211.3	399.3	566.5	372.4	129.9	189.0	166.8	0.064208984	-0.075148106	0.4568267	-0.5406308	0.21151876	-0.064208984	0.5478997	1.1816401	0.6612878	-0.60078716	-0.3282714	-0.21216488	Rapgef5			GO:0051056|GO:0007242|GO:0007264	GO:0005634|GO:0005622	GO:0005085
3310402	0.6557507	0.052478544	0.003502031	1.5714047	0.6520548	1.5714047	up	2.8580947	1.5150537	2.8580947	up	1.3485793	0.43144035	1.3485793	up	-1.3486898	-0.4315586	1.3486898	down	458.5	1080.3	407.8	156.3	208.0	288.0	415.9	483.2	396.2	177.4	287.9	347.2	0.44216824	1.3577538	0.4371519	-0.9272766	-1.1130419	-0.26776886	-0.07609081	0.28090858	0.07609177	-0.6786194	-0.45568943	0.12089729	Paip2b	232164	Mus musculus poly(A) binding protein interacting protein 2B (Paip2b), mRNA.	GO:0017148		GO:0000900|GO:0008143
380170	0.020369427	5.045604E-4	0.0071439915	-1.8567996	-0.89281815	1.8567996	down	-1.5839971	-0.66356975	1.5839971	down	8.067833	3.0121813	8.067833	up	6.8825	2.7829328	6.8825	up	708.0	858.7	898.7	848.4	2493.1	746.1	1273.2	2718.8	1403.0	229.8	185.9	128.8	-0.25154114	-0.29416466	0.15916157	0.4588852	1.2400379	-0.094758034	0.09475899	1.4279022	0.76924896	-1.6313972	-2.3421154	-2.7711205	Kif1b	16561	Mus musculus kinesin family member 1B (Kif1b), transcript variant 1, mRNA.	GO:0007018|GO:0008089|GO:0007270|GO:0009790|GO:0007274|GO:0047497	GO:0005737|GO:0005856|GO:0005874|GO:0005875|GO:0005739|GO:0030659|GO:0031410	GO:0000166|GO:0003774|GO:0005524|GO:0016887|GO:0003777|GO:0005515|GO:0008017
240725	0.0927629	0.14729877	0.001738731	-1.5149276	-0.5992489	1.5149276	down	1.4263027	0.51228017	1.4263027	up	2.0844526	1.0596687	2.0844526	up	-1.0366007	-0.05186034	1.0366007	down	188.2	363.1	134.9	107.4	171.6	153.2	454.7	365.6	263.3	136.4	135.0	140.1	0.3037839	0.8248882	-0.066357136	-0.2789569	-0.16880703	-0.026761532	1.2058697	1.0657368	0.5884552	0.026761055	-0.29410648	-0.051599026	Stat1	20846	Mus musculus signal transducer and activator of transcription 1 (Stat1), mRNA.	GO:0006355|GO:0006350|GO:0007165|GO:0019221|GO:0031663|GO:0043330|GO:0032496	GO:0005737|GO:0005634	GO:0005515|GO:0003700|GO:0003677|GO:0005509|GO:0004871
2060711	0.0020901468	0.003277777	0.0065601035	-1.002681	-0.003862699	1.002681	down	1.0039607	0.005702813	1.0039607	up	-1.0645444	-0.09023619	1.0645444	down	-1.0716262	-0.0998017	1.0716262	down	110.3	117.7	107.8	89.5	124.8	103.5	122.9	110.8	102.4	113.1	121.2	118.6	-0.013069153	0.0024456978	-0.013722897	-0.005501747	-0.05314827	0.017195225	-4.4345856E-5	-0.012758255	4.4345856E-5	0.09791517	0.070985794	0.08904934	ENSMUSG00000053640	791306	PREDICTED: Mus musculus predicted gene, ENSMUSG00000053640 (ENSMUSG00000053640), mRNA.
6370341	0.071169816	0.04132085	0.0036943292	1.0550231	0.07727448	1.0550231	up	-1.2825584	-0.35902452	1.2825584	down	-2.7045143	-1.4353695	2.7045143	down	-1.998712	-0.9990705	1.998712	down	122.0	135.1	117.4	135.8	125.6	213.6	122.2	119.0	110.2	162.0	506.9	295.8	-0.020229816	0.020230293	-0.038274765	0.40917444	-0.19521141	0.82483625	-0.15877104	-0.05963278	-0.051693916	0.7291002	1.8461256	1.4607849	Ebag9	55960	Mus musculus estrogen receptor-binding fragment-associated gene 9 (Ebag9), mRNA.	GO:0006915	GO:0005794|GO:0016021|GO:0016020
1300411	0.50146747	0.86583036	0.00829484	-1.1737996	-0.23118621	1.1737996	down	1.8283591	0.8705495	1.8283591	up	1.9485359	0.96239054	1.9485359	up	-1.101405	-0.13934514	1.101405	down	1573.6	1017.0	676.1	330.0	828.4	539.5	2309.7	1337.3	844.7	490.1	965.8	464.6	1.0578175	0.09862518	-0.051973343	-0.82454395	-0.2294712	-0.4531641	1.1082821	0.5628185	0.12692738	-0.48336506	0.051973343	-0.65775204	Fam162a	70186	Mus musculus family with sequence similarity 162, member A (Fam162a), mRNA.
3890156	0.041049823	0.55580366	0.0025066903	1.023883	0.03405078	1.023883	up	1.0494471	0.06962935	1.0494471	up	1.0663358	0.09266186	1.0663358	up	1.0403603	0.05708329	1.0403603	up	120.0	130.3	117.8	95.9	131.9	104.3	129.6	122.4	105.9	104.6	116.1	111.4	0.044712543	0.07288599	0.056468487	0.03855276	-0.03880024	-0.034573555	0.01577282	0.071914196	-0.015772343	-0.0793643	-0.055508614	-0.07119799	Fbxw16	320083	Mus musculus F-box and WD-40 domain protein 16 (Fbxw16), mRNA.
6060520	0.01311963	0.007839311	0.006573083	1.0100535	0.014431795	1.0100535	up	-1.0034992	-0.0050393734	1.0034992	down	-1.2294906	-0.29806075	1.2294906	down	-1.2130084	-0.27858958	1.2130084	down	127.9	137.6	123.9	98.9	155.8	120.8	142.2	123.2	119.9	139.0	144.5	140.7	-0.014488697	-0.031624794	-0.006090641	-0.07499504	0.030262947	0.007646084	0.006090641	-0.07573223	-0.025857925	0.38763666	0.13633347	0.27471256	Ccl11	20292	Mus musculus small chemokine (C-C motif) ligand 11 (Ccl11), mRNA.	GO:0006954|GO:0006955|GO:0006935	GO:0005576|GO:0005615	GO:0005125|GO:0008009
1690521	1.2738819E-6	3.675284E-6	1.932194E-6	-1.0650309	-0.09089533	1.0650309	down	-1.0379857	-0.053786594	1.0379857	down	-2.4151917	-1.2721376	2.4151917	down	-2.4781206	-1.3092464	2.4781206	down	119.6	127.7	116.5	105.5	145.7	108.7	131.8	119.1	153.1	241.6	335.7	273.2	-0.034145832	-0.023669243	-0.035441875	0.096858025	0.02366972	-0.052424908	-0.033652782	-0.043387413	0.25646925	1.3203182	1.307828	1.3676958	Sorcs2	81840	Mus musculus sortilin-related VPS10 domain containing receptor 2 (Sorcs2), mRNA.		GO:0016021|GO:0016020	GO:0004872
3140338	0.89416116	0.0014746225	0.0071102493	1.4019464	0.48743123	1.4019464	up	1.0879433	0.12160333	1.0879433	up	-1.8434169	-0.8823824	1.8434169	down	-1.4305347	-0.5165545	1.4305347	down	1741.3	1843.7	1470.8	1108.9	2133.1	1157.1	1382.1	1509.4	1151.1	1957.4	2282.3	2393.2	0.22167587	-0.012026787	0.0049142838	-0.0049142838	0.177145	-0.32247734	-0.61840725	-0.2503748	-0.3789482	0.43601608	0.3460045	0.61739635	Asna1	56495	Mus musculus arsA arsenite transporter, ATP-binding, homolog 1 (bacterial) (Asna1), mRNA.	GO:0046685|GO:0006820	GO:0016020	GO:0016787|GO:0005524|GO:0000166|GO:0015446
1690148	3.3019288E-4	1.2496691E-4	1.4685203E-4	1.02681	0.038169384	1.02681	up	1.0045934	0.0066116657	1.0045934	up	-1.4831463	-0.5686609	1.4831463	down	-1.451056	-0.5371032	1.451056	down	129.2	123.4	122.5	101.7	145.2	111.9	130.9	115.4	124.7	151.1	183.1	151.5	0.036810875	-0.11817694	0.00284338	-0.00284338	-0.03186798	-0.06364632	-0.09499645	-0.13997984	0.041945457	0.5803113	0.46782827	0.46481228	Nbn	27354	Mus musculus nibrin (Nbn), mRNA.	GO:0006974|GO:0007126|GO:0006281|GO:0007049|GO:0001701|GO:0001832|GO:0045190|GO:0008283|GO:0000077|GO:0050885	GO:0005694|GO:0005622|GO:0000781|GO:0005634|GO:0005657	GO:0003684
6590424	0.19344486	0.34051844	0.00973061	1.0096138	0.013803478	1.0096138	up	1.0571514	0.080182076	1.0571514	up	1.1088277	0.14903529	1.1088277	up	1.0589663	0.0826567	1.0589663	up	120.9	130.4	128.4	94.7	140.5	112.5	134.6	126.9	120.4	107.2	119.8	112.4	-0.006552696	0.011674881	0.18679142	-0.042047977	-0.013137341	0.006552696	0.0104904175	0.066046715	0.07396603	-0.10687637	-0.070186615	-0.11953974	BC043934	270185	Mus musculus cDNA sequence BC043934 (BC043934), mRNA.
3190347	0.15818936	0.0549831	0.0075132144	-1.0149204	-0.02136644	1.0149204	down	1.028455	0.040478706	1.028455	up	1.1327347	0.17980988	1.1327347	up	1.0852028	0.117964745	1.0852028	up	119.9	126.1	122.9	98.5	137.6	106.5	143.0	118.6	114.0	101.7	114.8	111.6	0.013855457	0.0049271584	0.1045599	0.047427654	-0.009548187	-0.035973072	0.14500332	-0.004927635	0.047366142	-0.15205956	-0.10156393	-0.09836435	Casz1	69743	Mus musculus castor homolog 1, zinc finger (Drosophila) (Casz1), mRNA.	GO:0006355|GO:0006350	GO:0005634|GO:0005622	GO:0008270|GO:0003677|GO:0046872
1740280	0.54798794	0.11968062	0.009476615	1.1807663	0.23972353	1.1807663	up	-1.1226567	-0.16691685	1.1226567	down	-1.4333937	-0.5194349	1.4333937	down	-1.0813208	-0.11279456	1.0813208	down	5240.7	5637.3	4652.5	3725.8	7502.1	4864.2	5109.0	5339.2	3487.7	4416.4	7245.9	6668.6	0.11343765	-0.084383965	-0.1867876	0.015115738	0.3071127	0.020788193	-0.4086237	-0.102036476	-0.36624432	-0.015116692	0.33996773	0.35654926	Dynlt3	67117	Mus musculus dynein light chain Tctex-type 3 (Dynlt3), mRNA.	GO:0008150	GO:0030286|GO:0005874|GO:0005575	GO:0003774|GO:0003674
5720630	0.011587291	0.0476071	0.0045889164	-1.1696857	-0.22612095	1.1696857	down	-1.303814	-0.3827381	1.303814	down	-2.893567	-1.5328491	2.893567	down	-2.5958948	-1.3762319	2.5958948	down	129.3	149.7	119.8	184.1	164.9	141.1	303.1	114.8	105.9	298.7	642.9	349.4	-0.14191866	-0.11014366	-0.21911335	0.67703867	-0.04568243	0.04568243	0.8555989	-0.32750988	-0.32090187	1.3687806	1.9705577	1.4663959	Ccdc23	69216	Mus musculus coiled-coil domain containing 23 (Ccdc23), transcript variant 1, mRNA.
6280446	0.51456136	0.16212198	0.007058471	-1.0155165	-0.022213776	1.0155165	down	1.0375152	0.053132374	1.0375152	up	1.0964677	0.13286336	1.0964677	up	1.0406733	0.057517212	1.0406733	up	126.4	130.6	121.1	92.8	146.0	111.4	138.5	129.8	115.0	110.0	115.5	119.6	0.04234934	-0.00581789	0.023733139	-0.09211874	0.019152164	-0.026165962	0.03690386	0.08418417	0.00581789	-0.08772087	-0.14449167	-0.039471626	BC053440	234344	PREDICTED: Mus musculus cDNA sequence BC053440 (BC053440), misc RNA.
6060026	0.05902987	0.57493883	0.009511792	-1.0275848	-0.039257366	1.0275848	down	-1.0483878	-0.068172455	1.0483878	down	-1.0692447	-0.096592106	1.0692447	down	-1.0480279	-0.06767702	1.0480279	down	124.0	125.3	121.4	104.9	151.6	116.8	139.7	126.0	116.0	124.7	131.6	132.8	-0.033284664	-0.0997591	-0.016952038	0.037276268	0.023880482	-0.006635189	0.006635189	-0.009569645	-0.029289246	0.10837698	0.011692524	0.13748312	Gprc5a	232431	Mus musculus G protein-coupled receptor, family C, group 5, member A (Gprc5a), mRNA.	GO:0007186|GO:0007165	GO:0016021|GO:0016020|GO:0005886	GO:0004930|GO:0004872|GO:0004871
6110148	0.058519334	0.1651329	0.004423016	1.0573199	0.0804119	1.0573199	up	-1.5652593	-0.6464017	1.5652593	down	-1.2174218	-0.28382903	1.2174218	down	1.3594137	0.44298458	1.3594137	up	340.3	417.4	253.0	379.8	771.8	396.6	424.9	326.0	316.3	385.6	394.5	305.1	0.038624763	-0.074186325	-0.16749191	0.5930891	0.86463165	0.27843094	-0.005167961	-0.20209122	-0.23703003	0.4104805	0.005167961	-0.008450508	LOC386346
3170050	0.046846844	0.51647896	0.0016936464	-1.4622985	-0.5482378	1.4622985	down	3.347177	1.7429448	3.347177	up	2.4572995	1.2970737	2.4572995	up	-1.9918499	-0.9941089	1.9918499	down	584.0	579.5	940.9	260.5	166.5	170.2	1758.6	847.1	934.0	487.3	506.5	221.8	0.2431736	-0.13265514	0.99424267	-0.6128683	-1.913662	-1.5975432	1.3215265	0.5266628	0.9012852	0.13265514	-0.25041866	-1.023983	Nalcn	338370	Mus musculus sodium leak channel, non-selective (Nalcn), mRNA. XM_904119	GO:0006810|GO:0006814|GO:0006811	GO:0016021|GO:0016020	GO:0005272|GO:0031402|GO:0005216|GO:0005244
10020	0.37670887	0.249719	8.917526E-4	-1.2144015	-0.28024548	1.2144015	down	1.415309	0.50111705	1.415309	up	1.7662045	0.82065237	1.7662045	up	1.0276078	0.039289787	1.0276078	up	3502.9	3123.6	3398.6	1449.3	2552.1	2542.9	5204.5	4661.5	3288.4	1606.5	2773.0	2504.5	0.44880962	-0.02239132	0.340127	-0.4110031	-0.34819412	0.02239132	0.53927517	0.6069746	0.4610319	-0.60448647	-0.15950775	-0.090681076	LOC211870
1780019	0.9976812	0.72135	0.006484051	-1.0356832	-0.05058272	1.0356832	down	1.3619083	0.4456296	1.3619083	up	1.4600126	0.54598075	1.4600126	up	1.0350988	0.049768433	1.0350988	up	181.1	217.4	146.3	130.4	137.3	112.4	295.4	165.2	161.1	119.2	128.5	126.7	0.30642176	0.13729715	0.18788147	0.028896332	-0.39223433	-0.34195042	0.71796465	0.09428072	-0.028896809	-0.2819891	-0.30906153	-0.26354313	Ptpro	19277	Mus musculus protein tyrosine phosphatase, receptor type, O (Ptpro), mRNA.			GO:0016787|GO:0004872
2680014	0.050450306	0.026705941	0.002985655	-1.07288	-0.10148877	1.07288	down	1.293297	0.3710537	1.293297	up	3.2869956	1.7167696	3.2869956	up	2.368916	1.244227	2.368916	up	440.1	1003.9	1071.5	581.4	557.5	537.3	946.8	1084.5	795.9	170.4	294.3	245.3	-0.47399902	0.39235115	0.8592901	0.34244347	-0.5302725	-0.14768982	0.14769077	0.5850954	0.34932232	-1.5919447	-1.2787762	-1.1974792	Tollip	54473	Mus musculus toll interacting protein (Tollip), mRNA.	GO:0006954|GO:0006955	GO:0005737	GO:0005515
3060431	0.32013744	0.5789603	0.009967753	1.0077792	0.011179604	1.0077792	up	1.0457356	0.06451813	1.0457356	up	1.0653805	0.091368675	1.0653805	up	1.026711	0.038030148	1.026711	up	121.4	132.6	125.8	95.2	141.7	111.8	136.8	124.4	117.8	108.7	124.9	116.8	6.0129166E-4	0.030666828	0.12756538	-0.033320427	-6.008148E-4	-7.996559E-4	0.036702633	0.035984516	0.052607536	-0.085143566	-0.0058660507	-0.057801723	LOC383940
5870753	0.15544516	0.10823628	0.0019756663	1.0039057	0.005623661	1.0039057	up	-1.0449425	-0.06342363	1.0449425	down	-1.108257	-0.14829254	1.108257	down	-1.0564651	-0.079245254	1.0564651	down	110.2	115.8	115.2	93.5	142.4	105.8	124.4	110.5	104.6	115.2	129.0	124.9	-0.06874418	-0.07601452	0.028706074	0.008160114	0.07421827	-0.008160114	-0.036560535	-0.07115841	-0.025204659	0.07374716	0.113600254	0.12460661	Gm581	210541	PREDICTED: Mus musculus gene model 581, (NCBI) (Gm581), mRNA.
5420326	0.052250016	0.29477277	0.009476645	1.0097216	0.013957659	1.0097216	up	1.0191724	0.02739811	1.0191724	up	1.0384656	0.054453533	1.0384656	up	1.028836	0.041013084	1.028836	up	119.6	129.1	119.8	96.4	137.8	110.0	131.8	120.9	111.7	107.9	122.7	115.9	-2.465248E-4	0.022337914	0.045862675	0.00593853	-0.017845154	-0.002333641	2.465248E-4	0.012289524	0.013545036	-0.07566261	-0.012225628	-0.04939127	LOC383555
1230615	0.014126092	0.09206697	0.006825184	-1.7745452	-0.8274493	1.7745452	down	1.2138628	0.2796054	1.2138628	up	1.8765385	0.9080739	1.8765385	up	-1.1478871	-0.19898081	1.1478871	down	224.2	264.2	150.9	142.7	176.3	193.8	330.4	573.0	359.5	175.2	180.6	166.3	0.23612022	0.028888702	-0.14151573	-0.22477865	-0.46165562	-0.028888702	0.46866655	1.3641238	0.7730508	0.14879465	-0.21773148	-0.04944372	Ncbp2	68092	Mus musculus nuclear cap binding protein subunit 2 (Ncbp2), mRNA.	GO:0051028|GO:0006810	GO:0005634	GO:0003723|GO:0003676|GO:0000166
3850064	0.5572504	0.02530593	0.0018850394	-1.2628601	-0.33669484	1.2628601	down	-2.2215846	-1.151589	2.2215846	down	-1.2181484	-0.2846899	1.2181484	down	1.4441336	0.5302043	1.4441336	up	119.1	164.2	120.2	234.5	305.4	292.3	133.0	242.5	156.1	147.0	199.9	183.9	-0.64581823	-0.41492033	-0.58761215	0.70858955	0.38050175	0.7173252	-0.6247206	0.31673002	-0.33027554	-0.027493954	0.027493954	0.21580362	Tmem106c	380967	Mus musculus transmembrane protein 106C (Tmem106c), mRNA.		GO:0016021|GO:0016020|GO:0005783
2490521	0.017818296	0.023698596	0.0028013214	1.3865618	0.47151187	1.3865618	up	1.4908359	0.5761215	1.4908359	up	1.0866017	0.11982329	1.0866017	up	1.010601	0.01521365	1.010601	up	182.3	195.5	136.9	98.5	127.9	97.2	124.7	112.0	144.2	109.7	117.7	106.7	0.7474613	0.4450841	0.46949625	0.09960222	-0.05836773	-0.1075573	-0.01782608	-0.036628246	0.30196047	0.012111187	-0.012111187	-0.11196375	Pgpep1	66522	Mus musculus pyroglutamyl-peptidase I (Pgpep1), mRNA.	GO:0006508	GO:0005737	GO:0016787|GO:0008234|GO:0008233
3420044	0.17056184	0.38458192	0.004182919	-1.033499	-0.047537014	1.033499	down	-1.0685236	-0.09561889	1.0685236	down	-1.0421518	-0.059565388	1.0421518	down	-1.0079916	-0.011483511	1.0079916	down	111.4	121.4	108.7	94.9	139.8	113.7	130.7	113.6	108.3	117.2	121.7	121.7	-0.07937384	-0.034086227	-0.0823164	0.003791809	0.023043156	0.064245224	0.008597374	-0.05731678	-0.0044460297	0.07667732	-0.0037913322	0.05264473	Sirpb1	320832	Mus musculus signal-regulatory protein beta 1 (Sirpb1), transcript variant 2, mRNA.
2140528	0.032106895	0.0055439607	0.0014723261	-1.748041	-0.80573905	1.748041	down	1.0895852	0.123778984	1.0895852	up	2.1110535	1.0779631	2.1110535	up	1.1083742	0.14844513	1.1083742	up	15119.8	11910.0	13109.0	9562.1	12788.6	10188.9	27341.3	22759.6	17521.3	11207.4	11585.3	8314.1	0.30085278	-0.20429134	0.0	0.066542625	-0.13702679	-0.20429134	0.8710985	0.77158165	0.8710985	0.0	-0.11060333	-0.60950756	Ppp3ca	19055	Mus musculus protein phosphatase 3, catalytic subunit, alpha isoform (Ppp3ca), mRNA.	GO:0060079|GO:0016311|GO:0048741|GO:0050804|GO:0006950|GO:0000082|GO:0016311|GO:0006606|GO:0006816	GO:0005829|GO:0005792|GO:0005739|GO:0005634|GO:0005955|GO:0030018	GO:0016787|GO:0005516|GO:0005506|GO:0046872|GO:0008270|GO:0004721|GO:0005515|GO:0005515|GO:0005515
4390020	0.12320653	0.07737855	0.008844128	-1.7505845	-0.8078367	1.7505845	down	1.2349643	0.3044693	1.2349643	up	2.2619298	1.1775541	2.2619298	up	1.0462649	0.06524818	1.0462649	up	117.6	257.1	197.2	127.0	166.4	132.9	454.3	396.7	248.2	116.5	185.0	121.6	-0.48980856	0.27756643	0.567245	-0.10080528	-0.23560572	-0.22199392	1.1721544	1.142292	0.4640665	-0.4200425	0.10080576	-0.43491268	Capn2	12334	Mus musculus calpain 2 (Capn2), mRNA.	GO:0006508|GO:0007520|GO:0001824	GO:0005737|GO:0016020|GO:0005886|GO:0005622	GO:0004198|GO:0016787|GO:0005509|GO:0008233|GO:0008234|GO:0004197
1780152	0.68114424	0.070131935	0.008521383	1.0335524	0.04761155	1.0335524	up	1.116515	0.15900262	1.116515	up	1.0276623	0.039366245	1.0276623	up	-1.051191	-0.07202482	1.051191	down	122.7	147.9	116.1	90.4	127.6	103.4	132.2	125.2	107.2	109.5	122.5	118.2	0.053196907	0.16156435	0.009293079	-0.07589245	-0.10759735	-0.06946373	0.021337032	0.08285332	-0.022970676	-0.036879063	0.0015645027	-0.0015645027	AW551984	244810	Mus musculus expressed sequence AW551984 (AW551984), mRNA.	GO:0007229
990398	0.13086547	0.39736152	0.0053613163	-2.1106992	-1.077721	2.1106992	down	-3.8800967	-1.9560926	3.8800967	down	-2.310633	-1.2082881	2.310633	down	-1.2569405	-0.32991636	1.2569405	down	159.1	242.8	120.5	437.3	1149.5	363.1	676.7	183.0	401.7	1112.2	409.1	906.8	-1.2085681	-1.0364499	-1.6432853	0.6612129	1.3197622	-0.0010004044	0.45307446	-1.1092153	0.0010004044	1.7217722	-0.094771385	1.3427229	Smndc1	76479	Mus musculus survival motor neuron domain containing 1 (Smndc1), mRNA.	GO:0006915|GO:0008380|GO:0006397|GO:0000245	GO:0005634|GO:0005681|GO:0005737	GO:0003723|GO:0003676
1740719	0.26647845	0.21486732	0.0019082376	1.0023019	0.0033171978	1.0023019	up	-1.0492507	-0.06935946	1.0492507	down	-1.09274	-0.12795019	1.09274	down	-1.0390561	-0.055273533	1.0390561	down	117.4	122.0	114.6	95.4	143.5	116.7	130.1	118.5	104.3	116.2	131.1	128.6	-0.014129639	-0.035562992	-0.013124466	0.0035619736	0.05032587	0.09137344	-0.005946636	-0.0035619736	-0.06326008	0.05376196	0.104743004	0.15257692	LOC386287
1570327	0.0031337044	0.28735563	0.0058300286	-1.090109	-0.12447246	1.090109	down	1.042923	0.06063255	1.042923	up	1.0822974	0.11409712	1.0822974	up	-1.0504503	-0.07100789	1.0504503	down	123.3	125.8	121.5	95.0	133.3	110.5	148.9	132.6	121.5	118.6	126.1	121.6	0.006972313	-0.045681953	0.033731937	-0.052919865	-0.10087013	-0.033085346	0.17687845	0.12399721	0.06756401	0.040664196	-0.007543564	-0.006972313	Pard3	93742	Mus musculus par-3 (partitioning defective 3) homolog (C. elegans) (Pard3), transcript variant 3, mRNA.	GO:0007049|GO:0051301|GO:0016337|GO:0007163	GO:0016020|GO:0005938|GO:0005737|GO:0005819|GO:0005912|GO:0005913|GO:0030054|GO:0005923	GO:0005515
6200315	0.9943488	0.83692366	0.008165745	-1.0320895	-0.04556799	1.0320895	down	-1.768212	-0.82229125	1.768212	down	-1.6562403	-0.72791207	1.6562403	down	1.0344121	0.048811138	1.0344121	up	150.9	223.4	143.9	328.2	320.8	219.6	146.6	240.8	183.4	218.4	241.7	335.1	-0.50220156	-0.36959314	-0.39044714	1.0173273	0.18330574	0.0039987564	-0.7314968	0.029633045	-0.4236741	0.304327	-0.0039992332	0.7578707	Tbc1d10b	68449	Mus musculus TBC1 domain family, member 10b (Tbc1d10b), mRNA.	GO:0032313	GO:0005622	GO:0005096|GO:0005097
2760220	0.7047073	0.023964075	0.0057134517	-1.162911	-0.2177407	1.162911	down	1.0626091	0.087610886	1.0626091	up	1.5102485	0.59478605	1.5102485	up	1.222161	0.28943443	1.222161	up	2516.6	3681.4	2566.9	1882.1	3195.8	2526.4	4465.7	3736.9	2943.7	1841.1	3132.2	1883.4	-0.02135086	0.20865059	-0.0048646927	-0.038424492	-0.046837807	0.0048646927	0.31354904	0.2510538	0.27105427	-0.44400787	0.011156082	-0.5158491	Pebp1	23980	Mus musculus phosphatidylethanolamine binding protein 1 (Pebp1), mRNA.	GO:0048240	GO:0005737|GO:0009986	GO:0008289|GO:0000166|GO:0004866|GO:0004867|GO:0005524
3610044	0.058218244	0.30645657	0.00881483	1.0668766	0.093393326	1.0668766	up	-1.3007361	-0.37932825	1.3007361	down	-1.145918	-0.1965038	1.145918	down	1.2110159	0.2762178	1.2110159	up	124.3	183.0	116.4	164.0	191.2	147.7	133.1	126.2	110.0	125.1	137.3	136.6	-0.1287198	0.13028479	-0.18855858	0.56976986	0.20284128	0.17838001	-0.17009163	-0.10647726	-0.19060469	0.017986774	-0.017986774	0.12233782	5031428M13Rik
4260551	0.7520763	0.19467048	0.005391522	-1.0722189	-0.100599445	1.0722189	down	-1.2310909	-0.29993725	1.2310909	down	-1.0992312	-0.13649495	1.0992312	down	1.0445219	0.062842846	1.0445219	up	109.2	123.0	115.1	112.2	171.0	132.8	130.2	122.3	121.2	126.7	121.4	136.8	-0.19535637	-0.104540825	-0.086370945	0.14415407	0.19340849	0.17598104	-0.08447027	-0.036145687	0.036146164	0.17370892	-0.09487009	0.24617624	LOC100046567	100046567	PREDICTED: Mus musculus similar to Transmembrane emp24 protein transport domain containing 5, transcript variant 1 (LOC100046567), mRNA.
6770719	0.013248523	0.018755041	0.004384801	-1.4269812	-0.51296633	1.4269812	down	1.0591617	0.08292277	1.0591617	up	1.4913925	0.57666	1.4913925	up	-1.0134178	-0.019229094	1.0134178	down	118.7	147.3	114.0	95.7	130.1	106.2	158.9	166.3	233.5	115.4	115.8	117.7	-0.0033707619	0.14995766	-0.026023865	0.0033707619	-0.08939791	-0.042178154	0.33447695	0.47991037	0.84507465	0.03736925	-0.091402054	-0.016485214	Tmem2	83921	Mus musculus transmembrane protein 2 (Tmem2), transcript variant 2, mRNA.	GO:0008150	GO:0016021|GO:0016020|GO:0005575	GO:0003674
3370079	0.35854822	0.07637732	0.008092142	1.313644	0.3935744	1.313644	up	-1.1420763	-0.19165897	1.1420763	down	-1.6516596	-0.72391635	1.6516596	down	-1.1008997	-0.13868299	1.1008997	down	4658.6	6385.4	3932.5	3705.5	6817.8	5248.5	4947.0	4195.1	3037.4	6051.6	5025.8	7203.5	-0.035717964	0.17418861	-0.35555935	0.035717964	0.16641712	0.15575314	-0.4251356	-0.43199158	-0.5406847	0.43654633	-0.14890862	0.4862995	Rab3a			GO:0006887|GO:0006810|GO:0015031|GO:0007264|GO:0030324|GO:0009791|GO:0017157|GO:0007274|GO:0051602|GO:0050975|GO:0031630|GO:0016188|GO:0016079|GO:0048790|GO:0007409|GO:0007005|GO:0003016	GO:0016020|GO:0005886|GO:0008021	GO:0000166|GO:0005525|GO:0005515
6180743	0.23139168	0.8412725	0.0010805653	1.3091227	0.3886003	1.3091227	up	2.5345469	1.3417279	2.5345469	up	2.353294	1.2346815	2.353294	up	1.2155035	0.28155392	1.2155035	up	459.1	260.3	457.9	134.4	139.6	169.3	320.7	399.4	266.4	113.3	134.3	120.1	1.3943338	0.11013937	1.5518036	-0.20847225	-0.65029526	-0.11013937	0.5370846	0.96516895	0.38822222	-0.6512637	-0.52036715	-0.64193773	Lrrc48	74665	Mus musculus leucine rich repeat containing 48 (Lrrc48), mRNA.			GO:0005515
4880270	0.12873515	0.42940468	0.001357464	1.6171672	0.6934689	1.6171672	up	2.9197273	1.5458336	2.9197273	up	2.1271155	1.0888983	2.1271155	up	1.1781585	0.23653364	1.1781585	up	600.7	244.2	402.1	108.4	135.5	146.5	303.5	231.0	264.0	110.0	121.1	108.4	1.9163122	0.1573739	1.5064735	-0.34644032	-0.55352736	-0.15737343	0.6099043	0.3756895	0.5141592	-0.559134	-0.54456234	-0.6632457	Lrrc48	74665	Mus musculus leucine rich repeat containing 48 (Lrrc48), mRNA.			GO:0005515
4880397	0.6447578	0.3860741	0.0098419925	1.0368603	0.052221615	1.0368603	up	1.1174749	0.1602424	1.1174749	up	1.0655825	0.09164238	1.0655825	up	-1.0114174	-0.016378403	1.0114174	down	126.4	126.7	126.3	89.0	130.8	107.7	141.3	120.6	107.6	105.4	123.3	114.1	0.10134125	0.018013	0.17763758	-0.098351955	-0.072423935	-0.01295948	0.13023424	0.02645874	-0.016366005	-0.09158754	0.012959003	-0.055971622	Usp9y	107868	Mus musculus ubiquitin specific peptidase 9, Y chromosome (Usp9y), mRNA.	GO:0006511		GO:0016787|GO:0008233|GO:0008234|GO:0004221
6520091	0.09704646	0.35881004	0.008816569	-1.0554478	-0.077855274	1.0554478	down	-1.0870916	-0.120473385	1.0870916	down	-1.047778	-0.067333065	1.047778	down	-1.0172787	-0.024714949	1.0172787	down	106.4	116.2	104.7	94.4	129.4	114.2	126.2	111.0	107.7	111.8	126.1	118.5	-0.11760187	-0.06978369	-0.10973549	0.023487091	-0.05657482	0.09738684	-0.01535511	-0.06355524	0.01535511	0.02630806	0.077858925	0.034276962	C130078D09Rik
1430170	0.027894404	0.3818255	0.0074728504	-1.152987	-0.20537631	1.152987	down	1.4379563	0.5240199	1.4379563	up	1.2375388	0.3074738	1.2375388	up	-1.3397115	-0.4219224	1.3397115	down	1198.3	1545.7	1092.1	521.2	1156.0	878.1	1616.8	1888.0	1418.8	1105.2	1167.1	1225.4	0.04666519	0.117479324	-0.043216705	-0.75182533	-0.34827232	-0.35103416	-0.032110214	0.44803333	0.3211336	0.03210926	-0.29676247	0.07928848	2310001A20Rik	71881	Mus musculus RIKEN cDNA 2310001A20 gene (2310001A20Rik), mRNA.	GO:0009058	GO:0016021|GO:0016020	GO:0016844
1440767	0.0028994263	1.5853636E-4	0.004352315	1.0117809	0.016896883	1.0117809	up	1.0521775	0.07337825	1.0521775	up	-1.0132072	-0.018929163	1.0132072	down	-1.0536609	-0.07541053	1.0536609	down	120.5	125.2	118.5	92.1	132.4	105.3	131.9	118.7	109.1	114.1	124.8	119.8	0.016879082	-0.008069038	0.032717705	-0.05603552	-0.06701374	-0.055557728	0.00783968	-0.007839203	-0.00916338	0.016854286	0.019932747	0.010837555	E130308A19Rik	230259	Mus musculus RIKEN cDNA E130308A19 gene (E130308A19Rik), transcript variant 2, mRNA.
5260554	0.9888088	0.22463241	0.0070504057	1.0144519	0.020700453	1.0144519	up	1.0556134	0.07808161	1.0556134	up	1.0254239	0.036220394	1.0254239	up	-1.0147756	-0.021160763	1.0147756	down	123.3	131.4	118.1	93.6	136.5	105.5	136.9	120.8	108.3	111.5	119.8	120.2	0.051824093	0.0494833	0.028096199	-0.029803276	-0.023443222	-0.051594734	0.06634045	0.018706322	-0.017744541	-0.018463135	-0.040640354	0.017744541	EG668225	668225	PREDICTED: Mus musculus predicted gene, EG668225 (EG668225), mRNA.
3940082	0.92614466	0.14508669	7.171554E-4	-1.2031047	-0.26676223	1.2031047	down	1.5687099	0.6495786	1.5687099	up	2.3241537	1.2167054	2.3241537	up	1.2314556	0.3003646	1.2314556	up	277.4	328.1	341.9	170.8	269.6	176.8	662.6	288.6	400.3	133.5	172.3	145.7	0.32492447	0.13233614	0.82615376	-0.15498734	-0.13233566	-0.37799835	1.152174	0.21188164	0.7196455	-0.57293797	-0.4921813	-0.50129604	Thoc2	331401	Mus musculus THO complex 2 (Thoc2), mRNA.
6550309	1.5433094E-6	0.5662205	0.006543625	2.704034	1.4351133	2.704034	up	1.2892153	0.36649325	1.2892153	up	1.4244757	0.510431	1.4244757	up	2.9877326	1.579051	2.9877326	up	4964.6	7260.8	6207.6	3519.6	5112.0	4337.8	3301.6	2017.2	2116.0	1206.6	1581.6	1870.1	0.7024021	1.0018873	0.8807039	0.5819664	0.38543224	0.51811504	-0.38543224	-0.85745907	-0.47745514	-1.2428713	-1.2479897	-0.7607784	Fxyd6	59095	Mus musculus FXYD domain-containing ion transport regulator 6 (Fxyd6), mRNA.	GO:0006811|GO:0006810	GO:0016020|GO:0016021	GO:0005216
2070437	0.0021951706	0.932682	1.1114084E-4	-1.0935923	-0.12907505	1.0935923	down	-1.1509829	-0.2028664	1.1509829	down	-1.1470162	-0.19788568	1.1470162	down	-1.0898234	-0.12409433	1.0898234	down	106.6	120.1	105.8	97.9	149.2	120.0	138.1	115.5	109.8	124.3	138.0	133.6	-0.21373415	-0.12060976	-0.19292736	-0.02240944	0.038209915	0.06552744	0.02240944	-0.10468531	-0.057770252	0.13527727	0.1266141	0.19171953	LOC384829
50414	0.879768	0.34998915	0.006151491	1.0174015	0.024888992	1.0174015	up	-1.0413041	-0.05839141	1.0413041	down	-1.0728157	-0.101402126	1.0728157	down	-1.0126402	-0.018121723	1.0126402	down	122.7	131.3	116.7	98.1	148.9	121.8	131.6	122.8	107.9	121.1	128.7	127.9	-0.0020451546	0.0020456314	-0.03779459	-0.007865429	0.0476079	0.09763765	-0.0410676	-0.0020895004	-0.06930399	0.0806942	0.023628235	0.08742285	Dab2ip			GO:0045786|GO:0007049|GO:0051056|GO:0008150	GO:0005737|GO:0016020|GO:0005886|GO:0005622|GO:0005575	GO:0005096|GO:0005515
4730563	0.0021422375	0.28999534	0.0016430353	2.0799766	1.0565672	2.0799766	up	-1.5864779	-0.6658274	1.5864779	down	-2.1357815	-1.0947641	2.1357815	down	1.5450253	0.62763053	1.5450253	up	1558.4	1378.9	1555.0	1660.5	2918.3	2049.6	960.5	578.9	937.9	1072.1	2279.0	1375.1	0.09398079	-0.38230228	0.11312008	0.6157284	0.6682539	0.5382986	-1.0941963	-1.5835896	-0.6671171	-0.34730053	0.38067055	-0.09398079	Dyrk1a			GO:0018108|GO:0006468	GO:0005634	GO:0043621|GO:0016301|GO:0000166|GO:0004674|GO:0016740|GO:0004713|GO:0005524|GO:0005515|GO:0004715|GO:0004672
450364	0.052176353	0.01240665	0.0043552266	-1.023313	-0.033247627	1.023313	down	-1.1930757	-0.25468555	1.1930757	down	-1.0179404	-0.025653044	1.0179404	down	1.1453471	0.19578488	1.1453471	up	110.8	122.0	111.4	103.9	171.3	124.7	130.2	114.5	107.1	118.8	120.9	112.6	-0.070400715	-0.011122227	-0.030713081	0.14889145	0.2993579	0.20357132	0.019581318	-0.029004097	-0.0030703545	0.11847544	0.0030698776	-0.057079315	Arhgap8			GO:0007165	GO:0005622	GO:0005096
5290369	0.05889358	0.73098975	0.004456893	-1.4164689	-0.50229883	1.4164689	down	1.6232017	0.69884235	1.6232017	up	1.7884744	0.8387295	1.7884744	up	-1.2855731	-0.36241168	1.2855731	down	214.5	409.5	327.5	133.5	276.3	193.2	408.8	561.9	495.9	231.2	301.2	157.3	-0.3225379	0.20580292	0.49579716	-0.8162904	-0.37380362	-0.5273709	0.25369644	0.8428383	0.78942394	0.042705536	-0.042704582	-0.6302309	Metap1	75624	Mus musculus methionyl aminopeptidase 1 (Metap1), mRNA.	GO:0006508		GO:0046872|GO:0050897|GO:0008235|GO:0004177|GO:0008233|GO:0016787
2650494	0.8230428	0.1536705	0.0053782295	1.3027971	0.38161245	1.3027971	up	2.1905842	1.1313156	2.1905842	up	1.3809793	0.46569175	1.3809793	up	-1.2175756	-0.28401136	1.2175756	down	627.4	605.2	226.5	188.5	230.2	202.8	515.4	316.2	360.0	187.2	322.9	196.7	1.2219095	0.8098526	-0.032230377	-0.28303003	-0.6433306	-0.4680543	0.53702545	0.05047512	0.2671938	-0.26315546	0.032230377	-0.31145573	Alg2	56737	Mus musculus asparagine-linked glycosylation 2 homolog (yeast, alpha-1,3-mannosyltransferase) (Alg2), mRNA.	GO:0008150|GO:0009058	GO:0016020|GO:0016021|GO:0005575	GO:0016740|GO:0016757|GO:0003674
6130202	0.07548398	0.4588294	0.0045324657	1.4835018	0.5690066	1.4835018	up	1.9243706	0.94438666	1.9243706	up	1.5479022	0.63031435	1.5479022	up	1.1932814	0.2549343	1.1932814	up	680.3	497.2	455.9	231.9	389.1	233.7	344.2	424.6	446.5	262.5	230.1	160.5	1.1787615	0.34024048	0.7709656	-0.091623306	-0.040999413	-0.41056967	-0.14399052	0.28268242	0.44425583	0.040999413	-0.57634735	-0.7726474	LOC100047837	100047837	PREDICTED: Mus musculus similar to Myocyte enhancer factor 2A (LOC100047837), mRNA.
2510707	0.031963516	0.007827554	0.003978316	1.3934023	0.47861195	1.3934023	up	-1.0260082	-0.0370423	1.0260082	down	-1.5035145	-0.58833885	1.5035145	down	-1.0516719	-0.0726846	1.0516719	down	7612.8	9253.0	8049.6	5247.5	9757.8	8980.7	8364.8	5878.0	4707.8	8164.3	9509.8	8319.0	0.0031318665	0.028998375	-0.07039738	-0.1608429	-0.0031318665	0.23683453	-0.32194233	-0.6264391	-0.52572155	0.15348911	0.1342926	0.0031318665	Rpl38	67671	Mus musculus ribosomal protein L38 (Rpl38), transcript variant 1, mRNA.	GO:0006412|GO:0008150	GO:0005840|GO:0030529|GO:0005622|GO:0005575	GO:0003735|GO:0003674
3460368	0.8230471	0.23306133	0.0055721123	1.2983189	0.3766448	1.2983189	up	-1.8368273	-0.877216	1.8368273	down	-3.4698768	-1.7948844	3.4698768	down	-1.4550045	-0.5410236	1.4550045	down	171.5	442.2	163.3	428.6	440.8	346.2	169.2	151.9	260.7	649.3	1259.9	254.7	-0.8442607	0.12782192	-0.7021451	0.89326954	0.13825703	0.18153763	-1.0301008	-1.0809083	-0.43750906	1.2159472	1.7480097	-0.12782192	Fam168a	319604	Mus musculus family with sequence similarity 168, member A (Fam168a), mRNA.
6520390	0.010041991	0.11143321	0.001011919	-1.1084006	-0.14847931	1.1084006	down	-1.2379277	-0.30792698	1.2379277	down	-1.5666083	-0.6476445	1.5666083	down	-1.4026906	-0.48819682	1.4026906	down	118.0	136.3	111.8	117.5	207.4	124.7	131.5	132.1	152.8	189.3	226.2	151.3	-0.23645163	-0.13939953	-0.27970076	0.05066824	0.26822948	-0.050668716	-0.21992159	-0.06206131	0.0718689	0.7980757	0.6040983	0.33064556	Zfp61	22719	Mus musculus zinc finger protein 61 (Zfp61), mRNA.			GO:0008270|GO:0046872
6250376	0.48135403	0.5128311	0.006372019	-1.0303869	-0.043186188	1.0303869	down	-1.0957627	-0.13193543	1.0957627	down	-1.0646485	-0.090377174	1.0646485	down	-1.001129	-0.001627922	1.001129	down	114.4	117.7	114.0	101.9	144.6	115.7	128.1	126.2	102.2	119.4	126.4	125.1	-0.10385704	-0.13960552	-0.074391365	0.04429865	0.0071702003	0.026483536	-0.082351685	0.038775444	-0.14471912	0.05003977	-0.0071702003	0.039966583	LOC100043389	100043389	PREDICTED: Mus musculus hypothetical protein LOC100043389 (LOC100043389), mRNA.
6660372	0.05276448	0.008025139	2.3335517E-4	-1.0451229	-0.06367254	1.0451229	down	1.0215716	0.030790329	1.0215716	up	1.0777744	0.10805527	1.0777744	up	1.009466	0.013592402	1.009466	up	123.3	133.3	116.6	95.8	141.0	110.0	139.6	128.1	120.5	111.9	124.8	117.6	0.030751228	0.042845726	-0.013563633	-0.01650238	-8.34465E-5	-0.015751839	0.07798815	0.08972454	0.08333826	-0.033923626	8.392334E-5	-0.03927517	D030022C03Rik
3940349	5.921671E-4	1.3281548E-5	7.621369E-5	-1.6194723	-0.69552374	1.6194723	down	-1.0674514	-0.09417041	1.0674514	down	1.7237121	0.7855188	1.7237121	up	1.1361595	0.18416548	1.1361595	up	129.5	150.3	119.0	120.6	148.6	129.7	238.8	215.3	224.9	110.3	134.1	116.8	-0.016924381	0.015375137	-0.10915518	0.15910578	-0.059155464	0.0718565	0.6836357	0.65782976	0.6344013	-0.18534374	-0.015375614	-0.17997026	Abca1	11303	Mus musculus ATP-binding cassette, sub-family A (ABC1), member 1 (Abca1), mRNA.	GO:0006810|GO:0033344|GO:0033344|GO:0033344|GO:0042157|GO:0002790|GO:0006497|GO:0033700|GO:0033700|GO:0042158|GO:0030301|GO:0008203|GO:0006911|GO:0045332	GO:0016021|GO:0016020|GO:0005886|GO:0005886|GO:0005794|GO:0005887|GO:0043231	GO:0005524|GO:0000166|GO:0017111|GO:0016887|GO:0005515|GO:0008509|GO:0005548|GO:0005548|GO:0017127|GO:0017127
2570474	0.20065784	0.87663007	0.004347167	-1.226491	-0.2945366	1.226491	down	1.9676188	0.97645074	1.9676188	up	1.866004	0.89995205	1.866004	up	-1.2932805	-0.37103525	1.2932805	down	564.4	581.5	364.2	162.8	350.8	291.0	1079.4	674.6	489.2	182.0	605.5	255.0	0.39115238	0.0658617	-0.06536865	-1.2115417	-0.724494	-0.6016712	0.82443047	0.3854561	0.06536865	-0.9946494	0.20480824	-0.6347599	Lsamp	268890	Mus musculus limbic system-associated membrane protein (Lsamp), mRNA.	GO:0007155	GO:0005886|GO:0016020|GO:0031225	GO:0005515
1980278	0.0042101443	0.016490856	0.006825069	-1.0246549	-0.03513797	1.0246549	down	-1.0156226	-0.022364456	1.0156226	down	-1.1895175	-0.25037652	1.1895175	down	-1.2000961	-0.26315004	1.2000961	down	131.0	147.9	121.7	111.4	161.4	113.4	140.3	138.2	126.8	131.8	169.6	140.6	-0.022798061	-0.023591995	-0.09460354	0.03255701	0.022798061	-0.1292553	-0.068574905	0.061920166	-0.028924942	0.19737673	0.29639864	0.22177458	LOC100044941	100044941	PREDICTED: Mus musculus similar to ribosomal protein L30 (LOC100044941), mRNA.
5490390	0.43380055	0.60270965	0.0056328536	-1.0502014	-0.070665985	1.0502014	down	2.105797	1.0743663	2.105797	up	1.7447708	0.80303746	1.7447708	up	-1.267508	-0.3419949	1.267508	down	400.7	696.6	272.5	163.3	220.5	244.3	572.6	349.9	632.8	247.7	374.3	149.6	0.372365	0.81025314	0.023331642	-0.7213044	-0.9057617	-0.3900833	0.4717102	-0.023331642	0.9695692	-0.07834816	0.027845383	-0.9406619	Rpl18	19899	Mus musculus ribosomal protein L18 (Rpl18), mRNA.	GO:0006412|GO:0008150	GO:0005737|GO:0005840|GO:0030529|GO:0005622|GO:0005575	GO:0003735|GO:0003674
4060672	0.11401268	0.04359325	0.0024589226	1.0161905	0.023170944	1.0161905	up	-1.0518678	-0.07295339	1.0518678	down	-1.1907626	-0.2518859	1.1907626	down	-1.1140095	-0.15576155	1.1140095	down	132.4	138.4	123.1	111.3	157.3	129.5	147.5	121.1	118.0	135.1	148.4	136.8	-0.014477253	-0.08890295	-0.0825367	0.020367146	-0.020394802	0.032970905	0.014477253	-0.16516209	-0.10474491	0.25487137	0.112653255	0.1327033	Theg	21830	Mus musculus testicular haploid expressed gene (Theg), transcript variant 2, mRNA.	GO:0030154|GO:0007275|GO:0007283	GO:0005634|GO:0005737	GO:0005515
3310112	0.048749067	0.27728844	0.0086565735	1.2101101	0.27513823	1.2101101	up	1.2872874	0.3643341	1.2872874	up	1.1332139	0.18042025	1.1332139	up	1.0652739	0.09122436	1.0652739	up	165.5	161.7	138.8	94.9	136.7	123.8	137.0	147.7	109.7	105.2	124.3	115.3	0.51238537	0.18026781	0.4102106	-0.050831318	-0.06262922	0.12332201	0.026273727	0.2929759	-0.0418005	-0.14582634	-0.026273727	-0.09171152	A830062B14Rik
4070142	0.12796082	0.005786121	0.0081591625	2.2603707	1.1765594	2.2603707	up	1.0362371	0.051354088	1.0362371	up	-2.9602435	-1.5657158	2.9602435	down	-1.3570844	-0.44051042	1.3570844	down	1551.8	2705.5	3840.5	2022.8	2510.4	1956.5	1178.1	1226.1	1253.4	3251.6	3235.9	3156.4	-0.44274807	0.053009033	0.7779255	0.36768436	-0.0805521	-0.05300808	-1.3551178	-1.0453157	-0.74105835	0.6898813	0.34625053	0.5195236	Gadd45g	23882	Mus musculus growth arrest and DNA-damage-inducible 45 gamma (Gadd45g), mRNA.	GO:0006469|GO:0045063|GO:0051726|GO:0030154|GO:0007275|GO:0006915|GO:0042095|GO:0000186	GO:0005634	GO:0005515
4560601	0.004386908	0.017383141	0.004508669	-1.295214	-0.37319058	1.295214	down	1.0349267	0.049528442	1.0349267	up	1.2942721	0.37214088	1.2942721	up	-1.0356798	-0.050578117	1.0356798	down	125.3	127.5	114.4	96.4	137.8	103.3	189.4	137.7	169.1	118.6	120.6	120.4	0.059345722	-0.0023097992	-0.039433002	-0.004712105	-0.028495789	-0.097774506	0.5408511	0.2137208	0.3826027	0.067210674	-0.048768997	0.002310276	Itgb2	16414	Mus musculus integrin beta 2 (Itgb2), mRNA.	GO:0007155|GO:0007229|GO:0030593|GO:0045123|GO:0050798|GO:0007160	GO:0009986|GO:0045121|GO:0016020|GO:0016021|GO:0008305|GO:0005624	GO:0004872|GO:0005515|GO:0005488
3190414	0.33277738	0.8802875	0.009975608	-1.0164189	-0.0234952	1.0164189	down	-1.0494012	-0.06956625	1.0494012	down	-1.0449307	-0.063407265	1.0449307	down	-1.012089	-0.01733621	1.012089	down	116.3	125.0	118.7	99.2	147.7	115.0	130.1	122.9	112.7	120.5	132.0	121.0	-0.07380962	-0.050097466	-0.004404545	0.013361931	0.042051792	0.024973392	-0.052656174	0.004404545	-0.009574413	0.07541609	0.06893206	-0.0119524	3830408P06Rik
620458	0.38460758	0.12608448	0.0030937055	-1.0191071	-0.027305763	1.0191071	down	1.0611035	0.0855654	1.0611035	up	1.1518273	0.2039245	1.1518273	up	1.0651476	0.09105334	1.0651476	up	121.2	130.0	117.4	91.1	132.4	106.7	137.1	121.5	116.4	97.6	106.5	117.8	0.025022984	0.03658104	0.016932487	-0.07351208	-0.06716061	-0.03748703	0.067379	0.026274681	0.06680012	-0.21258926	-0.22179842	-0.01693201	Olfr1101	258584	Mus musculus olfactory receptor 1101 (Olfr1101), mRNA.	GO:0007165|GO:0007186|GO:0007608	GO:0016020|GO:0005886|GO:0016021	GO:0004930|GO:0004872|GO:0004871|GO:0004984
7550128	0.11178661	0.0078219455	0.00917789	1.9968001	0.9976899	1.9968001	up	2.4680367	1.3033638	2.4680367	up	-1.0142683	-0.020439312	1.0142683	down	-1.2536314	-0.32611322	1.2536314	down	375.2	422.4	351.8	114.3	185.6	175.8	160.2	242.7	227.3	172.9	135.6	222.0	0.89885473	0.6651921	0.9985299	-0.60796833	-0.4878192	-0.2517271	-0.503047	0.1164422	-0.043888092	0.043888092	-0.6937661	0.28070307	Mapk8ip3	30957	Mus musculus mitogen-activated protein kinase 8 interacting protein 3 (Mapk8ip3), mRNA.	GO:0046328|GO:0007585|GO:0007411|GO:0008104|GO:0007254|GO:0007257|GO:0016192|GO:0030900	GO:0005737|GO:0030425|GO:0005794|GO:0005886|GO:0000139|GO:0005790|GO:0030673|GO:0005625|GO:0031410|GO:0042995	GO:0016301|GO:0019894|GO:0005078|GO:0005515|GO:0019901
5090386	0.14798512	0.017952576	0.0017283435	2.0674536	1.0478549	2.0674536	up	3.3367038	1.7384236	3.3367038	up	1.2989067	0.37729773	1.2989067	up	-1.2425215	-0.3132709	1.2425215	down	419.2	451.6	471.5	108.2	138.2	150.4	184.7	358.9	199.6	180.3	125.5	148.1	1.3468704	1.0408812	1.6697378	-0.40024662	-0.5776396	-0.17989492	-0.043771744	0.9139252	0.043771267	0.37976742	-0.5415902	-0.056145668	Mapk8ip3	30957	Mus musculus mitogen-activated protein kinase 8 interacting protein 3 (Mapk8ip3), mRNA.	GO:0046328|GO:0007585|GO:0007411|GO:0008104|GO:0007254|GO:0007257|GO:0016192|GO:0030900	GO:0005737|GO:0030425|GO:0005794|GO:0005886|GO:0000139|GO:0005790|GO:0030673|GO:0005625|GO:0031410|GO:0042995	GO:0016301|GO:0019894|GO:0005078|GO:0005515|GO:0019901
2650669	0.011876951	0.10067955	0.0033992548	-1.0936133	-0.1291027	1.0936133	down	-1.1104153	-0.15109937	1.1104153	down	-1.0403634	-0.05708758	1.0403634	down	-1.0246214	-0.035090923	1.0246214	down	105.0	117.4	110.5	95.3	143.5	115.2	131.0	124.2	108.4	120.2	128.9	121.1	-0.19073391	-0.10989332	-0.08659983	-0.018067837	0.030230999	0.05390787	-0.016123772	0.047274113	-0.031069279	0.09714174	0.058077812	0.016124249	LOC244112
6550689	0.00824003	0.36737213	0.0061010807	-1.1512108	-0.20315203	1.1512108	down	1.2951313	0.37309837	1.2951313	up	1.1645287	0.21974628	1.1645287	up	-1.2803197	-0.3565041	1.2803197	down	21430.8	27352.7	24975.6	13645.6	22160.2	18670.1	33932.8	30506.2	21287.0	20294.9	19578.6	21891.6	0.081768036	0.081768036	-0.08176708	-0.32542324	-0.38667965	-0.32542324	0.16237068	0.26442719	0.26442719	0.29615498	-0.18240166	-0.08176708	Atp6ap1	54411	Mus musculus ATPase, H+ transporting, lysosomal accessory protein 1 (Atp6ap1), mRNA.	GO:0015992|GO:0006754|GO:0006811|GO:0015986|GO:0006810	GO:0005773|GO:0016021|GO:0016020|GO:0016469	GO:0046872|GO:0046961|GO:0046933|GO:0016787|GO:0000166|GO:0015078|GO:0005524
4200692	0.10037546	0.02507326	0.008349325	1.3994632	0.48487347	1.3994632	up	1.5750881	0.6554326	1.5750881	up	1.0545433	0.07661835	1.0545433	up	-1.0672815	-0.093940735	1.0672815	down	227.4	205.5	144.8	90.7	142.6	116.0	136.0	153.3	121.2	122.1	128.6	126.0	0.9111619	0.33421278	0.43774128	-0.18523932	-0.06973648	-0.028205872	-0.0500679	0.27437973	0.004183769	0.039954185	-0.037130356	-0.0041832924	Atad2	70472	Mus musculus ATPase family, AAA domain containing 2 (Atad2), mRNA. XM_977863 XM_986850 XM_986886 XM_986920 XM_986957 XM_986994 XM_987027 XM_987064 XM_987087			GO:0005524|GO:0000166|GO:0017111
4540138	0.020958945	0.115133576	0.0015907208	-1.0259659	-0.036982857	1.0259659	down	-1.0702226	-0.09791088	1.0702226	down	-1.1622484	-0.21691847	1.1622484	down	-1.1141863	-0.15599044	1.1141863	down	124.8	135.5	119.5	109.8	160.9	118.6	139.9	134.7	110.9	129.9	156.0	134.3	-0.0779047	-0.06957245	-0.10030842	0.041141033	0.04594755	-0.04114151	-0.046123505	0.04602194	-0.13673544	0.18032598	0.2172041	0.11638832	Lgals4	16855	Mus musculus lectin, galactose binding, soluble 4 (Lgals4), mRNA.			GO:0005529|GO:0005515
5550253	0.015225213	0.02601578	0.0051919776	-1.4098164	-0.49550727	1.4098164	down	1.0660477	0.09227196	1.0660477	up	1.4721488	0.5579235	1.4721488	up	-1.02091	-0.029855728	1.02091	down	130.4	161.8	122.0	101.8	149.2	108.8	172.4	174.6	251.9	116.6	127.5	129.2	0.024518967	0.10099411	-0.034270287	-0.030206203	-0.024518967	-0.13084793	0.32271385	0.41581535	0.8392353	-0.0668273	-0.066295624	0.037117004	9630033F20Rik	319801	Mus musculus RIKEN cDNA 9630033F20 gene (9630033F20Rik), mRNA.	GO:0008152		GO:0016853|GO:0003824
2710468	0.15306844	0.49219558	0.0035170065	1.0432683	0.061110333	1.0432683	up	-1.0639566	-0.08943939	1.0639566	down	-1.0925591	-0.1277113	1.0925591	down	1.0159564	0.022838432	1.0159564	up	125.0	129.4	114.3	104.2	152.0	118.6	125.5	121.0	105.2	115.2	130.4	129.2	0.019770622	-0.021362305	-0.0765481	0.06883192	0.0672884	0.054058075	-0.11772919	-0.03280306	-0.11093855	-0.019770622	0.03717327	0.104260445	6430504C03Rik
870370	0.11742831	0.15256047	0.0050757946	-2.2159202	-1.147906	2.2159202	down	-3.6286669	-1.8594396	3.6286669	down	-1.7067851	-0.77128136	1.7067851	down	-1.0422834	-0.059747696	1.0422834	down	339.0	164.4	111.8	579.4	640.0	574.2	749.5	507.9	252.0	652.8	650.9	656.6	-0.600585	-1.9643908	-2.252787	0.6019983	-0.06312847	0.22168636	0.10130215	-0.23933029	-1.2360168	0.47424603	0.06312847	0.4024248	2510009E07Rik	72190	Mus musculus RIKEN cDNA 2510009E07 gene (2510009E07Rik), mRNA.
2140598	0.057144407	0.22666599	0.008289003	-1.0116371	-0.016691845	1.0116371	down	-1.0279875	-0.03982274	1.0279875	down	-1.0627693	-0.08782847	1.0627693	down	-1.0458657	-0.06469758	1.0458657	down	114.3	123.9	114.0	97.0	137.1	110.4	129.5	117.2	108.9	117.0	133.7	120.3	-0.04312706	-0.0065727234	-0.012545586	0.03639269	-0.0034532547	0.02428341	-0.004216194	-0.011406422	0.0034527779	0.07407141	0.14432812	0.03291607	Pomc	18976	Mus musculus pro-opiomelanocortin-alpha (Pomc), mRNA.	GO:0008217|GO:0007218	GO:0005576|GO:0030141|GO:0005737	GO:0005179
2510161	0.028407138	0.2839921	0.0017044834	1.0332391	0.047174133	1.0332391	up	1.0775692	0.10778061	1.0775692	up	1.1321247	0.1790328	1.1321247	up	1.0855501	0.11842632	1.0855501	up	124.0	128.7	125.3	91.9	140.6	105.7	130.9	127.1	109.4	98.9	110.8	112.2	0.06400442	0.030218124	0.14924812	-0.054997444	0.020671368	-0.0455451	7.505417E-4	0.10194874	-7.510185E-4	-0.19045925	-0.15513277	-0.089558125	Krtap5-2	71623	Mus musculus keratin associated protein 5-2 (Krtap5-2), mRNA.		GO:0005882
3780240	0.42348257	0.1979488	0.0041031516	1.0227089	0.03239552	1.0227089	up	-1.0259988	-0.037029106	1.0259988	down	-1.0551909	-0.077503994	1.0551909	down	-1.005616	-0.0080793705	1.005616	down	117.8	120.3	109.7	93.3	135.6	111.3	123.2	113.3	102.8	111.4	122.2	119.6	0.018869877	-0.02618742	-0.048714638	-0.0013985634	0.0013985634	0.05505514	-0.056751728	-0.041199684	-0.055267334	0.013730526	0.022667408	0.042895317	2010001E11Rik			GO:0006810|GO:0006811|GO:0006814|GO:0008643	GO:0016020|GO:0005886|GO:0016021	GO:0005351|GO:0015293|GO:0031402
1240445	0.10231736	0.88090867	0.0018669965	-1.0256075	-0.036478676	1.0256075	down	-1.061346	-0.08589506	1.061346	down	-1.0572017	-0.08025074	1.0572017	down	-1.0216027	-0.030834358	1.0216027	down	114.1	126.8	117.4	100.6	143.7	118.2	136.3	120.2	110.3	119.0	130.6	127.8	-0.1126709	-0.04442978	-0.034848213	0.021652699	-0.006313324	0.05039692	0.006313801	-0.041674137	-0.04715252	0.038611412	0.040452003	0.07917595	Uchl3			GO:0006511|GO:0007628|GO:0016579|GO:0042755	GO:0005737|GO:0005622	GO:0004221|GO:0016787|GO:0008233|GO:0008234
5390278	6.558198E-4	0.41376847	0.0014902633	-1.1195561	-0.16292684	1.1195561	down	-1.1062584	-0.14568837	1.1062584	down	-1.0723244	-0.10074139	1.0723244	down	-1.0852143	-0.11797984	1.0852143	down	115.1	131.5	111.6	105.7	150.1	121.1	140.9	136.3	120.4	127.4	141.3	133.4	-0.17286539	-0.07557058	-0.18380165	0.01532793	-0.021159172	0.010658741	-0.010658741	0.08954334	-0.022341728	0.14029121	0.09884453	0.11963129	A430060D24Rik
4670050	0.967054	0.33471963	0.0010175682	-1.0194323	-0.027765907	1.0194323	down	1.0814111	0.11291504	1.0814111	up	1.1257232	0.17085218	1.1257232	up	1.0211333	0.030171234	1.0211333	up	120.1	129.5	123.6	91.2	134.3	104.7	141.0	129.8	109.3	103.8	117.0	113.9	0.038877487	0.058971405	0.13929081	-0.044977188	-0.02012682	-0.036501408	0.14189148	0.15841866	0.020127296	-0.097854614	-0.050873756	-0.04339075	Raet1b	19369	Mus musculus retinoic acid early transcript beta (Raet1b), mRNA.	GO:0019882|GO:0002839|GO:0043032|GO:0006955|GO:0045429|GO:0042271|GO:0032816|GO:0032729	GO:0016020|GO:0005886|GO:0031225|GO:0031362	GO:0046703
1410189	4.3264136E-4	0.0014196812	0.0037724478	-1.1372956	-0.18560728	1.1372956	down	1.1008476	0.1386148	1.1008476	up	-3.1782968	-1.6682539	3.1782968	down	-3.9791932	-1.992476	3.9791932	down	158.6	141.2	118.6	111.6	135.1	114.0	125.7	151.1	241.3	322.7	739.6	432.3	0.20533228	-0.17119646	-0.25179195	-0.07602167	-0.32471323	-0.23276567	-0.3486371	0.07602167	0.6117811	1.453207	2.1547651	1.7359552	Mad2l1	56150	Mus musculus MAD2 (mitotic arrest deficient, homolog)-like 1 (yeast) (Mad2l1), mRNA.	GO:0007049|GO:0007067|GO:0000070|GO:0007094|GO:0007094|GO:0045841|GO:0051301	GO:0005634|GO:0005816|GO:0000775|GO:0000776	GO:0003674
4210327	0.013341421	0.07771765	0.0075139566	-1.1275975	-0.1732521	1.1275975	down	-1.1745145	-0.23206457	1.1745145	down	-1.7987477	-0.8469928	1.7987477	down	-1.726895	-0.78818035	1.726895	down	877.5	1777.5	1586.2	1010.9	2052.7	1417.2	1965.2	1946.9	1313.8	2291.8	3524.3	2515.9	-0.8156471	-0.11743164	0.054411888	-0.18363857	0.05557823	-0.05441284	-0.18363857	0.05557823	-0.23085022	0.62050915	0.9164915	0.6450672	Klf9	16601	Mus musculus Kruppel-like factor 9 (Klf9), mRNA.	GO:0006355|GO:0006350|GO:0007566|GO:0045449|GO:0050847	GO:0005622|GO:0005634	GO:0008270|GO:0046872|GO:0003676|GO:0030528|GO:0003677
5420053	0.09624989	0.122584604	0.0014747181	-1.0049136	-0.0070713386	1.0049136	down	-1.0976803	-0.13445792	1.0976803	down	-1.221604	-0.2887767	1.221604	down	-1.1183642	-0.16139014	1.1183642	down	109.3	127.9	107.3	101.3	139.7	117.6	119.8	118.0	105.9	124.8	133.3	137.9	-0.13424015	0.0054922104	-0.1282916	0.06979418	-0.0054917336	0.08203173	-0.14358568	-0.02967453	-0.06256533	0.19054985	0.11153126	0.3284235	Osgin2	209212	Mus musculus oxidative stress induced growth inhibitor family member 2 (Osgin2), mRNA.
990114	0.20175275	0.9684488	0.0011227884	-1.0153937	-0.022039257	1.0153937	down	1.0580853	0.08145602	1.0580853	up	1.0571086	0.08012359	1.0571086	up	-1.0163319	-0.023371696	1.0163319	down	124.9	128.2	123.2	94.0	140.3	106.9	136.4	127.9	119.9	113.6	124.6	118.8	0.051796436	0.0018763542	0.086324215	-0.044170856	-0.0061397552	-0.05406046	0.03989172	0.08751154	0.07871151	-0.009459019	-0.0018758774	-0.022921085	Arfgef2	99371	Mus musculus ADP-ribosylation factor guanine nucleotide-exchange factor 2 (brefeldin A-inhibited) (Arfgef2), mRNA.	GO:0007242	GO:0016020|GO:0000139|GO:0005829	GO:0005085
5260605	0.13825445	0.49680796	0.0011230923	1.0248568	0.035422325	1.0248568	up	1.1177046	0.16053899	1.1177046	up	1.1602896	0.21448502	1.1602896	up	1.0639043	0.08936834	1.0639043	up	125.8	133.6	127.2	89.8	134.8	108.9	133.5	133.5	112.0	106.7	108.1	109.3	0.075904846	0.058378696	0.17978859	-0.10257959	-0.04851246	-0.01645279	0.019783974	0.17156887	0.016452312	-0.09187794	-0.20419359	-0.13957834	Olfr791	258932	Mus musculus olfactory receptor 791 (Olfr791), mRNA.	GO:0007165|GO:0007186|GO:0007608	GO:0016020|GO:0005886|GO:0016021	GO:0004930|GO:0004872|GO:0004871|GO:0004984
6760711	0.16110173	0.0806965	0.005207157	1.0766637	0.1065677	1.0766637	up	1.1286038	0.17453909	1.1286038	up	1.0383599	0.054306507	1.0383599	up	-1.0095167	-0.013664881	1.0095167	down	135.4	153.1	128.6	96.7	142.2	113.0	145.4	128.0	111.0	112.7	132.3	120.5	0.14036655	0.10414362	0.14459038	-0.057709217	-0.04322672	-0.03358078	0.09804726	0.033580303	-0.06223011	-0.07752895	0.037830353	-0.05382347	C130066B05Rik
3170156	0.23327236	0.038831715	0.0057551344	1.0963306	0.13268296	1.0963306	up	-1.1038331	-0.14252202	1.1038331	down	-1.6225045	-0.69822246	1.6225045	down	-1.3407289	-0.42301747	1.3407289	down	124.3	152.2	117.3	113.1	151.8	143.1	127.2	118.7	102.7	127.8	200.3	202.9	-0.08295536	0.028055191	-0.13062382	0.08120918	-0.028055191	0.18888807	-0.19189405	-0.15414143	-0.23753738	0.12830734	0.5293231	0.8534641	Dhx37	208144	Mus musculus DEAH (Asp-Glu-Ala-His) box polypeptide 37 (Dhx37), mRNA.			GO:0016787|GO:0005524|GO:0000166
5670224	0.015646053	0.015086821	0.0013688013	-1.0030124	-0.004339546	1.0030124	down	1.2392765	0.30949813	1.2392765	up	2.683646	1.4241943	2.683646	up	2.1589901	1.1103567	2.1589901	up	318.1	460.1	538.0	230.6	571.8	287.6	516.8	443.1	482.7	137.7	165.3	139.6	-0.07019806	0.07019901	0.8419056	-0.24418068	0.39326572	-0.23567295	0.23634148	0.1951971	0.42338657	-1.0872655	-1.1345906	-1.1958017	Rdh11			GO:0055114|GO:0008152	GO:0016021|GO:0005783|GO:0016020	GO:0016491|GO:0003824|GO:0005488
6520593	0.16948228	0.004296709	0.004240284	1.0816493	0.11323277	1.0816493	up	1.1203223	0.16391389	1.1203223	up	1.0001357	1.9566203E-4	1.0001357	up	-1.0356133	-0.050485454	1.0356133	down	131.0	128.1	124.3	91.3	133.0	104.7	129.2	119.6	108.1	112.1	121.3	118.5	0.16900635	0.036780357	0.1418891	-0.053431034	-0.043943882	-0.04669094	-0.0065317154	0.019506454	-0.0049972534	0.0049972534	-0.0065717697	0.008965015	Scgb3a2	117158	Mus musculus secretoglobin, family 3A, member 2 (Scgb3a2), mRNA.	GO:0008150	GO:0005576	GO:0005515|GO:0005488
770615	0.0015666026	0.11528634	0.008788238	1.7166814	0.77962226	1.7166814	up	-2.6215475	-1.3904186	2.6215475	down	-1.3635671	-0.44738567	1.3635671	down	3.300433	1.7226553	3.300433	up	159.7	420.2	205.8	528.0	831.3	460.5	143.2	132.4	178.2	112.6	342.3	169.4	-0.41816998	0.58194447	0.18222046	1.7311592	1.6263266	1.1597652	-0.7768631	-0.75548077	-0.4605279	-0.9247513	0.45625687	-0.18222046	Fezf2	54713	Mus musculus Fez family zinc finger 2 (Fezf2), mRNA.	GO:0007399|GO:0030154|GO:0007413|GO:0006355|GO:0006350|GO:0007626|GO:0007411|GO:0016358|GO:0007275|GO:0030900	GO:0005634|GO:0005622	GO:0008270|GO:0003677|GO:0046872|GO:0003676
5960086	3.339275E-4	0.06854632	0.003695017	-1.5493916	-0.6317018	1.5493916	down	-1.2462149	-0.3175529	1.2462149	down	-2.0065775	-1.0047369	2.0065775	down	-2.4947336	-1.3188858	2.4947336	down	1042.5	2008.2	1868.5	1446.5	2128.2	1832.4	3561.4	3123.5	1801.5	5022.0	4754.6	4664.9	-0.86757374	-0.25913048	-0.014632225	0.0077590942	-0.18867874	-0.0077581406	0.39095116	0.4187832	-0.055965424	1.4843988	1.0698776	1.2137032	Kctd17	72844	Mus musculus potassium channel tetramerisation domain containing 17 (Kctd17), mRNA.	GO:0008150	GO:0005575	GO:0003674
4180458	0.011003123	0.1506199	0.005433675	1.3227113	0.40349832	1.3227113	up	1.4319836	0.5180149	1.4319836	up	2.414607	1.2717884	2.414607	up	2.2303524	1.1572717	2.2303524	up	1605.3	1687.5	2063.6	564.3	1856.1	1372.9	1563.3	1280.7	1648.5	454.4	840.5	389.1	0.39872932	0.15343475	0.77652645	-0.7149658	0.24910545	0.24050617	-0.15343475	-0.19242859	0.46405888	-1.2778769	-0.8464546	-1.5728378	Etfa	110842	Mus musculus electron transferring flavoprotein, alpha polypeptide (Etfa), nuclear gene encoding mitochondrial protein, mRNA.	GO:0022900|GO:0006810	GO:0005739|GO:0017133	GO:0050660|GO:0009055
6770196	0.32285172	0.20987748	0.0065004216	-2.44714	-1.2910967	2.44714	down	2.331207	1.2210771	2.331207	up	6.39827	2.677682	6.39827	up	1.1215612	0.16550824	1.1215612	up	115.7	598.7	906.5	163.4	244.3	108.9	2127.3	821.1	695.3	174.1	119.1	126.3	-0.86748314	1.2381573	2.2647696	-0.07376957	-0.11785078	-0.83616734	2.9274988	1.805089	1.7761459	0.07376909	-0.87724686	-0.72083473	Agl	77559	Mus musculus amylo-1,6-glucosidase, 4-alpha-glucanotransferase (Agl), mRNA.	GO:0005977	GO:0005634|GO:0005737|GO:0016234	GO:0004133|GO:0016740|GO:0005515|GO:0030247|GO:0030247|GO:0031593|GO:0031593
5870047	0.24075717	0.07261458	0.007291108	-1.0154126	-0.022065958	1.0154126	down	-1.11387	-0.15558083	1.11387	down	-1.029185	-0.041502476	1.029185	down	1.0658559	0.092012405	1.0658559	up	110.7	118.3	104.2	100.9	146.3	107.5	119.6	111.8	105.7	112.8	114.9	115.4	-0.034499645	-0.016395092	-0.09016132	0.14612198	0.13804579	0.04151869	-0.06427336	-0.026979446	0.016394615	0.06705332	-0.03578472	0.018380642	Plekhg3	263406	Mus musculus pleckstrin homology domain containing, family G (with RhoGef domain) member 3 (Plekhg3), mRNA.	GO:0035023|GO:0007242	GO:0005622	GO:0005089|GO:0005085
2650554	0.028223362	0.020032495	1.240784E-4	1.0037743	0.0054348297	1.0037743	up	-1.0703049	-0.09802182	1.0703049	down	-1.1806965	-0.23963816	1.1806965	down	-1.0989925	-0.13618152	1.0989925	down	120.2	130.8	116.2	103.0	152.0	120.3	133.6	121.0	109.3	130.4	142.1	130.7	-0.061139584	-0.031059742	-0.07363272	0.031060219	0.045619965	0.05155325	-0.046731472	-0.054471493	-0.08093357	0.26624727	0.15863848	0.11189222	Upk2	22269	Mus musculus uroplakin 2 (Upk2), mRNA.	GO:0016044	GO:0016021|GO:0016020|GO:0005886|GO:0030176
4730072	0.88037574	0.036837846	0.0073927627	2.0179641	1.0129005	2.0179641	up	-1.322855	-0.4036549	1.322855	down	-4.9622746	-2.3110015	4.9622746	down	-1.858896	-0.8944461	1.858896	down	1039.2	362.7	190.8	435.5	717.4	447.8	222.3	159.0	307.8	962.1	1159.3	933.0	1.0735226	-0.91016483	-1.182262	0.19206047	0.14184189	-0.14184189	-1.4225311	-1.7474251	-0.88764954	1.0515318	0.90574646	0.9181204	D630036H09Rik
5670402	0.20418349	0.67517614	9.103576E-4	-1.0199788	-0.02853918	1.0199788	down	-1.102676	-0.14100902	1.102676	down	-1.1228763	-0.16719897	1.1228763	down	-1.0386641	-0.05472914	1.0386641	down	115.4	126.6	115.4	100.2	154.6	123.8	133.2	118.8	111.8	118.4	141.1	133.1	-0.08989239	-0.0396595	-0.05468893	0.02233982	0.0983758	0.1180706	-0.02233982	-0.05201626	-0.024267197	0.035490036	0.17595053	0.19153309	AW125441
4850209	0.009316754	0.0091745	0.0012610705	-1.0014205	-0.0020478368	1.0014205	down	1.2173973	0.28380013	1.2173973	up	3.0874336	1.6264081	3.0874336	up	2.5324965	1.3405602	2.5324965	up	334.9	627.2	427.3	220.9	423.1	494.0	500.7	459.8	552.1	119.3	191.7	132.8	-0.09350872	0.45709133	0.43057823	-0.41575623	-0.1560669	0.5145836	0.093509674	0.14971828	0.55707645	-1.578383	-1.0570769	-1.44346	Vps13c	320528	Mus musculus vacuolar protein sorting 13C (yeast) (Vps13c), mRNA.	GO:0008104
3440646	0.0016476598	0.14921053	0.0028116547	-1.506862	-0.59154737	1.506862	down	-1.4276818	-0.51367444	1.4276818	down	-2.1917572	-1.1320881	2.1917572	down	-2.3133137	-1.2099609	2.3133137	down	1443.4	2473.4	1110.1	1440.5	2749.7	2179.4	2143.6	3144.7	2725.4	5049.7	5575.0	4948.0	-0.6237707	-0.1572895	-0.9682026	-0.20823956	-0.021551132	0.021551132	-0.56784344	0.21901321	0.3742094	1.281332	1.0657549	1.0745564	Prkcb	18751	Mus musculus protein kinase C, beta (Prkcb), mRNA.	GO:0006468|GO:0006874|GO:0006816|GO:0007242	GO:0016020|GO:0005737|GO:0005634	GO:0046872|GO:0016301|GO:0005515|GO:0019992|GO:0000166|GO:0004674|GO:0016740|GO:0005509|GO:0005524|GO:0008270|GO:0004672|GO:0004697|GO:0005246
650736	0.5936535	0.27503133	0.00995875	1.0099218	0.014243603	1.0099218	up	1.0752954	0.104733154	1.0752954	up	1.0356616	0.05055269	1.0356616	up	-1.0280688	-0.039936863	1.0280688	down	122.8	129.5	120.5	92.0	128.9	108.6	133.8	126.2	108.3	112.6	124.0	114.6	0.041784763	0.029414177	0.059315205	-0.060714245	-0.10665989	-0.016311169	0.026972294	0.08268452	-0.021873474	-0.0071458817	0.0071458817	-0.06387472	Ppp2r3a					GO:0004721
5270491	0.025164839	0.0037068164	0.008059899	-2.2197244	-1.1503806	2.2197244	down	-1.0659373	-0.092122555	1.0659373	down	2.4252458	1.278131	2.4252458	up	1.164631	0.21987295	1.164631	up	148.9	154.1	111.1	106.1	135.9	186.3	265.4	432.5	303.9	114.8	123.0	126.2	0.2295456	0.01943636	-0.2300291	-0.019435883	-0.19470835	0.50946474	0.7953901	1.5738621	1.1008425	-0.13739443	-0.1664195	-0.06048441	Gpc4	14735	Mus musculus glypican 4 (Gpc4), mRNA.		GO:0005576|GO:0016020|GO:0005886|GO:0031225|GO:0005578
610639	0.09337654	0.61150765	0.007934949	-1.0277637	-0.039508663	1.0277637	down	-1.0612004	-0.08569702	1.0612004	down	-1.0837663	-0.11605374	1.0837663	down	-1.0496187	-0.06986538	1.0496187	down	112.3	127.3	104.1	97.3	141.8	107.5	128.3	117.9	105.0	120.2	127.1	124.4	-0.080400944	0.015290737	-0.1575985	0.028526783	0.030200005	-0.024344444	-0.030596256	-0.015290737	-0.058295727	0.1132822	0.05141592	0.07928038	Dnahc17	69926	PREDICTED: Mus musculus dynein, axonemal, heavy chain 17 (Dnahc17), mRNA.	GO:0007018	GO:0005929|GO:0030286|GO:0042995|GO:0005874	GO:0000166|GO:0003774|GO:0005524|GO:0016887|GO:0003777
940577	0.0016004372	0.0024291193	9.3521364E-4	-1.0270153	-0.038457707	1.0270153	down	-1.0644364	-0.09008979	1.0644364	down	-2.2189345	-1.149867	2.2189345	down	-2.1409261	-1.098235	2.1409261	down	159.9	166.7	127.5	112.3	199.8	168.9	152.2	140.7	187.6	257.9	485.3	237.7	0.02805376	-0.23448658	-0.2828002	-0.2583518	-0.02805376	0.06744194	-0.21483421	-0.20995378	0.050928116	0.9681239	1.3637462	0.7438712	2310035K24Rik	69596	Mus musculus RIKEN cDNA 2310035K24 gene (2310035K24Rik), mRNA.
2900161	0.0016571883	0.024530485	0.0035835614	-1.019004	-0.02715969	1.019004	down	-1.0131629	-0.018866062	1.0131629	down	-1.0708121	-0.09870529	1.0708121	down	-1.0769856	-0.10699892	1.0769856	down	118.3	128.4	117.0	100.4	138.5	110.9	134.7	123.4	111.3	122.7	132.8	127.6	-0.041157246	-0.008493423	-0.019872189	0.03900051	-0.03570223	-0.016222954	0.0084939	0.01921463	-0.015752316	0.1253953	0.086931705	0.09574509	2610302F08Rik
1570543	0.03782605	0.21220914	0.0040678405	-1.0228297	-0.03256591	1.0228297	down	-1.0538429	-0.07565975	1.0538429	down	-1.1125473	-0.1538666	1.1125473	down	-1.0798064	-0.110772766	1.0798064	down	109.5	121.3	117.7	96.5	139.4	114.7	129.4	114.8	112.4	122.1	130.0	130.5	-0.13624525	-0.06718254	0.0037355423	-0.0037355423	-0.012858391	0.04388094	-0.038095474	-0.073723316	0.009824276	0.12727356	0.06761837	0.16471338	Foxf1a	15227	Mus musculus forkhead box F1a (Foxf1a), mRNA.	GO:0006355|GO:0006350|GO:0030198|GO:0001570|GO:0030324|GO:0045198|GO:0009887|GO:0048566	GO:0005634	GO:0003700|GO:0043565|GO:0003677
6580390	0.5891791	0.5679639	0.0075468547	1.0337858	0.047937393	1.0337858	up	-1.0883657	-0.122163296	1.0883657	down	-1.1262028	-0.17146666	1.1262028	down	-1.0009472	-0.0013659783	1.0009472	down	118.3	114.1	108.1	94.2	155.8	108.1	120.0	114.1	94.6	118.2	124.7	120.5	0.010855198	-0.11804342	-0.08461332	-9.355545E-4	0.17468834	9.355545E-4	-0.10784197	-0.044755936	-0.18301582	0.09830809	0.039171696	0.041306496	Ehf	13661	Mus musculus ets homologous factor (Ehf), mRNA.	GO:0006355|GO:0006350	GO:0005634	GO:0003677|GO:0003700|GO:0043565
780497	0.19891511	0.8882452	0.005535908	1.0258056	0.03675731	1.0258056	up	-1.0614182	-0.08599313	1.0614182	down	-1.0665066	-0.09289296	1.0665066	down	1.0209112	0.029857479	1.0209112	up	117.0	129.4	119.5	101.4	145.9	123.6	132.8	115.2	107.9	120.1	125.8	124.7	-0.06540871	-0.008567333	0.007686138	0.044224262	0.025904179	0.12156105	-0.021495342	-0.0912447	-0.06382179	0.06887722	-0.007686138	0.04092598	D030065J16Rik
5360411	0.084616505	0.021610038	0.0024700148	2.0355806	1.0254405	2.0355806	up	2.8903897	1.5312641	2.8903897	up	1.2472656	0.31876868	1.2472656	up	-1.1384374	-0.18705496	1.1384374	down	392.9	402.1	457.6	117.0	158.2	154.7	163.0	328.0	203.9	154.5	130.7	157.1	1.1855145	0.79954433	1.5727644	-0.3652649	-0.46084452	-0.20985937	-0.26600647	0.73538685	0.012121677	0.078104496	-0.5407872	-0.012121201	Mapk8ip3	30957	Mus musculus mitogen-activated protein kinase 8 interacting protein 3 (Mapk8ip3), mRNA.	GO:0046328|GO:0007585|GO:0007411|GO:0008104|GO:0007254|GO:0007257|GO:0016192|GO:0030900	GO:0005737|GO:0030425|GO:0005794|GO:0005886|GO:0000139|GO:0005790|GO:0030673|GO:0005625|GO:0031410|GO:0042995	GO:0016301|GO:0019894|GO:0005078|GO:0005515|GO:0019901
6250605	0.12462925	0.2031388	0.008327354	-1.7564167	-0.8126351	1.7564167	down	1.462566	0.5485018	1.462566	up	2.4197595	1.2748637	2.4197595	up	-1.0616242	-0.08627316	1.0616242	down	250.7	390.9	251.8	168.8	287.9	167.4	808.0	545.1	458.2	125.2	468.8	149.8	-0.11336708	0.11336708	0.11828613	-0.46242046	-0.32529306	-0.73950577	1.1281242	0.785409	0.64265823	-1.057754	0.52493095	-0.7355766	Tufm	233870	Mus musculus Tu translation elongation factor, mitochondrial (Tufm), nuclear gene encoding mitochondrial protein, mRNA.	GO:0006412|GO:0006414	GO:0005743|GO:0005622|GO:0005739	GO:0003746|GO:0005525|GO:0000166|GO:0003924
6180671	0.0074729994	0.0040107546	2.6678882E-4	-1.1139436	-0.1556762	1.1139436	down	1.0317588	0.045105774	1.0317588	up	1.1565076	0.2097748	1.1565076	up	1.0062528	0.008992832	1.0062528	up	122.0	122.3	120.0	96.5	133.6	106.2	144.4	136.2	126.7	110.8	119.5	116.4	0.04270649	-0.031271458	0.06279898	0.021466732	-0.046400547	-0.0361495	0.16727972	0.22044802	0.15353489	-0.021466732	-0.038196087	-0.02839899	Steap4	117167	Mus musculus STEAP family member 4 (Steap4), mRNA.	GO:0006810|GO:0006811|GO:0006826|GO:0055114|GO:0008152|GO:0045444	GO:0005794|GO:0016020|GO:0016021|GO:0005887|GO:0005886	GO:0005507|GO:0005506|GO:0046872|GO:0016491|GO:0050660|GO:0003824|GO:0005488|GO:0009055
6510279	0.40910697	0.30941516	0.0018420545	-1.0240966	-0.034351826	1.0240966	down	-1.8734658	-0.9057096	1.8734658	down	-1.4718919	-0.5576717	1.4718919	down	1.2428792	0.31368607	1.2428792	up	250.7	274.2	237.5	296.1	759.7	401.7	397.7	240.4	257.2	373.2	368.6	337.4	-0.3177204	-0.62781906	-0.16755676	0.28731728	0.9278965	0.38881874	-0.00212574	-0.5271201	-0.4807949	0.45076752	0.0021247864	0.21008205	Usp12	22217	Mus musculus ubiquitin specific peptidase 12 (Usp12), mRNA.	GO:0006511		GO:0016787|GO:0008233|GO:0008234|GO:0004221
4900458	0.14742993	0.26991162	0.00989926	1.343578	0.4260801	1.343578	up	-1.259247	-0.33256117	1.259247	down	-1.6185598	-0.69471073	1.6185598	down	1.0453098	0.06393051	1.0453098	up	1160.4	1272.4	635.5	848.1	1537.9	1141.7	799.4	847.9	842.6	865.5	1572.0	1201.9	0.09170818	-0.08185959	-0.6614847	0.08186054	0.142066	0.12212086	-0.9112797	-0.6171007	-0.40149593	-0.2210226	0.23658848	0.13869	Pgam5	72542	Mus musculus phosphoglycerate mutase family member 5 (Pgam5), mRNA.	GO:0008152	GO:0005737|GO:0005634	GO:0003824
7570598	0.4142174	0.033756558	9.346792E-4	1.0988506	0.13599522	1.0988506	up	1.5299094	0.61344624	1.5299094	up	1.1514188	0.2034127	1.1514188	up	-1.2091877	-0.2740383	1.2091877	down	1063.3	1460.2	1157.1	539.0	1001.0	726.0	1688.0	1345.2	878.9	881.1	1123.1	864.5	0.21257496	0.3576107	0.35812187	-0.386981	-0.24520779	-0.27984238	0.35001564	0.27825642	-0.10795021	0.034942627	-0.034942627	-0.08991623	Hey1	15213	Mus musculus hairy/enhancer-of-split related with YRPW motif 1 (Hey1), mRNA.	GO:0007219|GO:0006355|GO:0006350|GO:0007275|GO:0045449|GO:0001570	GO:0005634|GO:0005634	GO:0003677|GO:0030528|GO:0005515|GO:0003700
5860164	0.006476259	0.015573092	0.002757474	-1.0151006	-0.021622658	1.0151006	down	-1.0308883	-0.043888092	1.0308883	down	-1.203826	-0.26762676	1.203826	down	-1.1853896	-0.24536133	1.1853896	down	131.0	151.7	117.7	111.4	158.7	117.3	142.3	126.9	133.3	134.5	166.4	137.6	-0.02195692	-0.0029182434	-0.15314484	0.03339815	0.0029177666	-0.08267164	-0.043076992	-0.08013153	0.010056496	0.25601387	0.27304268	0.16067171	scl0003522.1_58
1740630	0.017365156	0.12019386	0.00150724	1.1905338	0.25160852	1.1905338	up	-2.4622834	-1.2999969	2.4622834	down	-1.5153449	-0.5996462	1.5153449	down	1.9344978	0.95195913	1.9344978	up	206.5	191.0	178.8	497.6	501.6	360.2	191.8	147.1	180.7	256.9	269.9	161.6	-0.006076336	-0.5189886	0.0060768127	1.6818266	0.88837624	0.8107996	-0.31147718	-0.5555544	-0.40678215	0.5570049	0.1833725	-0.2152524	AB182283	192950	Mus musculus cDNA sequence AB182283 (AB182283), mRNA.
6520050	0.029063046	0.34524614	0.0082326485	-1.0285132	-0.040560246	1.0285132	down	-1.0432019	-0.061018467	1.0432019	down	-1.0794448	-0.11028941	1.0794448	down	-1.0642457	-0.08983119	1.0642457	down	131.2	147.0	122.1	105.4	161.3	131.6	141.4	135.8	133.0	129.5	144.1	134.4	-0.034858227	-0.04354143	-0.10267925	-0.05424404	0.007259369	0.048961163	-0.06997204	0.017833233	-0.007259369	0.12890244	0.065778255	0.07678938	Svs6	20945	Mus musculus seminal vesicle secretion 6 (Svs6), mRNA.		GO:0005576
1450592	0.8638394	0.1121433	0.006595374	1.0301698	0.042882286	1.0301698	up	1.1054882	0.14468352	1.1054882	up	1.0348856	0.04947138	1.0348856	up	-1.0369382	-0.052329857	1.0369382	down	120.4	127.8	119.8	87.7	125.0	104.3	126.2	119.2	111.3	114.1	115.3	111.1	0.04508257	0.047088146	0.081771374	-0.10453892	-0.116751194	-0.03881836	-0.027651787	0.027651787	0.04529524	0.04633236	-0.06999445	-0.079456806	E530004N13Rik
60689	0.23644483	0.04149227	0.0020108612	-1.0466299	-0.065751396	1.0466299	down	-1.0888705	-0.12283246	1.0888705	down	-1.0258023	-0.0367527	1.0258023	down	1.0141903	0.020328362	1.0141903	up	109.4	114.1	108.1	93.8	136.5	114.4	126.5	113.5	106.7	109.3	122.0	119.6	-0.0755744	-0.094162464	-0.060732365	0.016265392	0.019656658	0.102106094	-0.009298801	-0.029043674	0.00512743	-0.005126953	0.029735565	0.052434444	Gabra6	14399	Mus musculus gamma-aminobutyric acid (GABA-A) receptor, subunit alpha 6 (Gabra6), transcript variant 2, mRNA.	GO:0006810|GO:0006811|GO:0007214|GO:0006821	GO:0016021|GO:0016020|GO:0045211|GO:0045202|GO:0005886|GO:0030054	GO:0005254|GO:0005216|GO:0004872|GO:0030594|GO:0005230|GO:0004890|GO:0031404
4640709	0.0076373997	0.041575138	0.003176268	-1.0148213	-0.02122561	1.0148213	down	-1.0231504	-0.033018272	1.0231504	down	-1.0907962	-0.12538163	1.0907962	down	-1.0819163	-0.113588974	1.0819163	down	121.1	138.9	117.8	102.6	150.0	113.2	136.7	124.7	118.0	122.8	141.5	131.5	-0.06693268	0.009561539	-0.06824207	0.009282589	0.011522293	-0.04736328	-0.028329372	-0.024324417	-0.009282589	0.06789017	0.13489962	0.111418724	1700025H01Rik
2900068	2.2123785E-4	0.030208625	0.007385744	1.3115729	0.39129797	1.3115729	up	1.0703567	0.09809176	1.0703567	up	1.5708439	0.6515398	1.5708439	up	1.92485	0.944746	1.92485	up	9871.1	9416.2	9817.5	6387.4	9721.8	8117.2	9350.6	6344.6	6821.0	3624.3	4845.5	5150.5	0.3095808	0.037740707	0.18956184	0.14814758	-0.037740707	0.1322012	-0.18070507	-0.4940462	0.037740707	-1.0215349	-0.90188503	-0.66821	Tubb2a	22151	Mus musculus tubulin, beta 2a (Tubb2a), mRNA.	GO:0007017|GO:0007018|GO:0051258	GO:0005874|GO:0005737|GO:0043234	GO:0005525|GO:0000166|GO:0003924|GO:0005198
6250370	0.48457092	0.032929376	0.005802831	-1.8261677	-0.8688193	1.8261677	down	1.2339585	0.30329385	1.2339585	up	3.151046	1.6558309	3.151046	up	1.3983425	0.4837178	1.3983425	up	297.3	422.5	371.2	190.3	465.5	274.3	917.0	1097.3	431.1	143.5	349.6	146.8	-0.049926758	0.049925804	0.45150566	-0.45742226	0.19783878	-0.19879341	1.1069384	1.5984688	0.35255527	-0.8884177	-0.05490303	-0.9662094	2410016O06Rik	71952	Mus musculus RIKEN cDNA 2410016O06 gene (2410016O06Rik), mRNA.	GO:0006355|GO:0006350|GO:0016568|GO:0006338|GO:0042254	GO:0005634|GO:0005730|GO:0030685	GO:0003723
4810292	0.0011818316	0.010054461	0.007813249	-1.0404608	-0.057222683	1.0404608	down	-1.0043709	-0.006292183	1.0043709	down	-1.1915	-0.25277883	1.1915	down	-1.2343138	-0.30370933	1.2343138	down	131.1	128.9	117.1	105.4	136.7	118.0	139.1	128.7	128.5	133.1	150.8	141.0	0.02745533	-0.09907436	-0.113379955	0.009365559	-0.14891529	-0.026572704	-0.03444338	-0.009365082	0.030477524	0.27452755	0.19347095	0.2770071	Galnt12	230145	Mus musculus UDP-N-acetyl-alpha-D-galactosamine:polypeptide N-acetylgalactosaminyltransferase 12 (Galnt12), mRNA.		GO:0005794|GO:0016021|GO:0016020	GO:0030145|GO:0016740|GO:0005529|GO:0005509|GO:0016757|GO:0004653
6020180	0.027240617	0.00733223	0.0069875135	1.0912286	0.12595336	1.0912286	up	-1.0033263	-0.0047909413	1.0033263	down	-2.0519905	-1.0370241	2.0519905	down	-1.8742064	-0.90627986	1.8742064	down	136.2	201.5	114.7	97.4	168.8	146.7	130.4	125.3	133.3	236.1	197.1	267.5	-0.012226582	0.17898226	-0.25790358	-0.21219969	0.012227058	0.123197556	-0.2488141	-0.16522312	-0.05497074	1.0866404	0.41316938	1.1422548	Wdr44	72404	Mus musculus WD repeat domain 44 (Wdr44), mRNA. XM_981046 XM_981082 XM_981124 XM_981163		GO:0005737|GO:0005794|GO:0016020|GO:0005768
1500411	0.6208864	6.0614146E-4	4.930676E-4	-1.4040022	-0.4895452	1.4040022	down	1.010049	0.014425279	1.010049	up	1.8779079	0.9091263	1.8779079	up	1.3242319	0.4051558	1.3242319	up	535.8	588.6	497.4	377.1	636.3	538.3	1043.6	825.2	750.5	289.3	547.4	352.4	0.06482315	-0.17088509	0.09975815	-0.0648222	-0.089571	0.104813576	0.52075195	0.4282589	0.5133209	-0.6121597	-0.19218159	-0.46070576	Blmh	104184	Mus musculus bleomycin hydrolase (Blmh), mRNA.	GO:0006508|GO:0009636|GO:0042493	GO:0005737|GO:0005625	GO:0016787|GO:0008234|GO:0004197|GO:0008233
780685	0.21942101	0.5516873	0.0018091678	-1.0124395	-0.017835617	1.0124395	down	-1.0711876	-0.099211216	1.0711876	down	-1.0945796	-0.13037682	1.0945796	down	-1.0345484	-0.049001217	1.0345484	down	117.6	137.4	114.7	102.3	150.2	122.6	130.7	122.7	116.9	122.8	139.6	128.1	-0.111978054	-0.0027632713	-0.112113476	0.0027637482	0.0105371475	0.05747795	-0.09966278	-0.051593304	-0.022091866	0.06514025	0.10973787	0.042904377	LOC385953
5720682	0.9018327	0.13863264	0.008103525	1.3019818	0.38070935	1.3019818	up	-1.3177882	-0.3981185	1.3177882	down	-2.150741	-1.1048338	2.150741	down	-1.2535381	-0.32600594	1.2535381	down	237.2	167.5	124.5	122.2	379.4	227.6	138.5	121.7	135.0	211.2	280.5	255.6	0.42696857	-0.4019041	-0.5188751	-0.3256116	0.70054483	0.3256116	-0.5633197	-0.6190295	-0.45358944	0.5290599	0.47197676	0.677526	Med8	80509	Mus musculus mediator of RNA polymerase II transcription, subunit 8 homolog (yeast) (Med8), transcript variant 1, mRNA.	GO:0006355|GO:0006511|GO:0006350	GO:0005634|GO:0000119
4670689	0.0026690543	0.28312078	0.008156413	1.6732211	0.7426281	1.6732211	up	1.4692538	0.5550836	1.4692538	up	2.143986	1.1002954	2.143986	up	2.441622	1.2878399	2.441622	up	822.6	662.4	632.6	449.4	525.5	391.2	463.5	412.6	533.9	203.5	264.8	122.0	1.0627766	0.3743639	0.7934942	0.5653839	0.011761665	-0.011761665	-0.16704082	-0.16655827	0.3363495	-0.7124815	-0.79293346	-1.7927208	2410025L10Rik	381668	Mus musculus RIKEN cDNA 2410025L10 gene (2410025L10Rik), mRNA.
5890661	0.32869807	0.54547477	0.008747531	1.0782146	0.10864447	1.0782146	up	-2.1190877	-1.0834433	2.1190877	down	-1.6793972	-0.7479435	1.6793972	down	1.3605069	0.44414425	1.3605069	up	805.6	1072.6	683.5	1165.1	3633.3	1050.3	1211.8	798.1	732.1	927.1	2346.3	976.4	-0.18770504	-0.099598885	-0.31817913	0.7687216	1.6266899	0.24943542	-0.10792732	-0.45816803	-0.36532116	0.123729706	1.0890846	0.09959984	EG668850	668850	PREDICTED: Mus musculus predicted gene, EG668850 (EG668850), misc RNA.
6250050	0.03592699	0.017594274	0.005304267	1.7038347	0.76878536	1.7038347	up	1.9275942	0.94680136	1.9275942	up	1.0817504	0.113367714	1.0817504	up	-1.04583	-0.064648315	1.04583	down	224.6	279.5	280.4	95.5	211.8	113.8	167.5	152.7	157.0	134.1	143.6	125.2	0.60923576	0.48295736	1.1444006	-0.3917575	0.12736845	-0.33942127	0.015836239	-0.015835762	-0.06976271	0.03140831	-0.13955402	-0.30171967	Wdfy3	72145	Mus musculus WD repeat and FYVE domain containing 3 (Wdfy3), mRNA.		GO:0016020|GO:0044444|GO:0005635|GO:0019898|GO:0005776|GO:0005737	GO:0046872|GO:0008270|GO:0003831|GO:0005545
3130592	0.11070689	0.020483918	0.0073609655	-1.894311	-0.9216732	1.894311	down	1.0978229	0.13464531	1.0978229	up	2.4129694	1.2708097	2.4129694	up	1.1602947	0.2144912	1.1602947	up	108.1	118.4	184.9	124.2	143.2	104.4	376.5	243.3	278.8	100.8	120.1	110.3	-0.13794708	-0.08510113	0.93917656	0.34124994	0.039456367	-0.06851387	1.3991704	0.96570206	1.1162753	-0.17048073	-0.039456367	-0.12134409	Kbtbd8	243574	Mus musculus kelch repeat and BTB (POZ) domain containing 8 (Kbtbd8), mRNA.	GO:0008150	GO:0005575	GO:0005515|GO:0003674
4540348	0.742284	0.13626835	0.005071124	-1.4039427	-0.489484	1.4039427	down	1.4450108	0.53108025	1.4450108	up	2.537003	1.3431252	2.537003	up	1.2505485	0.32256097	1.2505485	up	227.4	308.7	150.0	106.6	147.2	206.5	379.9	539.9	207.6	124.3	122.1	112.6	0.37706327	0.38683653	-0.029223442	-0.48818445	-0.5613928	0.19101286	0.77290535	1.401	0.029222965	-0.44660616	-0.65244913	-0.7271919	Acap2	78618	Mus musculus ArfGAP with coiled-coil, ankyrin repeat and PH domains 2 (Acap2), mRNA.	GO:0030029|GO:0032312	GO:0001726	GO:0046872|GO:0005096|GO:0008270|GO:0008060
520735	0.75521606	0.012643041	0.0035301212	1.0512182	0.072062016	1.0512182	up	-1.012597	-0.018060047	1.012597	down	-1.1087825	-0.14897649	1.1087825	down	-1.0416383	-0.05885442	1.0416383	down	124.4	135.5	116.8	100.2	142.7	118.2	127.7	121.5	105.8	120.0	132.5	129.4	-0.0015292168	0.012204647	-0.057162285	0.0015292168	-0.029997826	0.0361619	-0.1060524	-0.03974104	-0.11687946	0.040881634	0.048850536	0.09452438	Spi2-1
4670544	0.7979383	0.58709157	0.0010961903	1.0043172	0.0062149353	1.0043172	up	1.0824046	0.11423985	1.0824046	up	1.0650201	0.090880714	1.0650201	up	-1.0119543	-0.0171442	1.0119543	down	125.7	146.0	124.9	94.7	139.2	111.9	144.2	124.9	121.9	117.6	122.5	119.6	0.012570381	0.07242203	0.06816673	-0.08249569	-0.06575966	-0.041305065	0.088630676	4.4822693E-4	0.04543543	-4.4822693E-4	-0.07702017	-0.06065941	Tspo	12257	Mus musculus translocator protein (Tspo), mRNA.		GO:0016021|GO:0016020|GO:0005739	GO:0004872
460273	0.012846474	0.40837148	0.008954349	1.0874481	0.120946564	1.0874481	up	1.0929015	0.12816334	1.0929015	up	1.0542264	0.07618475	1.0542264	up	1.048966	0.068967976	1.048966	up	126.4	140.8	125.0	90.8	140.5	111.3	132.1	122.8	103.9	104.5	121.7	110.5	0.07715702	0.09960461	0.12606955	-0.09156513	0.0024104118	0.00749588	-0.0024104118	0.030563354	-0.08816147	-0.12722492	-0.031088352	-0.1302495	Slc2a2	20526	Mus musculus solute carrier family 2 (facilitated glucose transporter), member 2 (Slc2a2), mRNA.	GO:0008643|GO:0006810|GO:0055085	GO:0016021|GO:0016020|GO:0005886|GO:0005903	GO:0005351|GO:0005215|GO:0005355|GO:0022891
6840411	0.94695526	0.12917192	0.003061275	1.1096804	0.15014425	1.1096804	up	1.4575931	0.543588	1.4575931	up	1.1733216	0.23059845	1.1733216	up	-1.1194928	-0.16284528	1.1194928	down	6065.6	5970.3	7541.4	3151.6	4469.3	4393.9	6774.9	6630.9	4719.2	3927.9	5943.4	4623.7	0.3114004	0.006436348	0.44813251	-0.251379	-0.463933	-0.14948273	-0.0033922195	0.218359	0.100569725	-0.22253227	0.0033922195	-0.1571188	Tspan3	56434	Mus musculus tetraspanin 3 (Tspan3), mRNA.		GO:0016021|GO:0016020
4890379	0.26399955	0.13278137	0.0055872994	-1.1005778	-0.13826114	1.1005778	down	-3.0094995	-1.5895236	3.0094995	down	-1.5256745	-0.6094472	1.5256745	down	1.7923039	0.8418153	1.7923039	up	326.6	534.1	230.2	649.8	1189.2	1128.5	957.5	214.8	393.1	576.3	702.2	443.4	-0.66756535	-0.32824516	-0.95008945	0.769619	0.86155605	1.1914959	0.4129305	-1.4066982	-0.53734875	0.29722595	0.15851402	-0.15851498	Usp31	76179	PREDICTED: Mus musculus ubiquitin specific peptidase 31 (Usp31), mRNA.
2570019	0.74159205	0.0282948	0.0051149344	-1.5041144	-0.5889143	1.5041144	down	1.1678065	0.22380129	1.1678065	up	2.4085524	1.2681663	2.4085524	up	1.3712112	0.4554507	1.3712112	up	2958.4	3202.8	3341.8	1351.6	3698.5	2926.5	5702.3	5587.2	3978.9	2429.7	2319.9	1271.9	0.025359154	-0.1813879	0.12342262	-0.71411514	-0.0253582	0.035463333	0.48815536	0.6828079	0.5631733	-0.23175335	-0.6131811	-1.2254276	Ik	24010	Mus musculus IK cytokine (Ik), mRNA.		GO:0005634
2450243	0.044426292	0.9977644	0.007294829	1.1465669	0.19732046	1.1465669	up	1.2276316	0.2958776	1.2276316	up	1.2280396	0.29635715	1.2280396	up	1.146948	0.1978	1.146948	up	138.1	248.8	139.9	112.2	169.4	115.0	170.5	135.0	137.5	115.3	115.1	119.9	0.04293728	0.48954153	0.2569461	0.005021572	0.04383087	-0.1470604	0.21686077	-0.0143761635	-0.0050210953	-0.17762852	-0.31411123	-0.1998682	Ireb2			GO:0008152|GO:0006417|GO:0006879|GO:0034101|GO:0006782|GO:0050892|GO:0010468|GO:0009791|GO:0006879|GO:0006879|GO:0006879	GO:0005794|GO:0005783|GO:0005829|GO:0005737	GO:0051539|GO:0051536|GO:0003723|GO:0005506|GO:0046872|GO:0030350|GO:0030371|GO:0030350
2000246	0.5864528	0.70680004	0.0059446683	-1.0300283	-0.04268408	1.0300283	down	1.9861287	0.98995906	1.9861287	up	1.743203	0.80174065	1.743203	up	-1.1735688	-0.23090251	1.1735688	down	320.1	495.0	282.3	145.8	219.7	192.2	246.2	451.9	569.3	221.6	230.2	143.7	0.4603777	0.70708275	0.48917866	-0.4866433	-0.49209404	-0.3345008	-0.18679857	0.7446804	1.2268095	0.1867981	-0.20276451	-0.6045642	Grn	14824	Mus musculus granulin (Grn), mRNA.	GO:0007566|GO:0050679|GO:0001835	GO:0005739|GO:0005576|GO:0005615	GO:0005125
2370209	0.16840774	0.78623116	0.0012045597	1.0372422	0.05275281	1.0372422	up	-1.0985259	-0.13556893	1.0985259	down	-1.1111522	-0.15205637	1.1111522	down	1.0254558	0.036265373	1.0254558	up	111.1	118.2	115.7	99.7	146.6	116.7	123.6	106.6	102.1	121.0	124.0	117.2	-0.08216095	-0.07084942	0.009903908	0.07599163	0.08751011	0.10009861	-0.071163654	-0.1463623	-0.08383894	0.13929844	0.025409698	-0.009903908	Aldh5a1			GO:0055114|GO:0008152|GO:0006650|GO:0046459|GO:0006681|GO:0006678|GO:0006006|GO:0006083|GO:0006536|GO:0006541|GO:0006749|GO:0009791|GO:0006105|GO:0022904|GO:0009448|GO:0009450|GO:0042135	GO:0005739	GO:0016491|GO:0016620|GO:0004777
3180368	0.1790004	0.034249716	0.0039538387	1.1342514	0.18174045	1.1342514	up	2.1528766	1.1062657	2.1528766	up	1.1851686	0.24509239	1.1851686	up	-1.60151	-0.67943287	1.60151	down	700.8	809.3	535.7	306.3	333.2	279.2	747.2	707.9	589.8	288.7	660.8	583.2	0.33617592	0.21582317	0.09529781	-0.49089432	-1.1548824	-1.0257235	-0.02279377	0.10207462	0.022794724	-0.7194147	-0.03618908	0.12240219	Sirpa	19261	Mus musculus signal-regulatory protein alpha (Sirpa), mRNA.	GO:0006928|GO:0007160|GO:0007010|GO:0006910|GO:0006911|GO:0007015|GO:0050766	GO:0016021|GO:0016020|GO:0005887	GO:0017124|GO:0005515|GO:0045309
6290437	0.73914284	0.9957399	0.008669712	1.0053425	0.007687092	1.0053425	up	-1.0538217	-0.07563083	1.0538217	down	-1.0539984	-0.07587258	1.0539984	down	1.005174	0.0074453373	1.005174	up	117.9	118.6	106.8	92.8	138.9	114.0	122.9	113.3	104.3	113.8	122.5	117.7	0.0167346	-0.049902916	-0.091067314	-0.01324892	0.03137493	0.08453083	-0.06399393	-0.044696808	-0.038606167	0.04403448	0.023037434	0.01324892	Clec5a	23845	Mus musculus C-type lectin domain family 5, member a (Clec5a), transcript variant 1, mRNA.	GO:0006955	GO:0016021|GO:0016020	GO:0005529|GO:0005488
4830379	0.35084787	0.4100271	0.008671351	-1.0194334	-0.02776748	1.0194334	down	-1.505777	-0.5905081	1.505777	down	-1.9834615	-0.9880204	1.9834615	down	-1.3428329	-0.4252798	1.3428329	down	140.8	242.9	121.6	162.1	219.5	320.8	219.0	128.8	149.4	260.4	238.5	348.4	-0.40847874	-0.030806541	-0.62116337	0.039373398	-0.13882637	0.81052876	0.030806541	-0.58183813	-0.42611456	0.7564688	0.19651937	1.033927	Ipo7	233726	Mus musculus importin 7 (Ipo7), mRNA.	GO:0015031|GO:0006810|GO:0000059|GO:0006886|GO:0006606	GO:0005737|GO:0005634|GO:0005643	GO:0005488|GO:0008565|GO:0005515|GO:0005515|GO:0042393
4040139	0.026092276	0.029224593	0.003032218	-1.0619665	-0.08673827	1.0619665	down	1.0173838	0.024864037	1.0173838	up	1.0795435	0.110421345	1.0795435	up	-1.000819	-0.0011809655	1.000819	down	113.6	123.7	115.2	94.8	129.9	104.0	136.9	123.1	114.2	109.6	119.4	113.1	-0.0322299	0.010804653	0.022522926	0.022439003	-0.058526993	-0.037406445	0.09971094	0.08153105	0.080070496	-0.010804653	-0.012447357	-0.046699524	BC065085	219148	Mus musculus cDNA sequence BC065085 (BC065085), mRNA.
5870477	0.0064387834	0.010181994	0.0043485123	-1.0326602	-0.046365738	1.0326602	down	-1.0623051	-0.08719809	1.0623051	down	-2.1120136	-1.0786191	2.1120136	down	-2.0530758	-1.0377868	2.0530758	down	118.9	169.3	116.6	124.1	143.8	120.8	131.3	135.1	135.6	316.5	273.9	180.4	-0.20074558	0.056262016	-0.19190454	0.14342165	-0.15165424	-0.06656122	-0.19729042	8.5639954E-4	-8.568764E-4	1.5172539	0.88585424	0.63545847	LOC381353
3290491	0.0019447734	0.0027927724	0.005880622	1.0288953	0.041096054	1.0288953	up	-1.0577482	-0.0809962	1.0577482	down	2.3161848	1.2117503	2.3161848	up	2.5207317	1.3338425	2.5207317	up	2178.4	3441.8	3765.4	2002.3	3674.4	3250.1	3505.5	4038.8	2305.8	894.8	1644.7	1255.2	-0.24080849	0.12335014	0.45360565	0.05972576	0.15681171	0.36259842	-0.05972576	0.38097	-0.108385086	-1.4183578	-0.95376205	-1.050272	Klf6	23849	Mus musculus Kruppel-like factor 6 (Klf6), mRNA.	GO:0006355|GO:0006350|GO:0019221	GO:0005622|GO:0005737|GO:0005634	GO:0008270|GO:0046872|GO:0003676|GO:0003677
3130095	0.7560234	0.23460579	0.007657148	1.224172	0.29180622	1.224172	up	-1.3275753	-0.40879378	1.3275753	down	-1.8347999	-0.87562275	1.8347999	down	-1.1289822	-0.17502277	1.1289822	down	451.7	768.0	313.9	417.5	711.6	724.2	537.1	334.6	491.7	726.7	688.1	744.0	-0.27922344	0.14068604	-0.6076307	0.00212574	-0.00212574	0.48021317	-0.43938732	-0.9110899	-0.27110958	0.5112715	0.035408974	0.458601	Glrb	14658	Mus musculus glycine receptor, beta subunit (Glrb), mRNA.	GO:0006810|GO:0006821|GO:0007218|GO:0050905|GO:0007340|GO:0060012|GO:0042391|GO:0001964|GO:0060012|GO:0007601|GO:0007268|GO:0060012|GO:0060013|GO:0007628|GO:0006811|GO:0007399	GO:0016021|GO:0045211|GO:0030054|GO:0045202|GO:0009897|GO:0005783|GO:0016020|GO:0005886|GO:0005624|GO:0005624	GO:0004519|GO:0031404|GO:0003964|GO:0004872|GO:0016594|GO:0005254|GO:0005216|GO:0030594|GO:0005230|GO:0016934|GO:0016934|GO:0016594|GO:0005488|GO:0005515
[truncated: 19 more columns]
