# Supplementary material for: Deep brain stimulation of the subthalamic nucleus preferentially alters the translational profile of striatopallidal neurons in an animal model of Parkinson's disease
Source: Front Cell Neurosci. 2015 Jun 9;9:221. doi: 10.3389/fncel.2015.00221 (PMC4460554; doi:10.3389/fncel.2015.00221)
Supplement: Supplementary file 6 [file Table5.XLSX]

## Sheet: D1 Genes
Deep brain stimulation of the subthalamic nucleus alters the translational profile of striatopallidal neurons in an animal model of Parkinson’s disease
Visanji, Kamali Sarvestani, Creed, Shams Shoaei, Hamani and Hazrati
All genes altering in D1 MSNs following DBS. Black, Blue, Red and Green represent Corrected, Uncorrected THSD+, 2-way and Uncorrected THSD- respectively.
	FC D1 Sham vs D1 Stim	Symbol	Homolog/Ortholog
Corrected	-2.0075407	Ppp1r3c
	1.522896	Penk1
Uncorrected THSD+	5.4151325	Abcd2
	-3.3956668	Actl6a
	3.3367038	Mapk8ip3
	3.25039	Dgkq
	3.120396	Hdlbp
	-3.0127501	Flt3
	-2.8727922	Scn2a1
	-2.5795135	Nav1
	-2.519988	Papd1
	-2.5026085	Cpne1
	-2.4622834	AB182283
	2.4405456	Sfxn4
	2.4325988	Mrs2
	-2.424326	2610202A04Rik	Ttc3
	-2.2215846	Tmem106c
	2.1528766	Sirpa
	-2.0979967	Ostf1
	-2.0319607	D830019K05Rik
	-2.0107734	0610037B23Rik
	-1.9773296	G630097J24Rik
	1.9275942	Wdfy3
	1.9263724	Chd3
	-1.8841959	Cnksr3
	1.6614027	Pdia3
	1.6234599	3632451O06Rik
	-1.6056808	Galnt5
	1.5750881	Atad2
	-1.569138	LOC385718
	-1.5310919	Arhgap5
	1.5299094	Hey1
	1.5143259	Senp3
	1.5122415	C630015A19Rik
	-3.8800967	Smndc1
	-3.6286669	2510009E07Rik
	3.347177	Nalcn
	3.100298	Taf6
	-3.0094995	Usp31
	2.9789484	Os9
	2.9776905	Ptprj
	2.9534395	Dctn1
	2.9197273	Lrrc48	Ppp1R7
	2.8580947	Paip2b
	-2.6215475	Fezf2
	-2.5053217	Wdr59
	2.4136202	Asah1
	-2.3959796	AW120700
	2.331207	Agl
	2.273859	Psmd10
	2.235774	Rabgap1
	2.2119892	Ilf2
	-2.1920629	Zfp330	Znf330
	2.1905842	Alg2
	2.1876624	Dnajc11	Hsp40
	-2.157331	G6pc3
	-2.1190877	EG668850
	2.105797	Rpl18
	2.085775	Magi1
	1.9944334	Ensa
	1.9861287	Grn
	1.9698753	Rpn2
	1.9676188	Lsamp
	1.9611503	Anp32a
	1.9433374	Copg
	-1.9385327	Atox1
	1.9243706	LOC100047837
	-1.9044307	Rora
	1.9013349	Abcf1
	1.8805691	Rpl7l1
	-1.8734658	Usp12
	1.871845	1700021K19Rik
	1.870261	Chgb
	1.856799	Tbrg1
	1.8564739	Lmnb2
	1.8553659	Usp10
	-1.8368273	Fam168a
	1.8283591	Fam162a
	1.820138	8430427H17Rik
	-1.8136148	D730020K15Rik
	1.7985424	Crym
	-1.768212	Tbc1d10b
	-1.7563901	Coq5
	-1.7171079	B930006L02Rik
	-1.7104955	Ube2g1
	1.6948398	Epn2
	1.68656	C030018L16Rik
	-1.6796505	Hist1h2bm
	1.6233002	Hsp90b1
	1.6232017	Metap1
	-1.5864779	Dyrk1a
	-1.5839971	Kif1b
	1.5687099	Thoc2
	-1.5652593	LOC386346
	1.5280575	Golga2
	-1.5154771	Rilpl1
	1.5081848	Klc1
	-1.505777	Ipo7
	-1.5003066	Dncic2
Uncorrected THSD-	-4.683649	Zeb2
	4.455156	Ntsr1
	-3.4419873	C130060K24Rik
	2.9869378	Cspg5
	-2.8996034	mtDNA_ATP8	mt_ATP8
	2.7713997	Agfg2
	-2.667841	Nnat
	-2.5500963	Hist1h2bc
	2.4781914	scl0001905.1_3
	-2.4524248	Sepp1
	-2.3999827	4933407H18Rik
	2.3881145	Tspan31
	-2.32528	0610010I05Rik
	-2.2963228	3100002J23Rik
	2.2780414	Htr2a	Serotonin receptor
	-2.2411664	Gng11
	-2.2197134	Siglech
	-2.205855	LOC381380
	-2.1880028	Pvalb
	-2.150223	Hus1
	2.1472669	Pdyn
	2.146703	A230079E18Rik
	-2.14585	LOC100045359
	-2.1386	Dbi
	2.12515	Galnt2
	2.1251	LOC382100	DnaJC13
	-2.11906	mt-Nd6
	2.09306	Baiap2
	2.06442	LOC100048413
	2.0171869	Ramp1
	-2.012882	LOC433711
	-2.02226	Zfp169	Znf169
	-1.9767263	LOC278266
	-1.9689478	Srrd
	-1.9608709	Kcna1
	-1.9607255	Mtap2	Map2
	1.935715	Rlbp1l1	Clvs1
	-1.9242071	Nrn1
	-1.9184793	LOC100047583
	1.9083556	Dolk
	-1.9068793	Gemin4
	1.8973433	Manbal
	1.8872591	B3galnt1
	1.8859388	A430041B07Rik
	-1.8757958	Rft1
	-1.862522	6330575B07Rik
	1.8557361	Dym
	-1.8509806	LOC386112
	-1.8137121	A130028H19Rik
	1.812943	Lpl
	-1.8101538	mtDNA_ND3	mt_ND3
	-1.7621442	Sp9
	-1.7377379	D030035F05Rik
	1.735407	Nrxn2
	-1.732968	C330049H01Rik
	-1.7319541	E130301L11Rik	Troap
	1.7289972	Supt3h
	-1.7263247	C730010J01Rik
	1.6988167	Fam110b
	-1.69368	Ranbp2
	-1.6926708	A730035I17Rik
	-1.6910448	BC030499	SgK494
	1.6896291	Spock3
	-1.67954	1200011A11Rik	Vps11
	1.6783754	Eml5
	1.6605291	St8sia3
	-1.6549017	LOC280097
	-1.6544834	Pex13
	-1.6519576	Mpv17
	1.6411061	Nexn
	1.6302825	Mapk1
	1.6284479	Mgat4a
	-1.6277239	D130072O21Rik	Tnks
	1.6037726	Stip1
	1.5820843	LOC382157
	-1.5742805	LOC100047167
	1.5729834	Adam22
	-1.5720093	A830081L15Rik
	-1.5663546	Itih3
	1.5614773	Hist2h2aa1
	-1.556463	Zxda
	-1.5531138	LOC382237
	-1.5511887	Rhbdl2
	-1.5487633	Acvr1c
	-1.5469197	Icosl
	-1.5438602	Etfb
	1.538359	Hnrpll
	1.5376182	Mtap7d1	Map7d1
	1.5327575	Gipc1
	-1.5327361	Npy
	1.5318793	Vps25
	-1.5255903	AW125296	Epha5
	1.5251793	LOC384307
	1.5182734	Rasgrp2
	-1.5086875	Nova1
	-1.5067716	6030405A18Rik
	1.5040934	1500009L16Rik
	1.5037439	Elmod1
