# Supplementary material for: Deep brain stimulation of the subthalamic nucleus preferentially alters the translational profile of striatopallidal neurons in an animal model of Parkinson's disease
Source: Front Cell Neurosci. 2015 Jun 9;9:221. doi: 10.3389/fncel.2015.00221 (PMC4460554; doi:10.3389/fncel.2015.00221)
Supplement: Supplementary file 7 [file Table6.XLSX]

## Sheet: D2 Genes
Deep brain stimulation of the subthalamic nucleus alters the translational profile of striatopallidal neurons in an animal model of Parkinson’s disease
Visanji, Kamali Sarvestani, Creed, Shams Shoaei, Hamani and Hazrati
All genes altering in D1 MSNs following DBS. Black, Blue, Red and Green represent Corrected, Uncorrected THSD+, 2-way and Uncorrected THSD- respectively.
	FC D2 Sham vs D2 Stim	Symbol	Homolog/Ortholog
Corrected	15.333324	AI324046	Gapdh
	4.441657	Vps33b
	3.965579	Ppp1r3c
	-3.0613365	Mapk4
	-2.4151917	Sorcs2
	-2.3637772	Neto1
	1.7237121	Abca1
	-1.589527	Penk1
	-1.5371163	Gapdh
Uncorrected THDS+	8.067833	Kif1b
	4.4063797	Smarca2
	-4.217322	Rell2
	4.1571264	Gemin4
	4.0796056	C4a
	-3.8796957	Ube2g1
	-3.8114333	Rilpl1
	-3.6374052	Golph3
	3.4228435	Irf2bp2
	3.2869956	Tollip
	-3.262605	Cnot7
	3.2209408	LOC676724
	3.207049	Mcm6
	-3.1782968	Mad2l1
	-3.1376886	4933402J24Rik
	3.0874336	Vps13c
	-3.033286	A430041B07Rik
	-2.9602435	Gadd45g
	2.9520915	Mlc1
	2.9179294	Ddhd2
	-2.893567	Ccdc23
	-2.8643966	Ero1l
	2.8438735	Fcgr1
	-2.8276114	Pcdha7
	-2.7045143	Ebag9
	2.683646	Rdh11
	2.678106	9430065L19Rik	Sfrs7
	2.6716251	C030018L16Rik
	2.6273308	Etfb
	-2.6261764	Scg2
	2.46281	Hace1
	-2.4604523	St8sia3
	2.4252458	Gpc4
	2.4129694	Kbtbd8
	2.3998358	Sdccag1
	2.3987803	Adcy2
	2.3241537	Thoc2
	2.3161848	Klf6
	-2.31063	BC049806
	2.2616103	Rapgef5
	-2.2189345	2310035K24Rik	Ap5s1
	-2.1756535	Taf9
	-2.1530597	LOC100039571
	2.1215804	Itih3
	-2.1120136	LOC381353
	2.1110535	Ppp3ca
	-2.0786788	Snurf
	-2.0732524	Mif
	-2.0593696	Prkcz2
	-2.0519905	Wdr44	Rabphilin-11
	1.9675062	Mtus1
	-1.9638858	Ppp1cc
	1.9607584	LOC269628	MAT2A
	1.935028	Parg
	1.8779079	Blmh
	-1.8584238	Pdia3
	-1.8434169	Asna1
	1.8274848	LOC381283	Kif1a
	1.7662045	LOC211870
	-1.7600415	B230216G23Rik
	1.7587093	LOC381095
	-1.72582	1100001F19Rik	Ube2d3
	-1.7243421	Esrrg
	1.7224942	Ctnnb1
	-1.7116967	Prkacb
	-1.6761352	Tmsb4x
	1.6744581	G3bp2
	-1.6741607	Tmem85
	-1.6250006	LOC100046035	Adam23
	-1.5841829	Pex13
	-1.5740145	Atp5j2
	-1.5666083	Zfp61
	-1.5516974	Ece1
	-1.5514814	Ppa2
	1.5405853	LOC100045617
	1.5397753	Gbp3
	-1.5354723	Jmjd4
	-1.5283144	EG667728	Hist2h2aa3
	-1.5278475	Dynlt1
	1.5273623	Psap
	-1.5255697	Gtf2a2
	1.5156897	Use1
	-1.5035145	Rpl38
Two Way Treatment Factor	-9.433335	Suv420h1
	6.39827	Agl
	-5.40957	Dncic2
	5.0998855	Ilf2
	5.0474796	Taf6
	-4.9622746	D630036H09Rik
	-4.7199316	D730020K15Rik
	-3.4698768	Fam168a
	3.2594419	Rtn3
	-3.1728184	B930006L02Rik
	3.151046	2410016O06Rik	C14orf169
	3.1460955	Ptprj
	-3.1295314	2400009B08Rik
	-2.9812634	Fbxo41
	2.8885345	Copg
	2.7877994	Chl1
	2.6051123	Tbrg1
	2.5762498	Lmnb2
	2.537003	Acap2
	2.5073333	Magi1
	-2.5027273	Jph3
	-2.4952965	Zfp330	Znf330
	2.4790282	Tmem57	Maco-1
	2.4572995	Nalcn
	-2.4431376	Rab6
	2.4197595	Tufm
	2.414607	Etfa
	2.4085524	Ik
	-2.39905	Atox1
	2.3799973	Abcf1
	2.353294	Lrrc48	Ppp1R7
	2.325197	Psmd10
	2.3146908	Abcd2
	-2.310633	Smndc1
	2.2619298	Capn2
	-2.1917572	Prkcb
	2.1729121	Cdkal1
	-2.150741	Med8
	2.143986	2410025L10Rik
	2.1255164	Golga2
	-2.1122806	LOC665032	Dmrt1
	2.0844526	Stat1
	-2.0732048	Sncb
	2.0426843	Dctn1
	-2.0065775	Kctd17
	-1.9834615	Ipo7
	1.9485359	Fam162a
	1.9398154	Dnajc11	Hsp40
	1.8830487	Rabgap1
	1.8765385	Ncbp2
	1.866004	Lsamp
	1.8594838	Asah1
	1.8561958	Lsg1
	-1.8347999	Glrb
	1.8345388	Nckap1
	-1.8298146	Pex2
	1.8291743	Usp10
	1.8252835	Anp32a
	1.8005991	Cpe
	-1.7987477	Klf9
	-1.7942573	Coq5
	1.7884744	Metap1
	1.775116	Zzz3
	1.7722727	Hnrpa1
	1.743203	Grn
	1.7225573	Rnpc2	Rbm39
	1.7085775	1700021K19Rik
	-1.7067851	2510009E07Rik
	-1.6793972	EG668850
	-1.6562403	Tbc1d10b
	-1.6522926	AW120700
	-1.6516596	Rab3a
	-1.6379719	Rora
	1.6363763	Os9
	-1.6225045	Dhx37
	-1.6185598	Pgam5
	1.5708439	Tubb2a
	-1.5646992	G6pc3
	1.5609323	Epn2
	1.5479022	LOC100047837
	-1.5430115	Stub1
	1.5286754	Rpn2
	-1.5256745	Usp31
	-1.5153449	AB182283
	1.5102485	Pebp1
	1.5064646	Hsp90b1
Uncorrected THDS-	-5.138637	Supt3h
	4.3409405	Sepp1
	3.9262383	C4b
	-3.726018	Hist2h2aa1
	3.5716608	Pcdhb12
	3.4774685	Gjb6
	3.4315012	Zeb2
	-3.2397707	Rarb
	-3.2366028	Spata2L
	3.1774383	C130060K24Rik
	3.1538646	Nol14
	3.093101	Rab8b
	2.9931629	A130090K04Rik
	-2.9863906	Ankrd40
	2.9111307	Cntnap2
	-2.8200693	Hdlbp
	2.7545233	0610010I05Rik	mt-Nd5
	-2.6902707	Cbwd1
	2.6586044	6530402D11Rik
	2.6513495	Neurod6
	-2.6282382	Sh3rf2
	2.5779312	Ccdc50
	-2.5120304	Fbxl21
	-2.5114899	Coch
	-2.5083318	Gipc1
	-2.504424	Tspan31
	2.4918237	LOC100047788
	2.4336379	Mecp2
	2.4058344	Cib2
	2.3779192	C330023M02Rik
	2.3774178	Rap1gap
	-2.3681219	Manbal
	-2.3633418	Bxdc5	Rpf1
	2.331449	AW125296	Epha5
	2.2759645	Rabl3	Sec4
	-2.252577	Kcnab1
	-2.2520432	LOC382100	DnaJC13
	-2.2388332	Ivns1abp
	-2.2199028	Ndufs3
	2.213656	Scn2a1
	-2.1970716	Cdkn2aipnl
	-2.1611772	D5Ertd579e
	-2.1555028	Ddx24
	-2.1357815	Dyrk1a
	2.1331992	Dbi
	-2.1323178	Srm
	2.061139	Ptk2
	-2.0318937	Nrxn2
	-2.0256188	Htr2a	Serotonin receptor
	-1.9523995	Ptbp1
	-1.9481473	Tipin
	-1.9365051	Ramp1
	-1.9280676	A030010B05Rik
	1.9121903	Rft1
	-1.8974645	2300002D11Rik
	1.8827713	Gprin3
	-1.8750181	Dolk
	1.863405	C330049H01Rik
	-1.8455348	LOC100048413
	1.8374989	Agfg2
	1.8256937	Aldh3a2
	-1.8194089	Bcl11b
	-1.8018718	Mgat4a
	1.8010703	D130072O21Rik	Tnks
	1.7990774	Slc9a1
	-1.7892363	Map1lc3a
	-1.7888556	Baiap2
	-1.7808033	Hnrpll
	1.7772	Rasgrp2	MEK/ERK inhibitor in matrix
	1.7498549	LOC100047167
	1.7481883	LOC381380
	1.7470934	Ddx50
	-1.7435026	Eml5
	-1.7400374	A230079E18Rik
	-1.7301741	2410127L17Rik
	-1.7299925	Wdr48
	1.7289213	Pde1a
	1.7091961	LOC666053
	1.6971772	Plaa
	1.6936159	Rps15a
	1.6754757	Dpysl2	Crmp2
	1.646991	Pls3
	1.6338778	Rprm
	1.6263468	mtDNA_ATP8	mt_ATP8
	1.6198221	Pdyn
	-1.6177537	Nexn
	-1.6175748	Ndufs4
	1.6036959	LOC386112
	-1.6022947	EG624124	Rps7
	1.5996	Mtap2	Map2
	-1.5895954	Ubtd2
	1.5873102	Alg8
	-1.5661588	Dgat2
	-1.5587499	Ppil1
	1.5543022	E130301L11Rik	Troap
	-1.5456427	D16Bwg1494e
	-1.543986	Bcr
	-1.5378944	Elmod1
	-1.5365192	Ppp2r2a
	1.5350213	Cck
	1.5241735	Rsn	Clip1
	-1.5209029	Aplp1
	1.519409	Kcna1
	-1.5169264	Hist1h2af
	1.5093809	Fam110b
	-1.5050001	Hist1h2ai
	-1.5005561	Nedd4l
