# Supplementary material for: Deep brain stimulation of the subthalamic nucleus preferentially alters the translational profile of striatopallidal neurons in an animal model of Parkinson's disease
Source: Front Cell Neurosci. 2015 Jun 9;9:221. doi: 10.3389/fncel.2015.00221 (PMC4460554; doi:10.3389/fncel.2015.00221)
Supplement: Supplementary file 8 [file Table7.XLSX]

## Sheet: D2 Genes
Deep brain stimulation of the subthalamic nucleus alters the translational profile of striatopallidal neurons in an animal model of Parkinson’s disease
Visanji, Kamali Sarvestani, Creed, Shams Shoaei, Hamani and Hazrati
All genes differentially expressed between D1 and D2 MSNs before DBS. Black, Blue, Red and Green represent Corrected, Uncorrected THSD+, 2-way and Uncorrected THSD- respectively.
	FC D1 Sham vs D2 Sham	Symbol
Corrected	-21.267897	Drd2
	-14.57691	AI324046
	5.7912526	Eya1
	-4.467936	Penk1
	-3.0249329	Vps33b
	2.704034	Fxyd6
	-1.6194723	Abca1
	-1.5770091	Klhl6
Uncorrected THSD+	-16.124428	C130060K24Rik
	-8.3154745	P2ry1
	7.5334144	Ntsr1
	6.56535	Tnnt1
	5.394189	Id2
	-4.6607804	LOC100047167
	-4.5678625	Pcdhb12
	-4.4221244	Slc10a4
	4.0920577	Isl1
	-4.0077405	Acvr1c
	-3.9678476	Hist1h1c
	3.939752	Pdyn
	3.9036694	Map1lc3a
	-3.7762616	C4a
	-3.7332714	Mcm6
	3.6717088	Htr2a
	-3.5831344	Cntnap2
	3.3472817	Pkib
	-3.2377565	Robo2
	3.0548627	Manbal
	-3.046104	Actl6a
	2.946219	Hnrpll
	-2.8706727	AW120700
	2.8389726	A430041B07Rik
	2.802766	Sfxn1
	2.7940595	LOC545013
	2.7786644	Neurod2
	-2.7382584	Fcgr1
	2.718919	Mrpl33
	-2.7101855	LOC100047788
	-2.6970956	Scn2a1
	2.5746307	Mrs2
	2.5509899	3632451O06Rik
	-2.5481815	Ranbp2
	-2.5111663	Kcna1
	2.5085816	Camk2n2
	-2.4910898	Klf16
	2.3690414	Ubtd2
	-2.3139162	Scn4b
	-2.2197244	Gpc4
	-1.9953763	Ddx46
	1.8688743	Chd3
	-1.8575895	Alg8
	-1.8428025	Mtus1
	-1.7907585	Fam178a
	-1.7864412	Glg1
	-1.748041	Ppp3ca
	1.7414113	LOC100039571
	1.7412723	1500009L16Rik
	-1.7301892	Ckmt2
	1.7088343	EG624124
	-1.6767077	Dgkb
	-1.6294596	Use1
	-1.6218371	Pcdhgb4
	1.6002095	Mtap7d1
	-1.5555089	LOC100046259
	-1.5290439	LOC226017
	1.5214982	Ppa2
	-1.5211681	Hel308
	1.5034782	Doc2a
Two-Way ANOVA	-7.4003134	Sp9
	4.863409	Dkk3
	4.797639	Cdkn2aipnl
	4.535972	3110035E14Rik
	-4.367544	Hist1h2bc
	4.1390862	2210039O17Rik
	-4.0970473	Slc9a1
	4.0606256	Ctgf
	-3.8072915	LOC244417
	3.735166	Myl4
	3.7301307	Gnb4
	-3.6652155	Sh3rf2
	-3.4754841	1700012H17Rik
	-3.399162	6330540D07Rik
	-3.3373694	Fam110b
	3.332734	Pla2g16
	3.2425275	ENSMUSG00000068790
	3.234701	C1ql3
	3.2065072	A030010B05Rik
	-3.2046566	Ext2
	-3.1882887	4632401N01Rik
	3.1745706	Sobp
	3.077202	Gng13
	3.002489	Neurod6
	2.9973466	Arl4a
	2.9738383	Vhl
	-2.959423	Gpr88
	2.904826	Ercc8
	2.903004	Nagk
	2.88048	LOC632667
	-2.8730028	Dpp6
	-2.8274443	Gpr6
	2.8230667	Cck
	-2.8209736	Ttc17
	-2.7647524	Car12
	2.7233412	Anks3
	2.6991732	Phf10
	2.6925755	Cd81
	-2.6658914	Gprin3
	-2.6651611	OTTMUSG00000004551
	2.6608517	Stmn1
	-2.6179042	Galnt2
	2.5988562	3110035E14Rik
	2.5802941	Hdgf
	-2.555594	Ttc12
	-2.541639	Gucy1a3
	2.500742	Hus1
	2.4893365	S100a10
	2.486072	Mfsd4
	2.479825	Ctgf
	2.4774914	Hdgf
	2.4589157	Gng2
	-2.440444	Rasgrp2
	2.3983643	Ttc9
	2.3929904	Fabp3
	2.3725314	Pvalb
	2.3309603	A030009H04Rik
	-2.323309	Coch
	2.2992582	A130090K04Rik
	-2.2924237	Dym
	-2.29196	Grit
	-2.2742941	Rasd2
	-2.2473147	Bcr
	-2.2424893	LOC100047385
	-2.238237	Adk
	-2.2375643	Pxdn
	-2.2344007	scl0001905.1_3
	2.1886659	Csnk2a2
	2.1752954	Nrn1
	2.1702435	LOC636687
	-2.164953	Ric8b
	-2.1575806	Hpca
	-2.1492147	2200005K02Rik
	2.1432889	Serpinb8
	2.125162	Socs5
	2.0999894	Ncald
	-2.094507	Gnb5
	2.0799766	Dyrk1a
	2.069398	Ensa
	2.0688336	LOC671641
	2.0652843	Kcna6
	-2.062581	Lrtm2
	-2.0623236	Tm9sf2
	2.0619557	Ttc9b
	2.0616057	Schip1
	-2.059965	Agfg2
	2.057545	Tcf7l2
	2.0561154	Lonrf2
	2.055351	Faim
	2.0516608	Samd5
	-2.0377388	Lpl
	-2.0127275	Cacnb2
	2.0071626	2410129H14Rik
	-1.9925793	Ncam1
	1.9924124	Rsn
	1.9922003	Rps15a
	-1.9904871	LOC669658
	-1.9865702	Pcp4l1
	1.9821694	E130112E08Rik
	1.9777608	Gjb6
	1.96719	Npy
	1.9609023	2310046A06Rik
	1.9572502	Kcna6
	1.9544063	Pls3
	1.9412386	LOC385019
	-1.9326771	Fkbp15
	-1.9319547	D17Wsu104e
	-1.9314829	Spock3
	-1.9308991	Spata2
	1.9247059	Satb2
	1.9180744	Bat5
	-1.9146509	Pdpk1
	-1.9113958	Degs1
	-1.8945893	Abcd3
	1.891214	Olfm1
	-1.8893176	D5Ertd579e
	1.8857697	LOC547150
	-1.8815855	Gabrd
	-1.8767182	Meis2
	-1.8672171	Rai16
	1.8656021	BC003993
	1.864682	Usp29
	-1.852621	2900037O03Rik
	1.8429608	5730469M10Rik
	1.8396558	Ly6e
	-1.8387082	Tle4
	-1.8301356	Zhx1
	-1.8292278	LOC100047268
	1.8284101	Rras2
	1.8246002	Rims3
	1.8240479	Tbc1d24
	-1.8233736	Ppp1ca
	-1.815764	Sp2
	1.8082452	Acn9
	-1.801336	Dgki
	-1.7961714	C1r
	-1.7859901	Pcdhb9
	1.781577	Fhl2
	-1.7704263	Taf3
	1.7688342	Gatc
	1.7627007	Hdgf
	1.7570267	Cib2
	-1.7482946	Igsf11
	-1.7466619	Tiam2
	-1.7464615	Rbm42
	-1.738079	Gria1
	-1.734868	Gcnt2
	1.7340673	Sh3bgrl
	1.7298045	LOC624198
	-1.7247643	Ubl3
	-1.7195044	Bxdc5
	-1.7174817	Kcnj4
	1.7166814	Fezf2
	1.7088343	EG624124
	-1.7055018	Rab3gap1
	-1.7023607	Adam22
	1.6900887	Arhgdig
	1.6867431	Luzp2
	1.6852777	Pde1a
	-1.6847812	Pde7b
	-1.6828543	Fars2
	1.6828482	1600014C10Rik
	1.6787058	Atp6v1c1
	1.6732211	2410025L10Rik
	1.673068	Tmem151b
	-1.6708845	Slc32a1
	-1.6591238	Srp54
	1.6565548	2510049I19Rik
	-1.6561345	Tesc
	1.6536125	Elavl4
	-1.6518066	Psip1
	1.648197	Kctd6
	-1.6478989	LOC384307
	1.6372796	Ubxn2a
	1.6368822	EG665378
	-1.6339345	Cd47
	-1.633148	Dhx15
	1.6269745	Dgkz
	1.6264178	LOC100040962
	1.6094043	A130065C13Rik
	-1.6089052	Me2
	-1.6054159	Tmem63b
	-1.597787	Slc25a25
	1.5929291	2310032M22Rik
	-1.5890476	Pcdhgc5
	-1.5800139	Ivns1abp
	1.57983	Kcnk9
	1.56848	Rhov
	-1.56724	Bcl11b
	-1.5672169	Elmod1
	1.5604887	Scotin
	-1.5585619	LOC216963
	-1.5555089	LOC100046259
	1.5541761	Vsnl1
	1.5525123	Nrarp
	-1.5493916	Kctd17
	-1.5437846	Pds5a
	-1.5379343	Rpn2
	1.5342522	Rpp21
	-1.5300844	Jakmip1
	-1.5285572	Nup93
	1.5276699	Hes6
	1.5261761	Pon2
	1.5206732	LOC380910
	-1.5187955	Rerg
	1.518489	1810041L15Rik
	-1.5155959	Ebna1bp2
	-1.5152297	Psap
	1.5142782	Stmn2
	-1.5125037	Psma7
	-1.5107951	March6
	-1.5107524	Clstn1
	-1.506862	Prkcb
	1.5017691	6720456B07Rik
	1.5016161	LOC331507
Uncorrected THSD-	-3.6392825	C4b
	-3.5893152	Nol14
	2.8760633	Cspg5
	-2.7641098	Mecp2
	-2.7212048	Rap1gap
	-2.6919928	Gemin4
	2.5728517	Hdlbp
	-2.5111372	C330023M02Rik
	-2.3681362	AW125296
	2.2665858	Golph3
	2.2603707	Gadd45g
	-2.250089	Rabl3
	-2.2437372	Etfb
	-2.1192527	Sdccag1
	2.0674536	Mapk8ip3
	-2.0303807	Smarca2
	2.0052571	Cnot7
	-1.894311	Kbtbd8
	-1.8624283	Parg
	-1.8567996	Kif1b
	1.8260574	Abcd2
	-1.8062181	Ddhd2
	-1.7745452	Ncbp2
	-1.7742091	Itih3
	-1.7476189	Ptprj
	1.7038347	Wdfy3
	1.6873686	Sfxn4
	-1.6572967	Cpne1
	1.6526512	Snurf
	1.650461	Supt3h
	1.6171672	Lrrc48
	-1.6054159	Tmem63b
	-1.6050768	LOC676724
	-1.5673348	Rapgef5
	-1.5649164	LOC269628
	-1.5374393	C330049H01Rik
	-1.5149276	Stat1
