# Supplementary material for: Deep brain stimulation of the subthalamic nucleus preferentially alters the translational profile of striatopallidal neurons in an animal model of Parkinson's disease
Source: Front Cell Neurosci. 2015 Jun 9;9:221. doi: 10.3389/fncel.2015.00221 (PMC4460554; doi:10.3389/fncel.2015.00221)
Supplement: Supplementary file 9 [file Table8.XLSX]

## Sheet: D2 Genes
Deep brain stimulation of the subthalamic nucleus alters the translational profile of striatopallidal neurons in an animal model of Parkinson’s disease
Visanji, Kamali Sarvestani, Creed, Shams Shoaei, Hamani and Hazrati
All genes differentially expressed between D1 and D2 MSNs before DBS. Black, Blue, Red and Green represent Corrected, Uncorrected THSD+, 2-way and Uncorrected THSD- respectively.
	FC D1 Stim vs D2 Stim	Symbol
Corrected	8.0576105	Ppp1r3c
	3.725409	Eya1
	-3.2609508	Mapk4
	2.9877326	Fxyd6
	-2.4781206	Sorcs2
	-2.1959572	Neto1
	-19.040424	Drd2
	-10.815463	Penk1
	-1.8332223	Gapdh
	-1.6840382	LOC100042427
Uncorrected THSD+	9.644801	Sepp1
	8.836984	Gjb6
	7.51467	Neurod6
	6.8825	Kif1b
	6.395664	A130090K04Rik
	6.2926416	Tnnt1
	5.9992995	0610010I05Rik
	5.8219366	mtDNA_ATP8
	5.694769	Id2
	-5.548591	scl0001905.1_3
	-5.2937436	Gpr88
	5.1955214	Cib2
	-5.1752167	Gipc1
	-4.561001	Hist2h2aa1
	4.5371747	Nrn1
	4.401974	Dbi
	-4.2150316	Lpl
	-4.126913	Bxdc5
	-4.07193	Tspan31
	-4.045595	Spata2L
	4.0102706	Rab8b
	-3.9791932	Mad2l1
	-3.9268324	LOC382100
	-3.8997774	Dolk
	3.840247	Rft1
	3.8049848	LOC381380
	-3.78005	Cbwd1
	3.7369778	Pkib
	-3.716244	Rlbp1l1
	3.6669824	Ccdc50
	-3.6243446	Elmod1
	3.6240973	Hus1
	-3.6214106	LOC384307
	3.6107123	Pls3
	-3.6073718	Bcl11b
	-3.6038153	Eml5
	-3.5299766	D5Ertd579e
	3.5271266	Rps15a
	-3.506131	Adam22
	-3.4202256	Hdlbp
	3.4194212	Irf2bp2
	3.4169366	Mtap2
	3.407048	mt-Nd6
	-3.3801775	Ddx24
	3.3753796	Rims3
	-3.3627238	Rell2
	-3.3279321	Spock3
	3.300433	Fezf2
	3.2711987	Mrpl33
	-3.2576737	Stip1
	3.2335658	LOC100047583
	-3.213047	Tmem63b
	3.1943245	Isl1
	-3.178463	4933402J24Rik
	-3.1647363	Hpca
	3.1556084	Flt3
	-3.1542032	Ramp1
	3.1475492	Nnat
	3.1322815	LOC386112
	-3.111102	Ube2g1
	3.0957654	D830019K05Rik
	-3.0877647	Mgat4a
	3.083776	1200011A11Rik
	3.0619683	2610202A04Rik
	3.0278575	Npy
	-3.023841	Fbxl21
	-3.0058744	Scg2
	2.9949725	Gng11
	-2.965189	A230079E18Rik
	2.962586	Siglech
	-2.9567733	LOC100048413
	-2.904412	Nexn
	2.8967845	E130301L11Rik
	2.8922036	Rprm
	2.8678577	LOC676724
	2.8642042	Sfxn1
	-2.8598447	St8sia3
	2.8401632	BC030499
	2.809439	LOC547150
	-2.7870884	Nrxn2
	-2.7645128	Baiap2
	-2.7567854	Ppp2r2a
	2.749497	Ncald
	2.7375817	3100002J23Rik
	2.7070835	Neurod2
	-2.6990435	Dgkq
	2.673677	LOC280097
	2.666764	A130028H19Rik
	2.652725	LOC278266
	2.649894	LOC433711
	-2.5936573	Gnb5
	-2.5846665	Taf9
	2.5623124	Adcy2
	2.5324965	Vps13c
	2.5294662	LOC100045359
	2.5207317	Klf6
	2.4963775	D130072O21Rik
	-2.4947336	Kctd17
	2.445801	Rhbdl2
	2.4401891	Ddx3y
	-2.4373283	Kcnj4
	2.4313047	4933407H18Rik
	-2.4128494	Ptbp1
	2.4002678	Ilf2
	-2.3877773	Scn4b
	2.3628688	Icosl
	2.3556912	Papd1
	2.3365278	G630097J24Rik
	2.3159475	Zfp169
	-2.3150985	Ndufs4
	-2.3133137	Prkcb
	2.2967768	Srrd
	-2.271597	2300002D11Rik
	2.255069	Ptk2
	-2.2328484	Srm
	2.2225032	Setd7
	-2.1954353	Tmem90a
	-2.1937773	Pdia3
	-2.1927855	Prkcz2
	2.1797924	A730035I17Rik
	2.1793523	Prf1
	2.148807	Zxda
	2.147656	C730010J01Rik
	-2.1461697	LOC100046035
	-2.1409261	2310035K24Rik
	2.134077	D030035F05Rik
	2.1303995	6330575B07Rik
	2.1165338	0610037B23Rik
	-2.1161053	LOC382157
	2.1003892	C330049H01Rik
	-2.0876172	Aplp1
	-2.082177	Dgat2
	2.081855	Serpini1
	2.0745666	Smcx
	-2.0530758	LOC381353
	2.050431	Ostf1
	-2.0368567	Cntnap2
	2.0209827	Cpne1
	13.91067	6530402D11Rik
	13.707385	Zeb2
	-11.528829	Sh3rf2
	-1.9937348	Ppp1cc
	1.9752797	Ddx50
	1.9642246	Dpysl2
	1.9511465	Zc3h7b
	1.9438939	Uchl5
	1.9395225	Enah
	1.9365289	mtDNA_ND3
	1.92485	Tubb2a
	1.9243733	A830081L15Rik
	-1.9222577	Phyhip
	1.9122776	Cnksr3
	-1.912187	Wdr48
	-1.8971286	Ppil1
	1.886647	Chka
	-1.8742064	Wdr44
	1.8721619	Zfp568
	-1.8666843	Sez6l2
	1.8409445	Sif1
	-1.8366706	Mapk1
	1.8363069	Mpv17
	1.8356763	Kcnk9
	-1.8218676	Arpp21
	1.8149952	LOC382237
	-1.7985654	Phactr1
	-1.783036	Esrrg
	-1.781242	Pcdhgb4
	1.7780526	Slc22a5
	-1.7259828	Pcdhgc5
	1.7066826	Spc24
	1.6974214	Prkx
	-1.6855199	E4f1
	1.6844382	Galnt5
	1.6772258	LOC671641
	1.6768852	Rad51
	1.6727521	LOC100044779
	-1.6487854	Dynlt1
	-1.6387292	Smap2
	-1.6369824	Tmem85
	1.6336524	3632451O06Rik
	-1.6288936	Hist2h2ac
	1.6256046	Ctnnb1
	-1.6181965	Hist1h2ai
	1.6017154	LOC100045617
	1.596191	Hnrpa1
	-1.5869616	Tsc22d1
	-1.5763198	Hist1h2af
	-1.5731531	Gtf2a2
	-1.562116	Nptn
	1.5599982	Itch
	-1.5466154	D11Bwg0517e
	1.537625	Zfp488
Two-Way ANOVA	9.453654	E130112E08Rik
	7.2454853	Pon2
	5.8540263	BC003993
	-5.8103843	P2ry1
	5.183737	Satb2
	5.1103563	Luzp2
	-4.941669	Coch
	4.7470536	Anks3
	4.6606107	Rras2
	4.58206	Pvalb
	-4.4601855	Dym
	-4.2911925	Gpr6
	-4.262981	Foxp1
	4.1545033	Stmn1
	-4.12018	Tle4
	-4.1175237	LOC669658
	-3.9791932	Mad2l1
	-3.8953154	Wipf3
	-3.8824463	Fars2
	3.859762	Mfsd4
	-3.8077812	Bcr
	-3.8016603	Slc10a4
	-3.756228	Fam110b
	-3.738541	Serhl
	-3.7319355	Galnt2
	3.7098393	Sparc
	-3.6705582	1700012H17Rik
	-3.6081116	Ttc12
	-3.5299766	D5Ertd579e
	3.5227206	2210039O17Rik
	3.5034811	C1ql3
	3.498067	Stmn2
	3.4430785	Rsn
	3.4027991	Serpinb8
	3.374308	Ctgf
	3.3621724	Sobp
	3.3530607	Dkk3
	-3.3205035	Slc9a1
	-3.2697296	Ext2
	-3.2380652	Rad17
	3.2224734	ENSMUSG00000068790
	3.1908886	Schip1
	-3.1760414	2400009B08Rik
	3.1675322	Zfp367
	3.129332	Cnrip1
	-3.106933	Agfg2
	3.0833864	Cck
	3.0678098	2310046A06Rik
	3.054532	BC024659
	3.0526927	Myl4
	3.052339	Hsd3b2
	-3.012665	Hist1h1c
	-3.0021555	Rasd2
	-2.9909372	LOC100047385
	2.9720097	Pdyn
	-2.963268	Pxdn
	2.9365826	LOC632667
	2.9187315	Kctd6
	2.914802	Ptn
	2.8922036	Rprm
	-2.8581445	Cacnb2
	2.8482487	Tram1
	-2.7910523	Gabrd
	2.7867095	5730469M10Rik
	2.7819424	Hdgf
	-2.7804754	Gucy1a3
	-2.7654703	Ivns1abp
	2.7573838	EG665378
	2.7459624	LOC624198
	-2.7433481	Gcnt2
	-2.7382693	Ptpn5
	2.6718616	Scotin
	2.662073	3110035E14Rik
	2.642751	Sparcl1
	2.636876	Faim
	-2.6264222	Ebna1bp2
	2.60274	2310032M22Rik
	2.593458	Myo5a
	-2.5827162	Taf3
	2.5802557	Osbpl5
	-2.546847	D17Wsu104e
	2.525114	Hdgf
	-2.522033	Hist1h2bc
	2.517873	Csnk2a2
	2.5065453	Nagk
	2.4895213	Cd81
	2.478743	Hes6
	-2.4782233	Ttc17
	-2.465854	Car12
	2.4489567	Pde1a
	2.4469087	EG432534
	2.441622	2410025L10Rik
	2.424908	Arl4a
	-2.4081712	Lrtm2
	-2.4035158	Fkbp15
	2.4025598	Ttc9
	-2.392379	Pcp4l1
	2.3725445	Prr13
	-2.3440487	Acvr1c
	-2.341544	Rerg
	2.3310058	Ubtd2
	-2.3133137	Prkcb
	2.3073783	Ly6e
	-2.305058	Ndufs3
	-2.2937	Dgki
	2.2891226	Nrarp
	-2.2815714	Slc32a1
	2.2703776	Usp29
	-2.2609103	B3galnt1
	2.2576828	Cryab
	2.2545455	B230104P22Rik
	-2.2515306	LOC216963
	-2.243107	Pde7b
	2.2248158	Cdkn2aipnl
	2.2040703	Gng2
	2.20024	Psmb9
	2.1888244	Fabp3
	2.185969	Mfap3l
	-2.185897	Grit
	2.1793523	Prf1
	-2.1685994	March6
	2.1611106	Sh3bgrl
	2.1561406	Gng13
	-2.1508312	Psip1
	-2.1441762	Me2
	-2.1409261	2310035K24Rik
	2.140065	D0H4S114
	2.135765	Rhov
	2.1334908	Phf10
	2.1201506	LOC666053
	2.1087825	Nrsn1
	-2.107484	Rgs4
	2.105053	Tcf7l2
	2.0976706	Ttc9b
	-2.0957873	Pigo
	2.0867453	Elavl4
	-2.0848916	Rasgrp2
	-2.0771775	Rab3gap1
	2.063712	Atp6v1c1
	-2.0489194	Dpp6
	2.0477972	Rassf5
	-2.0437024	Slc2a13
	2.0410993	Pla2g16
	-2.0355518	Tm9sf2
	-2.0351667	Tomm70a
	2.0338662	LOC545013
	2.0335164	Fhl2
	2.0174985	Aldh3a2
	2.0135574	Olfm1
	-2.012522	Ubl3
	2.0023124	Polr3k
	-1.9948366	Clstn1
	1.9911416	Vsnl1
	-1.9868093	OTTMUSG00000004551
	1.9824258	Vhl
	-1.9818065	Rpn2
	-1.9796461	AW120700
	1.9792485	Cnot6l
	-1.9774806	D9Wsu20e
	1.9768306	LOC100040962
	1.9548206	AW555464
	1.9390281	Mapk10
	-1.9225119	Gria1
	-1.9223298	2410127L17Rik
	-1.9123822	Ncam1
	1.8952628	Tmem151b
	1.8947071	LOC100046120
	-1.8888935	Znfx1
	-1.8626952	Tesc
	-1.8554761	Robo2
	1.8546317	2510049I19Rik
	-1.8537333	Pdpk1
	-1.8506309	Rbm42
	-1.8349838	Ppp1ca
	1.8142743	Camk2g
	1.8065841	B930010D08Rik
	-1.8021362	Eif1a
	-1.7875466	Adk
	1.7870715	2410129H14Rik
	1.7854273	1190002N15Rik
	-1.77995	LOC384331
	-1.7729111	Anapc5
	1.7606413	Map1lc3a
	1.7605793	Acn9
	-1.7575399	Slc25a25
	1.7353667	Adssl1
	1.7333037	Rpa2
	1.7330904	A130065C13Rik
	-1.7316585	LOC100047268
	1.7292008	Wasl
	-1.7282705	Igsf11
	1.7190437	Fmn2
	1.7006986	Ubxn2a
	1.6985074	Pftk1
	-1.6918991	LOC100047167
	-1.6840382	LOC100042427
	-1.6835781	Pds5a
	-1.6813157	Tiam2
	-1.6708251	Six3
	-1.6678267	LOC100046259
	-1.6675706	Vps25
	-1.6550549	Ptprs
	1.6413845	Lonrf2
	-1.6408054	2200005K02Rik
	-1.6388222	Fat1
	1.6381245	Fnta
	1.6300117	Socs5
	1.6296763	A030010B05Rik
	1.6294196	LOC665281
	1.6282599	Dgkz
	-1.6240832	Dpp9
	1.6173055	Ssbp4
	1.6072229	6030405A18Rik
	-1.6071209	Pld3
	1.6049399	LOC194905
	-1.6039823	LOC244417
	1.5942197	4631427C17Rik
	-1.5869616	Tsc22d1
	-1.5849391	Meis2
	-1.5840635	Ctsb
	1.5801634	LOC636687
	1.5792927	Ywhah
	1.5749626	A030009H04Rik
	1.5736972	Kcna6
	-1.5677489	2410081M15Rik
	1.564487	LOC380910
	-1.5638783	Coq7
	-1.5623263	Sort1
	1.5596105	2310003F16Rik
	-1.5574391	Ddx46
	-1.5530958	Prosapip1
	-1.5476023	Ppp4c
	1.5450253	Dyrk1a
	1.5405945	C1ql3
	1.5402808	LOC631751
	-1.5399653	Sel1l
	-1.5344887	Rasgef1b
	1.532723	Nova1
	-1.5319318	Spata2
	1.5311258	Irgm1
	-1.5291983	Nkx6-2
	-1.524245	Bclaf1
	-1.5229623	Dhx15
	1.5221739	D16Bwg1494e
	-1.5086045	Degs1
	1.5047797	LOC100039751
Uncorrected THSD-	-5.383157	Supt3h
	-5.3127265	Suv420h1
	-4.638967	Sp9
	-3.3626373	4632401N01Rik
	-3.1888413	Rarb
	2.94471	Gemin4
	-2.5958948	Ccdc23
	2.5782597	LOC385019
	-2.5581553	Ankrd40
	2.4835353	Smarca2
	-2.4328473	Ero1l
	2.368916	Tollip
	2.3578598	Scn2a1
	-2.2878857	Pcdha7
	-2.2728283	Klf16
	-2.2642348	Kcnab1
	2.2303524	Etfa
	2.1589901	Rdh11
	-2.0599616	LOC383712
	2.0256915	Nav1
	-2.015022	A430041B07Rik
	-2.0143197	Cnot7
	-1.998712	Ebag9
	1.993138	Hace1
	-1.9918499	Nalcn
	1.9344978	AB182283
	1.907373	Mlc1
	1.8760558	9430065L19Rik
	1.8730301	Itih3
	1.8613876	Wdr59
	1.8255655	Ddhd2
	1.8078015	Etfb
	1.7688726	LOC269628
	-1.7686342	Os9
	1.743412	Plaa
	-1.7365512	Tipin
	-1.735359	Smarcd3
	1.7323561	Camk2n2
	-1.726895	Klf9
	-1.7156242	Rilpl1
	1.6868973	Tmem57
	-1.6622584	Nedd4l
	-1.654072	Ptprj
	-1.6157817	Sfxn4
	1.6028074	Pex13
	-1.60151	Sirpa
	-1.5991658	Mif
	-1.5663158	Prkacb
	-1.5504848	Snurf
	-1.5433563	B230216G23Rik
	-1.5363055	Stub1
	-1.5325824	C330002I19Rik
	-1.5054237	1100001F19Rik
	-1.502003	A630098G22Rik
	1.501956	AW125296
