# Supplementary material for: Deep brain stimulation of the subthalamic nucleus preferentially alters the translational profile of striatopallidal neurons in an animal model of Parkinson's disease
Source: Front Cell Neurosci. 2015 Jun 9;9:221. doi: 10.3389/fncel.2015.00221 (PMC4460554; doi:10.3389/fncel.2015.00221)
Supplement: Supplementary file 10 [file Table9.XLSX]

## Sheet: Dendritic Excitability
Deep brain stimulation of the subthalamic nucleus alters the translational profile of striatopallidal neurons in an animal model of Parkinson’s disease
Visanji, Kamali Sarvestani, Creed, Shams Shoaei, Hamani and Hazrati
Genes significantly altered in D1 (left) and D2 (right) MSNs involved in dendritic excitability.
Genes altered significantly in D1 MSNs				Genes altered significantly in D2 MSNs
Symbol	More	Ref	Fold change	Symbol	More	Ref	Fold change
Ppp1r3c			-2.00754	Ppp1r3c			3.96558
Ppp1R7			2.91973	Sorcs2	LTD		-2.41519
Ensa	PP2A inhibitor		1.99443	Neto1			-2.36378
Anp32a			1.96115	Gadd45g	Long term plasticity	82, 83	-2.96024
Rora			-1.90443	Ppp3ca			2.11105
Pdyn			2.14727	Prkcz2			-2.05937
Nrxn2			1.73541	Ppp1cc			-1.96389
SgK494	Protein thyrosin kinase		-1.69104	Esrrg	Retinoic acid receptor activity		-1.72434
Nova1	GABAR regulator	73	-1.50869	Prkacb			-1.7117
				Klf6		13	2.31618
				Glrb	Glycin receptor subunit		-1.8348
				Anp32a			1.82528
				Ppp1R7			2.35329
				Rora	Rar		-1.63797
				Sepp1	Selenium transport		4.34094
				Rarb		81	-3.23977
				Sh3rf2	PP1 inhibitor		-2.62824
				Tspan31		37,38	-2.50442
				Nrxn2			-2.03189
				Pde1a			1.72892
				Cck	GABA release suppression	64	1.53502
				Ppp2r2a	Calcineurin Inhibitor		-1.53652

## Sheet: Somatic Excitability
Deep brain stimulation of the subthalamic nucleus alters the translational profile of striatopallidal neurons in an animal model of Parkinson’s disease
Visanji, Kamali Sarvestani, Creed, Shams Shoaei, Hamani and Hazrati
Genes significantly altered in D1 (left) and D2 (right) MSNs involved in somatic excitability.
Genes altered significantly in D1 MSNs				Genes altered significantly in D2 MSNs
Symbol	More	Ref	Fold change	Symbol	More	Ref	Fold change
Ppp1r3c			-2.00754	Ppp1r3c			3.96558
Scn2a1			-2.87279	Rdh11			2.68365
Cnksr3	Na Transport regulator		-1.8842	Ppp3ca			2.11105
Nalcn			3.34718	Prkcz2			-2.05937
Ppp1R7			2.91973	Ppp1cc			-1.96389
Ensa	PP2A inhibitor		1.99443	Esrrg			-1.72434
Kcna1			-1.96087	Ctnnb1			1.72249
Nrxn2			1.73541	Prkacb			-1.7117
				Tmsb4x		22	-1.67614
				Adam23		25	-1.625
				Tbrg1	Cdk Inhibitor		2.60511
				Nalcn			2.4573
				Maco-1		39	2.47903
				Cdkal1	Cdk5 related		2.17291
				Anp32a			1.82528
				Ppp1R7			2.35329
				Rora	Rar		-1.63797
				Rarb			-3.23977
				Neurod6		32, 33	2.65135
				Sh3rf2	PP1 inhibitor		-2.62824
				Ccdc50	NFkB inhibitor		2.57793
				Kcnab1			-2.25258
				Scn2a1			2.21366
				Cdkn2aipnl	Cdk inhibitor	47	-2.19707
				Srm	Kir Channel Modulator	50	-2.13232
				Pde1a			1.72892
				Plaa	PKC activator	57	1.69718
				Ppp2r2a	Calcineurin Inhibitor		-1.53652
				Kcna1			1.51941

## Sheet: Synaptogenesis
Deep brain stimulation of the subthalamic nucleus alters the translational profile of striatopallidal neurons in an animal model of Parkinson’s disease
Visanji, Kamali Sarvestani, Creed, Shams Shoaei, Hamani and Hazrati
Genes significantly altered in D1 (left) and D2 (right) MSNs involved in synaptogenesis.
Genes altered significantly in D1 MSNs				Genes altered significantly in D2 MSNs
Symbol	More	Ref	Fold change	Symbol	More	Ref	Fold change
Flt3	Ras and MEK/ERK activator		-3.01275	Mapk4			-3.06134
Nav1			-2.57951	Irf2bp2	Spine pruning	27	3.42284
Cpne1	Integrin adhesion	77	-2.50261	Pcdha7	Cadherin		-2.82761
Sirpa			2.15288	Rdh11			2.68365
Cnksr3	ERK1 regulator	76	-1.8842	St8sia3		11	-2.46045
Arhgap5		92	-1.53109	Gpc4		12	2.42525
Hey1			1.52991	Sdccag1	Mecp2 related	95	2.39984
Ptprj			2.97769	Rapgef5	Ras Activator		2.26161
Fezf2			-2.62155	Esrrg	Retinoic acid receptor activity		-1.72434
Wdr59	mTORC1 interacting	67	-2.50532	Ctnnb1	Cadherin		1.72249
Magi1	MAGUK/PSD related	84	2.08577	Tmsb4x		59	-1.67614
Lsamp			1.96762	G3bp2	RasGap interacting		1.67446
Rora			-1.90443	Adam23		25	-1.625
Dyrk1a		49	-1.58648	Ptprj			3.1461
Ipo7	Nuclear translocation of ERK	86, 87	-1.50578	Chl1	GABAergic synapses		2.7878
Cspg5			2.98694	Acap2	Arf GAP related	54	2.537
Agfg2		54	2.7714	Magi1	MAGUK/PSD related	84	2.50733
Nnat			-2.66784	Maco-1		39	2.47903
Siglech		71	-2.21971	Sncb			-2.0732
Baiap2			2.09306	Ipo7	Nuclear translocation of ERK	86, 87	-1.98346
Map2	Ras Related		-1.96073	Lsamp			1.866
Nrn1			-1.92421	Nckap1	Part of the WAVE complex	91	1.83454
Lpl		75	1.81294	Cpe	Neurxin related		1.8006
Nrxn2			1.73541	Rora			-1.63797
Troap			-1.73195	Tubb2a			1.57084
Spock3		70	1.68963	Pebp1	Raf-1 kinase inhibitor		1.51025
Eml5			1.67838	Pcdhb12	Cadherin		3.57166
St8sia3		11	1.66053	Rarb			-3.23977
Nexn	Cadherin	62	1.64111	Cntnap2	Neurexin	30	2.91113
Mapk1			1.63028	Neurod6		32, 33	2.65135
Adam22			1.57298	Ccdc50	Anti NFkB		2.57793
Gipc1		36	1.53276	Gipc1		36	-2.50833
Epha5		44	-1.52559	Tspan31		37,38	-2.50442
Rasgrp2	MEK/ERK inhibitor in matrix		1.51827	Mecp2		40	2.43364
Elmod1	GTPase activator activity		1.50374	Cib2	Cochlear	41	2.40583
				Rap1gap		42	2.37742
				Epha5		44	2.33145
				Ivns1abp	Kelch repeat stabilization of actin		-2.23883
				Dyrk1a		49	-2.13578
				Ptk2			2.06114
				Nrxn2			-2.03189
				Gprin3			1.88277
				Agfg2	Arf GAP related	54	1.8375
				Baiap2			-1.78886
				Rasgrp2	MEK/ERK inhibitor in matrix		1.7772
				Eml5			-1.7435
				Dpysl2			1.67548
				Pls3	T-Plastin	61	1.64699
				Nexn	Cadherin	62	-1.61775
				Map2	Ras Related		1.5996
				Bcr	Rac1 GTPase-activation	63	-1.54399
				Elmod1	GTPase activator activity		-1.53789
				Troap			1.5543

## Sheet: Vesicle Fusion
Deep brain stimulation of the subthalamic nucleus alters the translational profile of striatopallidal neurons in an animal model of Parkinson’s disease
Visanji, Kamali Sarvestani, Creed, Shams Shoaei, Hamani and Hazrati
Genes significantly altered in D1 (left) and D2 (right) MSNs involved in vesicle fusion.
Genes altered significantly in D1 MSNs				Genes altered significantly in D2 MSNs
Symbol	More	Ref	Fold change	Symbol	More	Ref	Fold change
Ppp1r3c			-2.00754	Vps33b			4.44166
Ppp1R7			2.91973	Ppp1r3c			3.96558
Ensa	PP2A inhibitor		1.99443	Ebag9		10	-2.70451
Anp32a			1.96115	Rdh11			2.68365
Rora			-1.90443	Scg2	Neuropeptide vescicles		-2.62618
Tbrg1	Cdk Inhibitor		1.8568	Rabphilin-11		16	-2.05199
Tbc1d10b	Rab activator		-1.76821	Use1			1.51569
Pvalb		94	-2.188	Tbrg1	Cdk Inhibitor		2.60511
Manbal	Cacna1A related		1.89734	Rab6			-2.44314
Gipc1		36	1.53276	Cdkal1	Cdk5 related		2.17291
Nova1	N/P type Ca channel regulator	74	-1.50869	Anp32a			1.82528
				Ppp1R7			2.35329
				Tbc1d10b	Rab activator		-1.65624
				Rab3a			-1.65166
				Rora	Rar		-1.63797
				Rarb			-3.23977
				Rab8b		29	3.0931
				Sh3rf2	PP1 inhibitor		-2.62824
				Gipc1		36	-2.50833
				Manbal	Cacna1A related		-2.36812
				Rabl3		45	2.27596
				Cdkn2aipnl			-2.19707
				Pde1a			1.72892
				Ppp2r2a	Calcineurin Inhibitor		-1.53652

## Sheet: Calcium Metabolism
Deep brain stimulation of the subthalamic nucleus alters the translational profile of striatopallidal neurons in an animal model of Parkinson’s disease
Visanji, Kamali Sarvestani, Creed, Shams Shoaei, Hamani and Hazrati
Genes significantly altered in D1 (left) and D2 (right) MSNs involved in calcium metabolism.
Genes altered significantly in D1 MSNs				Genes altered significantly in D2 MSNs
Symbol	More	Ref	Fold change	Symbol	More	Ref	Fold change
Ppp1r3c			-2.00754	Ppp1r3c			3.96558
Ppp1R7			2.91973	Neto1			-2.36378
Ensa	PP2A inhibitor		1.99443	Rdh11			2.68365
Anp32a			1.96115	Ppp3ca			2.11105
Rora			-1.90443	Prkcz2			-2.05937
Nnat			-2.66784	Ppp1cc			-1.96389
Pvalb		94	-2.188	Ctnnb1			1.72249
Dbi			-2.1386	Prkacb			-1.7117
Nrxn2			1.73541	Tbrg1	Cdk Inhibitor		2.60511
				Jph3			-2.50273
				Maco-1		39	2.47903
				Cdkal1	Cdk5 related		2.17291
				Anp32a			1.82528
				Ppp1R7			2.35329
				Rora	Rar		-1.63797
				Rarb			-3.23977
				Sh3rf2	PP1 inhibitor		-2.62824
				Cib2		41	2.40583
				Cdkn2aipnl			-2.19707
				Dbi	diazepam binding inhibitor		2.1332
				Nrxn2			-2.03189
				Pde1a			1.72892
				Plaa	PKC activator	57	1.69718
				Dpysl2		60	1.67548
				Ppp2r2a	Calcineurin Inhibitor		-1.53652

## Sheet: Cholestrol and VLCFA
Deep brain stimulation of the subthalamic nucleus alters the translational profile of striatopallidal neurons in an animal model of Parkinson’s disease
Visanji, Kamali Sarvestani, Creed, Shams Shoaei, Hamani and Hazrati
Genes significantly altered in D1 (left) and D2 (right) MSNs involved in cholestrol and VLCFA metabolism.
Genes altered significantly in D1 MSNs				Genes altered significantly in D2 MSNs
Symbol	More	Ref	Fold change	Symbol	More	Ref	Fold change
Dgkq	Diacylglycerol inhibitor		3.25039	Abca1			1.72371
Hdlbp			3.1204	Etfb	Mitochondrial		2.62733
Abcd2	Peroxisomal		5.41513	Pex13	Peroxisomal		-1.58418
Rora			-1.90443	Etfa	Mitochondrial		2.41461
Lpl		75	1.81294	Abcd2	Peroxisomal		2.31469
Pex13	Peroxisomal		-1.65448	Med8			-2.15074
Etfb	Mitochondrial		-1.54386	Pex2	Peroxisomal		-1.82981
				Rora			-1.63797
				Hdlbp			-2.82007
				Aldh3a2			1.82569
				Dgat2	Diacylglycerol		-1.56616

## Sheet: Neuropeptides and Monoamines
Deep brain stimulation of the subthalamic nucleus alters the translational profile of striatopallidal neurons in an animal model of Parkinson’s disease
Visanji, Kamali Sarvestani, Creed, Shams Shoaei, Hamani and Hazrati
Genes significantly altered in D1 (left) and D2 (right) MSNs involved in neuropeptides and monoamines
Genes altered significantly in D1 MSNs				Genes altered significantly in D2 MSNs
Symbol	More	Ref	Fold change	Symbol	More	Ref	Fold change
Penk1			1.5229	Penk1			-1.58953
Ntsr1			4.45516	Htr2a			-2.02562
Htr2a			2.27804	Pdyn			1.61982
Gng11			-2.24117
Pdyn			2.14727
Npy			-1.53274

## Sheet: Apoptosis
Deep brain stimulation of the subthalamic nucleus alters the translational profile of striatopallidal neurons in an animal model of Parkinson’s disease
Visanji, Kamali Sarvestani, Creed, Shams Shoaei, Hamani and Hazrati
Genes significantly altered in D1 (left) and D2 (right) MSNs involved in apoptosis.
Genes altered significantly in D1 MSNs				Genes altered significantly in D2 MSNs
Symbol	More	Ref	Fold change	Symbol	More	Ref	Fold change
Ppp1r3c			-2.00754	Ppp1r3c			3.96558
Cnksr3	Erk1 regulator	76	-1.8842	Sorcs2			-2.41519
Os9	Hypoxic response in endoplasmic reticulum		2.97895	Gapdh			-1.53712
Ppp1R7			2.91973	Rell2		6	-4.21732
Asah1	Ceramide into sphingosine regulator	89, 90	2.41362	Rilpl1			-3.81143
Ilf2	DNA Damage		2.21199	Irf2bp2		27	3.42284
Hsp40	Suppresses inclusions in HD	88	2.18766	Tollip		7	3.287
Ensa	PP2A inhibitor		1.99443	Gadd45g			-2.96024
Atox1	Antioxidant		-1.93853	Rdh11	Retinol Dehydrogenase		2.68365
Rora			-1.90443	Klf6		13	2.31618
Fam162a			1.82836	Ppp3ca			2.11105
Rilpl1			-1.51548	Prkcz2			-2.05937
Zeb2			-4.68365	Mtus1		17	1.96751
Nnat			-2.66784	Ppp1cc			-1.96389
Sepp1			-2.45242	Parg		18	1.93503
Hus1	DNA Damage		-2.15022	Blmh		19, 20	1.87791
SgK494	Protein thyrosin kinase		-1.69104	Blmh			1.87791
Spock3	Huntington's Disease	69	1.68963	Ctnnb1			1.72249
Tnks			-1.62772	Prkacb			-1.7117
Stip1	Hsp70/Hsp90 interacting		1.60377	Tmsb4x	Neuroprotective	58	-1.67614
Acvr1c			-1.54876	G3bp2	Stress Granules	23	1.67446
				Tmem85		24	-1.67416
				Adam23		25	-1.625
				Ilf2	DNA repair		5.09989
				Rtn3	BACE1 inhibitor		3.25944
				Tbrg1	Cdk Inhibitor		2.60511
				Jph3	Huntington like		-2.50273
				Atox1	Antioxidant		-2.39905
				Capn2	p35 to p25 Conversion as cdk activator		2.26193
				Cdkal1	Cdk5 related		2.17291
				Sncb	Alpha synuclein antiapoptotic function		-2.0732
				Fam162a			1.94854
				Hsp40	Suppresses inclusions in HD	88	1.93982
				Asah1	Ceramide into sphingosine regulator	89, 90	1.85948
				Anp32a			1.82528
				Ppp1R7			2.35329
				Rora			-1.63797
				Os9	Hypoxic response in endoplasmic reticulum		1.63638
				Pgam5	TNF alpha mediated necrosis		-1.61856
				Sepp1			4.34094
				Zeb2			3.4315
				Rarb			-3.23977
				Sh3rf2	PP1 inhibitor		-2.62824
				Ccdc50	NFkB inhibitor		2.57793
				Coch	Cochlear	35	-2.51149
				Cdkn2aipnl	Cdk Inhibitor		-2.19707
				Ddx24	Huntingtin Induced Caspase Activation		-2.1555
				Ptk2			2.06114
				Tipin	Response to DNA damage		-1.94815
				Slc9a1	Metabolic acidosis		1.79908
				Pde1a			1.72892
				Tnks			1.80107
				Plaa	PKC activator	57	1.69718
				Rps15a	ribosomal protein		1.69362
				Rprm	DNA repair		1.63388
				Stub1			-1.54301
				Ppp2r2a	Calcineurin Inhibitor		-1.53652
				Aplp1			-1.5209

## Sheet: GolgiEndosomeLysosome
Deep brain stimulation of the subthalamic nucleus alters the translational profile of striatopallidal neurons in an animal model of Parkinson’s disease
Visanji, Kamali Sarvestani, Creed, Shams Shoaei, Hamani and Hazrati
Genes significantly altered in D1 (left) and D2 (right) MSNs involved in Golgi, Endosome and Lysosomes.
Genes altered significantly in D1 MSNs				Genes altered significantly in D2 MSNs
Symbol	More	Ref	Fold change	Symbol	More	Ref	Fold change
Wdfy3	Autophagy	68	1.92759	Golph3			-3.63741
Galnt5			-1.60568	Tollip		80	3.287
Dctn1	ER to Golgi Transport		2.95344	Vps13c			3.08743
Rabgap1			2.23577	Ddhd2			2.91793
Alg2		93	2.19058	Hace1			2.46281
Copg	Golgi-to-ER transport		1.94334	Ap5s1			-2.21893
Golga2			1.52806	Wdr44			-2.05199
Galnt2			2.12515	Ece1			-1.5517
DnaJC13		46	2.1251	Ece1			-1.5517
Clvs1			1.93572	Psap			1.52736
Dym			1.85574	Use1			1.51569
Vps11			-1.67954	Copg	Golgi-to-ER transport		2.88853
Mgat4a			1.62845	Kbtbd8			2.41297
Vps25			1.53188	Atox1			-2.39905
				Golga2			2.12552
				Dctn1	ER to Golgi Transport		2.04268
				Rabgap1			1.88305
				DnaJC13		46	-2.25204
				Mgat4a			-1.80187
				Map1lc3a	Autophagy		-1.78924
				Wdr48			-1.72999

## Sheet: UbiquitineProteasome
Deep brain stimulation of the subthalamic nucleus alters the translational profile of striatopallidal neurons in an animal model of Parkinson’s disease
Visanji, Kamali Sarvestani, Creed, Shams Shoaei, Hamani and Hazrati
Genes significantly altered in D1 (left) and D2 (right) MSNs involved in ubiquitine/proteasomes.
Genes altered significantly in D1 MSNs				Genes altered significantly in D2 MSNs
Symbol	More	Ref	Fold change	Symbol	More	Ref	Fold change
Ttc3	Ubiquitin-protein ligase activity		-2.42433	Ube2g1			-3.8797
Senp3	Sumo1 interacting		1.51433	Cnot7		8	-3.26261
Usp31			-3.0095	4933402J24Rik			-3.13769
Psmd10			2.27386	Blmh			1.87791
Usp12			-1.87347	Ube2d3			-1.72582
Usp10			1.85537	Fbxo41	E3 ubiquitin ligase complex		-2.98126
Ube2g1			-1.7105	Psmd10			2.3252
Manbal	HuR related		1.89734	Med8			-2.15074
Fam110b	HuR related	43	1.69882	Usp10			1.82917
Ranbp2	Sumo1 interacting		-1.69368	Usp31			-1.52567
Adam22			1.57298	Hsp90b1	ER associated protein degradation		1.50646
Map7d1	DNA Methylation		1.53762	Spata2L			-3.2366
				Cbwd1	Cullin Ring		-2.69027
				Fbxl21	Cullin Ring		-2.51203
				Manbal	HuR related	43	-2.36812
				Kctd17	Cullin Ring	52	-2.00658
				Ubtd2			-1.5896
				Stub1			-1.54301
				Fam110b	HuR related	43	1.50938
				Nedd4l			-1.50056

[truncated: 10 more sheets: Axonal Transport, DNA Methylation, Mitochondrial, Endoplasmic Reticulum, Neuroinflamation, mRNA processing, Ribosomal Processes, Splicosomal Processes, Miscellaneous, Unknown]
